# Supplementary material for: Sequencing and Differential Analysis of miRNA in the Ovaries of Kazakh Horses During Estrus and Anestrus States
Source: Animals (Basel). 2026 Jul 15;16(14):2197. doi: 10.3390/ani16142197 (PMC13405341; doi:10.3390/ani16142197)
Supplement: Supplementary file 1 [file animals-16-02197-s001.zip]

Archive with 4 entries (4 files):
- Supplementary table s1.xlsx
- Supplementary table s2.xlsx
- Supplementary table s3.xlsx
- Supplementary table s4.xlsx
