# Supplementary material for: Sequencing and Differential Analysis of miRNA in the Ovaries of Kazakh Horses During Estrus and Anestrus States
Source: Animals (Basel). 2026 Jul 15;16(14):2197. doi: 10.3390/ani16142197 (PMC13405341; doi:10.3390/ani16142197)
Supplement: Supplementary file 1 [file animals-16-02197-s001.zip › Supplementary table s1.xlsx]

## Sheet: Primer information
Primer information	Primer name	Primers sequence (5'-3')	fragment length（bp）	annealing temperature（℃）
internal reference	U6-S	CTCGCTTCGGCAGCACA	94	60
	U6-A	AACGCTTCACGAATTTGCGT		60
MIMAT0013023	eca-miR-142-3p-RT	CTCAACTGGTGTCGTGGAGTCGGCAATTCAGTTGAGTCCATAAA		60
	eca-miR-142-3p-S	ACACTCCAGCTGGGTGTAGTGTTTCCTACTT	67	60
	universal primer-A	TGGTGTCGTGGAGTCG		60
MIMAT0013029	eca-mir-21-RT	CTCAACTGGTGTCGTGGAGTCGGCAATTCAGTTGAGTCAACATC		60
	eca-mir-21-S	ACACTCCAGCTGGGTAGCTTATCAGACTGA	66	60
	universal primer-A	TGGTGTCGTGGAGTCG		60
MIMAT0013152	eca-miR-409-3p-RT	CTCAACTGGTGTCGTGGAGTCGGCAATTCAGTTGAGAGGGGTTC		60
	eca-miR-409-3p-S	ACACTCCAGCTGGGGAATGTTGCTCGGTGA	66	60
	universal primer-A	TGGTGTCGTGGAGTCG		60
MIMAT0013078	eca-miR-135a-RT	CTCAACTGGTGTCGTGGAGTCGGCAATTCAGTTGAGTCACATAG		60
	eca-miR-135a-S	ACACTCCAGCTGGGTATGGCTTTTTATTCCT	67	60
	universal primer-A	TGGTGTCGTGGAGTCG		60
MIMAT0013028	eca-miR-196a-RT	CTCAACTGGTGTCGTGGAGTCGGCAATTCAGTTGAGCCCAACAA		60
	eca-miR-196a-S	ACACTCCAGCTGGGTAGGTAGTTTCATGTT	66	60
	universal primer-A	TGGTGTCGTGGAGTCG		60
MIMAT0013232	eca-miR-508-3p-RT	CTCAACTGGTGTCGTGGAGTCGGCAATTCAGTTGAGTCTACTCC		60
	eca-miR-508-3p-S	ACACTCCAGCTGGGTGATTGTCACCTTTTGG	67	60
	universal primer-A	TGGTGTCGTGGAGTCG		60
