# Supplementary material for: Sequencing and Differential Analysis of miRNA in the Ovaries of Kazakh Horses During Estrus and Anestrus States
Source: Animals (Basel). 2026 Jul 15;16(14):2197. doi: 10.3390/ani16142197 (PMC13405341; doi:10.3390/ani16142197)
Supplement: Supplementary file 1 [file animals-16-02197-s001.zip › Supplementary table s2.xlsx]

## Sheet: all_mirna.exp_profile
id	length	seq	DB-1_count	DB-2_count	DB-3_count	DB-4_count	DB-5_count	DB-6_count	DY-1_count	DY-2_count	DY-3_count	DY-4_count	DY-5_count	DY-6_count	DB-1_TPM	DB-2_TPM	DB-3_TPM	DB-4_TPM	DB-5_TPM	DB-6_TPM	DY-1_TPM	DY-2_TPM	DY-3_TPM	DY-4_TPM	DY-5_TPM	DY-6_TPM	class
eca-miR-26a	22	TTCAAGTAATCCAGGATAGGCT	1110113	1243468	1323884	1282250	971493	1423131	2003441	2202941	1904965	1747192	1725976	1657148	107536	98975	101881	101524	102546	105254	135274	142495	142009	134248	132743	136891	exist
eca-miR-99a	22	AACCCGTAGATCCGATCTTGTG	1063805	1147343	1219453	1164675	904880	1344391	1729050	1833823	1595318	1515122	1529236	1431055	103050	91323.9	93844.6	92215	95514.4	99430.5	116747	118619	118926	116416	117612	118214	exist
eca-miR-21	22	TAGCTTATCAGACTGATGTTGA	961824	1148777	1176506	1148765	881764	1228023	576049	565418	502020	494592	515210	476607	93171.5	91438	90539.5	90955.3	93074.4	90823.9	38895.2	36573.5	37424.1	38002.6	39624.3	39370.7	exist
eca-miR-125b-5p	22	TCCCTGAGACCCTAACTTGTGA	472128	654918	671160	657298	498330	673250	633733	671380	545130	579858	543380	517441	45734.8	52128.8	51650	52042.6	52601.1	49793.2	42790.1	43427.6	40637.8	44554.1	41790.8	42743.9	exist
eca-miR-101	21	TACAGTACTGTGATAACTGAA	414873	450386	466290	455280	355787	523028	723053	843436	738926	666476	671646	645589	40188.6	35848.9	35883.9	36047.5	37555	38682.9	48821	54556.9	55084.7	51209.5	51655.6	53329.7	exist
eca-miR-29c	22	TAGCACCATTTGAAATCGGTTA	259326	277407	291564	279948	209049	303393	599343	597678	541944	515401	535947	487356	25120.8	22080.5	22437.7	22165.3	22066.1	22438.8	40468	38660.2	40400.3	39601.5	41219.1	40258.7	exist
eca-miR-29a	22	TAGCACCATCTGAAATCGGTTA	288662	361208	378585	358762	262941	373488	501014	542433	463914	463569	450480	407422	27962.6	28750.7	29134.5	28405.5	27754.7	27623	33828.8	35086.8	34583.4	35618.9	34645.9	33655.6	exist
eca-miR-10b	23	TACCCTGTAGAACCGAATTTGTG	254728	452554	422106	424882	267694	357922	513766	454152	390639	443463	442428	377943	24675.4	36021.5	32483.7	33640.7	28256.4	26471.7	34689.8	29376.4	29121	34074	34026.7	31220.5	exist
eca-miR-199a-3p	22	ACAGTAGTCTGCACATTGGTTA	264007	289834	310984	300159	235803	340412	184514	195392	180447	165202	163744	156157	25574.2	23069.6	23932.2	23765.6	24890.1	25176.7	12458.5	12638.7	13451.8	12693.5	12593.4	12899.6	exist
eca-miR-199b-3p	22	ACAGTAGTCTGCACATTGGTTA	263843	289565	310719	299893	235653	340206	184299	195144	180234	164995	163527	156001	25558.4	23048.2	23911.8	23744.5	24874.3	25161.5	12444	12622.7	13435.9	12677.6	12576.7	12886.7	exist
eca-miR-143	21	TGAGATGAAGCACTGTAGCTC	208151	215351	225560	219288	180571	283105	227553	267932	229564	194851	194475	192377	20163.5	17141.1	17358.3	17362.5	19060.1	20938.3	15364.5	17330.9	17113.3	14971.6	14956.9	15891.6	exist
eca-let-7f	22	TGAGGTAGTAGATTGTATAGTT	172254	221870	234181	221311	167555	246392	222698	223252	202569	202125	194932	182919	16686.2	17660	18021.7	17522.6	17686.2	18223	15036.7	14440.8	15100.9	15530.5	14992	15110.3	exist
eca-let-7a	22	TGAGGTAGTAGGTTGTATAGTT	156599	200420	208190	201670	155869	221368	212556	237002	201262	199610	187174	179270	15169.7	15952.6	16021.5	15967.5	16452.7	16372.3	14351.9	15330.2	15003.5	15337.3	14395.4	14808.8	exist
eca-miR-100	22	AACCCGTAGATCCGAACTTGTG	153774	169706	180670	170882	131645	197463	242164	253508	223259	215510	214925	199414	14896	13507.9	13903.7	13529.9	13895.8	14604.3	16351.1	16397.9	16643.3	16559	16529.7	16472.9	exist
eca-miR-411	21	TAGTAGACCGTATAGCGTACG	168460	175593	186225	178138	141287	204835	176710	172521	157565	145186	150482	141381	16318.6	13976.5	14331.2	14104.4	14913.5	15149.5	11931.6	11159.4	11746	11155.5	11573.4	11679	exist
eca-miR-136	22	ACTCCATTTGTTTTGATGATGG	142934	181029	184361	183082	138104	188812	159471	175821	146531	147388	147275	138815	13846	14409.2	14187.7	14495.8	14577.5	13964.4	10767.6	11372.8	10923.4	11324.7	11326.8	11467	exist
eca-miR-16	22	TAGCAGCACGTAAATATTGGCG	92392	119203	123639	119837	86402	120876	182165	170672	151285	156281	153071	140018	8949.97	9488.08	9514.8	9488.28	9120.14	8939.93	12299.9	11039.8	11277.8	12008	11772.5	11566.4	exist
eca-miR-195	21	TAGCAGCACAGAAATATTGGC	139330	155291	165016	159893	119376	170346	117707	122448	106263	99752	98460	93956	13496.8	12360.5	12699	12659.8	12600.7	12598.7	7947.65	7920.43	7921.59	7664.56	7572.45	7761.36	exist
eca-let-7c	22	TGAGGTAGTAGGTTGTATGGTT	80619	104363	108231	103223	79199	114639	117448	131262	109473	105387	100994	96840	7809.53	8306.87	8329.05	8172.84	8359.83	8478.64	7930.17	8490.56	8160.89	8097.54	7767.34	7999.59	exist
eca-miR-126-3p	22	TCGTACCGTGAGTAATAATGCG	108648	129520	134531	129585	99714	140896	85213	78313	69852	69557	68937	65309	10524.7	10309.3	10353	10260.1	10525.3	10420.6	5753.64	5065.6	5207.26	5344.5	5301.87	5394.93	exist
eca-miR-103	23	AGCAGCATTGTACAGGGCTATGA	88262	126568	126287	121773	83474	117276	78469	69497	61134	67084	67294	59853	8549.9	10074.3	9718.58	9641.57	8811.08	8673.67	5298.28	4495.35	4557.36	5154.48	5175.51	4944.23	exist
eca-miR-107a	23	AGCAGCATTGTACAGGGCTATGA	87307	124919	124696	120196	82442	116022	77550	68818	60496	66353	66479	59202	8457.39	9943.05	9596.14	9516.71	8702.15	8580.93	5236.23	4451.43	4509.8	5098.31	5112.83	4890.46	exist
eca-miR-148a	22	TCAGTGCACTACAGAACTTTGT	72683	92005	99646	92413	67887	103182	85589	84837	78615	75147	74959	68215	7040.77	7323.23	7668.38	7316.95	7165.8	7631.29	5779.03	5487.6	5860.51	5774.01	5765.02	5634.99	exist
eca-miR-369-3p	21	AATAATACATGGTTGATCTTT	82344	85466	89941	89631	67587	92592	93142	81182	74021	75948	80313	75663	7976.63	6802.75	6921.52	7096.68	7134.13	6848.06	6289.01	5251.18	5518.05	5835.56	6176.79	6250.24	exist
eca-miR-126-5p	21	CATTATTACTTTTGGTACGCG	105121	92635	97899	97183	81612	118139	71561	65800	61457	56847	64160	62501	10183	7373.37	7533.94	7694.62	8614.54	8737.5	4831.85	4256.21	4581.44	4367.91	4934.48	5162.98	exist
eca-miR-379	21	TGGTAGACTATGGAACGTAGG	93664	94444	101989	95889	76795	119920	64067	70662	61974	52357	53462	52271	9073.19	7517.36	7848.69	7592.16	8106.08	8869.22	4325.85	4570.7	4619.98	4022.91	4111.71	4317.91	exist
eca-miR-30e	22	TGTAAACATCCTTGACTGGAAG	53918	80118	76438	78845	53847	69784	72024	76779	66044	67313	67532	59543	5223.01	6377.07	5882.38	6242.68	5683.81	5161.19	4863.11	4966.38	4923.38	5172.08	5193.81	4918.63	exist
eca-miR-497	21	CAGCAGCACACTGTGGTTTGT	65700	68478	73256	71362	55134	81543	43454	47154	42269	40782	40604	38227	6364.33	5450.57	5637.51	5650.2	5819.66	6030.88	2934.04	3050.11	3151.03	3133.53	3122.81	3157.79	exist
eca-miR-181a	23	AACATTCAACGCTGTCGGTGAGT	43232	65290	68420	63493	45054	64195	52078	60596	48382	50211	45937	42283	4187.86	5196.82	5265.35	5027.16	4755.66	4747.83	3516.34	3919.59	3606.73	3858.02	3532.97	3492.84	exist
eca-miR-127	22	TCGGATCCGTCTGAGCTTGGCT	66066	62383	69537	61923	51006	80148	39420	46532	47572	41021	40597	38917	6399.78	4965.43	5351.31	4902.85	5383.93	5927.7	2661.66	3009.88	3546.35	3151.9	3122.27	3214.79	exist
eca-miR-25	22	CATTGCACTTGTCTCGGTCTGA	41082	47196	50700	47216	36923	54294	64432	72328	60861	58079	56671	54375	3979.6	3756.61	3901.68	3738.4	3897.4	4015.56	4350.49	4678.47	4537.01	4462.57	4358.51	4491.72	exist
eca-miR-374a	22	TTATAATACAACCTGATAAGTG	41026	51583	51095	52319	37183	50196	52326	45698	42636	46274	48096	43174	3974.17	4105.8	3932.08	4142.44	3924.84	3712.47	3533.09	2955.93	3178.39	3555.52	3699.01	3566.44	exist
eca-miR-532-5p	22	CATGCCTTGAGTGTAGGACCGT	38295	48690	51063	48342	35161	52231	42505	44573	39516	38432	37818	35333	3709.62	3875.53	3929.62	3827.55	3711.41	3862.98	2869.97	2883.16	2945.8	2952.97	2908.54	2918.73	exist
eca-miR-155	23	TTAATGCTAATCGTGATAGGGGT	33790	49892	50824	47985	33206	48624	36012	35198	31986	31134	31058	28749	3273.22	3971.2	3911.23	3799.29	3505.05	3596.21	2431.55	2276.75	2384.46	2392.22	2388.64	2374.85	exist
eca-miR-30d	22	TGTAAACATCCCCGACTGGAAG	29008	43759	43092	43156	30527	40954	40406	43927	37238	36275	34577	31747	2809.99	3483.04	3316.2	3416.94	3222.27	3028.94	2728.24	2841.38	2775.98	2787.23	2659.28	2622.5	exist
eca-miR-145	23	GTCCAGTTTTCCCAGGAATCCCT	23270	45053	40622	43172	26503	34470	44665	36165	32515	37379	37749	32305	2254.15	3586.04	3126.12	3418.21	2797.52	2549.38	3015.81	2339.3	2423.9	2872.06	2903.24	2668.6	exist
eca-miR-19b	23	TGTGCAAATCCATGCAAAACTGA	16833	31195	26616	30316	18715	21966	52498	42604	38266	46365	46781	38506	1630.61	2483	2048.27	2400.32	1975.46	1624.59	3544.7	2755.8	2852.62	3562.51	3597.88	3180.84	exist
eca-miR-181b	23	AACATTCATTGCTGTCGGTGGGT	27315	41581	41468	40978	28039	38130	30659	29829	25209	26953	26910	23633	2645.99	3309.68	3191.22	3244.5	2959.65	2820.07	2070.12	1929.46	1879.26	2070.97	2069.62	1952.23	exist
eca-miR-660	22	TACCCATTGCATATCGGAGTTG	30455	36513	37908	36310	25381	36495	31797	32922	28442	28234	29171	26253	2950.16	2906.29	2917.26	2874.9	2679.09	2699.15	2146.95	2129.53	2120.27	2169.39	2243.51	2168.66	exist
eca-miR-10a	23	TACCCTGTAGATCCGAATTTGTG	10169	17304	16327	16637	10918	14377	48467	43386	38584	43396	42630	37806	985.067	1377.33	1256.47	1317.26	1152.45	1063.32	3272.52	2806.38	2876.32	3334.38	3278.63	3123.01	exist
eca-miR-191a	23	CAACGGAATCCCAAAAGCAGCTG	20732	32259	32287	31785	22310	29480	28951	31611	25361	26662	24791	22609	2008.3	2567.69	2484.69	2516.63	2354.93	2180.33	1954.79	2044.73	1890.59	2048.61	1906.65	1867.65	exist
eca-miR-708	23	AAGGAGCTTACAATCTAGCTGGG	17199	21974	22979	21916	15462	22795	32953	33076	28505	28523	28336	26378	1666.06	1749.04	1768.38	1735.23	1632.09	1685.91	2225.01	2139.49	2124.96	2191.6	2179.29	2178.99	exist
eca-miR-342-3p	23	TCTCACACAGAAATCGCACCCGT	16832	29351	29036	28167	18710	24956	25114	23671	19510	22395	21825	18686	1630.51	2336.22	2234.5	2230.17	1974.93	1845.73	1695.71	1531.14	1454.41	1720.75	1678.54	1543.58	exist
eca-miR-99b	22	CACCCGTAGAACCGACCTTGCG	17261	21367	23063	21279	15638	23325	26290	30981	25034	24684	23299	21068	1672.07	1700.73	1774.84	1684.8	1650.67	1725.1	1775.12	2003.98	1866.21	1896.62	1791.9	1740.35	exist
eca-miR-29b	23	TAGCACCATTTGAAATCAGTGTT	14021	15593	15918	16139	11714	16159	30792	30150	26711	26260	26939	24775	1358.21	1241.14	1224.99	1277.83	1236.47	1195.11	2079.1	1950.22	1991.23	2017.72	2071.85	2046.57	exist
eca-miR-125a-5p	24	TCCCTGAGACCCTTTAACCTGTGA	13137	24100	23636	24465	17815	21628	21007	23550	17704	20269	17724	16269	1272.58	1918.26	1818.94	1937.06	1880.46	1599.6	1418.41	1523.31	1319.78	1557.39	1363.13	1343.92	exist
eca-miR-24	22	TGGCTCAGTTCAGCAGGAACAG	14123	18624	18778	17829	13284	18736	17197	16694	14374	14913	14723	13408	1368.09	1482.4	1445.08	1411.64	1402.19	1385.7	1161.15	1079.84	1071.54	1145.86	1132.33	1107.59	exist
eca-miR-142-3p	23	TGTAGTGTTTCCTACTTTATGGA	17165	26336	25334	25081	18168	24483	9637	9693	7960	8884	8968	8056	1662.77	2096.24	1949.61	1985.83	1917.72	1810.75	650.697	626.982	593.394	682.613	689.719	665.476	exist
eca-miR-28-3p	22	CACTAGATTGTGAGCTCCTGGA	10900	16115	16431	15812	11508	15599	12064	13377	10899	11089	10321	9997	1055.88	1282.69	1264.47	1251.94	1214.72	1153.69	814.569	865.279	812.488	852.037	793.777	825.815	exist
eca-miR-376c	21	AACATAGAGGAAATTCCACGT	12586	14784	14729	15062	10799	14325	10845	10121	9027	9288	9405	8270	1219.2	1176.75	1133.49	1192.56	1139.89	1059.47	732.262	654.667	672.936	713.655	723.329	683.154	exist
eca-miR-15a	22	TAGCAGCACATAATGGTTTGTG	7928	11115	11135	11040	7593	10744	15437	13855	12109	12333	12542	11590	767.982	884.709	856.908	874.11	801.477	794.621	1042.32	896.197	902.69	947.621	964.592	957.407	exist
eca-miR-889	21	TTAATATCGGACAACCATTGT	14827	13807	14498	14145	10895	16314	8395	8286	7680	6942	7566	6955	1436.29	1098.98	1115.71	1119.95	1150.02	1206.58	566.836	535.972	572.521	533.397	581.893	574.527	exist
eca-miR-199a-5p	23	CCCAGTGTTCAGACTACCTGTTC	8359	9611	10376	9942	7545	11233	12159	12421	11005	10800	10728	9976	809.733	764.997	798.498	787.174	796.411	830.787	820.984	803.441	820.39	829.831	825.079	824.081	exist
eca-miR-432	23	TCTTGGAGTAGGTCATTGGGTGG	11041	12908	13820	13224	9964	15137	7839	8849	7449	6777	6844	6635	1069.54	1027.42	1063.54	1047.03	1051.75	1119.52	529.294	572.389	555.301	520.719	526.365	548.093	exist
eca-miR-3959	23	TGTATGTCAACTGATCCACAGTC	8326	9137	9396	9468	7207	10005	9998	10050	8981	8661	9027	8265	806.536	727.268	723.081	749.644	760.733	739.965	675.072	650.075	669.507	665.478	694.257	682.741	exist
eca-miR-186	22	CAAAGAATTCTCCTTTTGGGCT	5625	8881	8853	8840	5769	7558	11480	10511	9129	9982	9916	8998	544.891	706.892	681.294	699.921	608.945	558.986	775.137	679.894	680.54	766.979	762.629	743.292	exist
eca-miR-1	22	TGGAATGTAAAGAAGTATGTAT	6582	7746	7673	7823	6129	8030	11980	10534	9193	9502	10078	9295	637.596	616.55	590.486	619.398	646.945	593.895	808.898	681.382	685.311	730.098	775.088	767.826	exist
eca-miR-92a	22	TATTGCACTTGTCCCGGCCTGT	6367	9360	9588	9558	7293	9454	9303	10196	8295	8579	7588	7527	616.769	745.018	737.857	756.77	769.811	699.213	628.145	659.519	618.368	659.178	583.585	621.778	exist
eca-miR-199b-5p	23	CCCAGTGTTTAGACTATCTGTTC	11635	13511	14183	13657	10153	13846	4533	4438	3939	4194	4233	3835	1127.08	1075.42	1091.47	1081.31	1071.7	1024.04	306.071	287.068	293.641	322.251	325.555	316.795	exist
eca-miR-340-5p	22	TTATAAAGCAATGAGACTGATT	9962	10241	10719	10702	7806	10005	7783	7043	6335	6622	6856	6378	965.015	815.142	824.894	847.348	823.961	739.965	525.513	455.57	472.255	508.809	527.288	526.863	exist
eca-miR-409-3p	22	GAATGTTGCTCGGTGAACCCCT	9574	13752	13527	13633	9755	13249	4115	3759	3247	3732	3573	3389	927.429	1094.6	1040.99	1079.41	1029.69	979.889	277.848	243.147	242.054	286.753	274.796	279.953	exist
eca-miR-93	23	CAAAGTGCTGTTCGTGCAGGTAG	7588	10123	10144	10059	7201	9821	7201	6758	6055	6286	6191	5593	735.046	805.75	780.644	796.437	760.1	726.356	486.216	437.135	451.382	482.992	476.143	462.017	exist
eca-miR-135a	23	TATGGCTTTTTATTCCTATGTGA	2405	3405	3269	3466	2239	3083	13969	11593	10361	12010	11977	10767	232.971	271.024	251.57	274.426	236.337	228.017	943.196	749.882	772.382	922.803	921.138	889.422	exist
eca-miR-23b	21	ATCACATTGCCAGGGATTACC	5585	6712	7037	6776	4968	7085	8440	9260	8064	7771	7307	6954	541.016	534.248	541.541	536.5	524.396	524.003	569.874	598.974	601.147	597.094	561.974	574.444	exist
eca-miR-542-3p	22	TGTGACAGATTGATAACTGAAA	11923	11096	11648	11694	9471	14262	2563	2994	2695	2400	2456	2467	1154.98	883.197	896.387	925.891	999.709	1054.81	173.055	193.664	200.904	184.407	188.888	203.79	exist
eca-miR-107b	23	AGCAGCATTGTACAGGGCTATCA	7389	7081	7435	7462	5816	8303	6935	7144	6363	6126	5993	5745	715.769	563.619	572.17	590.816	613.907	614.086	468.256	462.103	474.343	470.699	460.915	474.573	exist
eca-let-7e	22	TGAGGTAGGAGGTTGTATAGTT	5058	6615	6610	6405	4996	7312	7724	8687	7149	6933	6572	6489	489.966	526.527	508.681	507.126	527.352	540.792	521.53	561.91	532.937	532.705	505.445	536.032	exist
eca-miR-676	21	CCGTCCTAAGGTTGTTGAGTT	7013	6847	7569	7182	5711	9028	6216	6718	6262	5349	5578	5360	679.346	544.994	582.482	568.646	602.823	667.706	419.708	434.547	466.813	410.997	428.998	442.77	exist
eca-miR-27b	21	TTCACAGTGGCTAAGTTCTGC	5255	5118	5706	5316	4307	6767	7756	8160	7668	6684	6542	6673	509.05	407.372	439.113	420.903	454.624	500.484	523.69	527.822	571.627	513.573	503.138	551.232	exist
eca-miR-23a	21	ATCACATTGCCAGGGATTTCC	5091	6515	6441	6523	4602	6437	6229	6568	5729	5608	5646	5249	493.163	518.568	495.675	516.469	485.763	476.077	420.586	424.845	427.08	430.897	434.228	433.601	exist
eca-miR-378	21	ACTGGACTTGGAGTCAGAAGG	6243	8537	9244	8367	6012	9464	3558	4212	3655	3227	3179	3066	604.757	679.511	711.384	662.471	634.595	699.952	240.238	272.449	272.469	247.95	244.494	253.271	exist
eca-miR-335	23	TCAAGAGCAATAACGAAAAATGT	2583	4231	3948	4114	2593	3245	7596	6523	5646	6467	6443	5472	250.214	336.771	303.823	325.733	273.704	239.999	512.887	421.934	420.892	496.9	495.524	452.022	exist
eca-let-7d	22	AGAGGTAGTAGGTTGCATAGTT	4837	5128	5672	5295	3746	5973	4449	4583	4193	3867	3704	3786	468.558	408.168	436.496	419.24	395.408	441.76	300.399	296.447	312.576	297.126	284.871	312.748	exist
eca-miR-362-5p	24	AATCCTTGGAACCTAGGTGTGAGT	4016	6058	5917	6080	4209	5509	3810	3895	3303	3579	3448	3129	389.028	482.192	455.35	481.394	444.28	407.443	257.254	251.944	246.229	274.997	265.182	258.475	exist
eca-miR-301a	23	CAGTGCAATAGTATTGTCAAAGC	4281	5495	5363	5169	4014	5386	3802	4016	3312	3517	3650	3319	414.699	437.38	412.716	409.264	423.697	398.346	256.714	259.771	246.9	270.233	280.718	274.17	exist
eca-miR-1271a	22	CTTGGCACCTCGTAAGCACTCA	4414	4946	5101	5057	3964	5585	3812	4329	3513	3401	3231	3142	427.582	393.682	392.554	400.396	418.419	413.064	257.389	280.017	261.884	261.32	248.493	259.549	exist
eca-miR-1388	24	AGGACTGTCCAACCTGAGAATGGT	3374	4123	4214	4020	3226	4471	4570	4989	4370	3869	4001	3679	326.838	328.174	324.294	318.29	340.52	330.673	308.569	322.709	325.771	297.279	307.713	303.909	exist
eca-miR-487b	22	AATCGTACAGGGTCATCCACTT	4363	4524	4907	4545	3745	5204	3349	3395	3233	3095	3046	2863	422.642	360.092	377.624	359.858	395.303	384.885	226.127	219.602	241.011	237.808	234.265	236.502	exist
eca-miR-140-5p	22	CAGTGGTTTTACCCTATGGTAG	2994	4282	4160	4087	3067	4187	3944	4217	3489	3350	3432	3036	290.027	340.83	320.138	323.595	323.736	309.668	266.301	272.773	260.095	257.401	263.952	250.793	exist
eca-miR-369-5p	22	AGATCGACCGTGTCATATTCGC	3923	3986	4399	4063	3220	5004	3651	3617	3217	3050	3113	2906	380.019	317.269	338.531	321.695	339.886	370.093	246.518	233.962	239.818	234.35	239.417	240.054	exist
eca-miR-148b-3p	22	TCAGTGCATCACAGAACTTTGT	3700	4750	5250	4840	3449	5274	2934	3091	2814	2813	2727	2400	358.417	378.081	404.02	383.215	364.058	390.062	198.106	199.938	209.775	216.14	209.731	198.255	exist
eca-miR-376a	21	ATCATAGAGGAAAATCCACGT	3816	5063	4782	5077	3674	4752	2575	2247	2064	2194	2264	2013	369.654	402.994	368.005	401.979	387.808	351.455	173.866	145.345	153.865	168.579	174.122	166.286	exist
eca-miR-424	22	CAGCAGCAATTCATGTTTTGAA	5003	5703	5885	5695	4523	6622	1261	1344	1116	1116	1085	1041	484.638	453.936	452.888	450.911	477.424	489.76	85.1436	86.9354	83.1945	85.7492	83.4462	85.9932	exist
eca-miR-502-3p	22	AATGCACCTGGGCAAGGATTCA	3358	4694	4873	4674	3298	4461	2674	2741	2238	2444	2255	2057	325.288	373.623	375.008	370.071	348.12	329.933	180.55	177.299	166.836	187.788	173.43	169.921	exist
eca-miR-450b-5p	22	TTTTGCAATATGTTCCTGAATA	4991	5606	5660	5885	4215	5831	1190	1132	1019	1042	1058	942	483.476	446.215	435.572	465.954	444.913	431.258	80.3496	73.2223	75.9634	80.0633	81.3697	77.8151	exist
eca-miR-30c	23	TGTAAACATCCTACACTCTCAGC	1870	2754	2754	2860	2063	2672	4271	4080	3590	3641	3712	3289	181.146	219.207	211.938	226.445	217.76	197.62	288.381	263.911	267.624	279.761	285.486	271.692	exist
eca-miR-3958	24	CAGATATTGCACGGTTGATCTCTT	4117	5143	5329	5050	3817	5594	1484	1345	1217	1289	1300	1194	398.812	409.362	410.1	399.842	402.902	413.729	100.201	87	90.7237	99.0419	99.9816	98.6319	exist
eca-miR-323-3p	21	CACATTACACGGTCGACCTCT	3879	4248	4579	4251	3506	5206	1974	1987	1852	1778	1780	1731	375.757	338.124	352.383	336.58	370.075	385.033	133.286	128.527	138.061	136.615	136.898	142.992	exist
eca-miR-134	22	TGTGACTGGTTGACCAGAGGGG	3524	3197	3555	3437	2602	4229	2368	2591	2401	2085	2087	1968	341.368	254.468	273.58	272.13	274.654	312.775	159.889	167.596	178.987	160.203	160.509	162.569	exist
eca-let-7g	22	TGAGGTAGTAGTTTGTACAGTT	1865	2219	2355	2269	1681	2577	3222	3300	2772	2692	2702	2573	180.662	176.623	181.232	179.652	177.438	190.594	217.552	213.457	206.644	206.843	207.808	212.546	exist
eca-miR-1839	22	AAGGTAGATAGAACAGGTCTTG	3162	3614	3623	3594	2694	3726	1796	1733	1490	1517	1566	1359	306.302	287.66	278.813	284.561	284.365	275.573	121.267	112.097	111.075	116.561	120.439	112.262	exist
eca-miR-1468	21	CTCCGTTTGCCTGTTTTGCTG	2264	3197	3345	3283	2415	3251	2213	2128	1979	1990	1996	1804	219.313	254.468	257.419	259.937	254.915	240.442	149.423	137.648	147.529	152.904	153.51	149.022	exist
eca-miR-130a	22	CAGTGCAATGTTAAAAGGGCAT	1995	1518	1664	1631	1479	2160	3145	3544	3261	2559	2732	2755	193.255	120.827	128.055	129.137	156.115	159.752	212.352	229.24	243.098	196.624	210.115	227.58	exist
eca-miR-218	21	TTGTGCTTGATCTAACCATGT	2710	3107	3228	3065	2422	3422	1763	1873	1519	1572	1633	1526	262.517	247.305	248.415	242.676	255.654	253.089	119.039	121.153	113.237	120.787	125.592	126.057	exist
eca-miR-361-5p	22	TTATCAGAATCTCCAGGGGTAC	1946	2344	2409	2502	1924	2445	2622	2763	2201	2249	2194	2086	188.508	186.573	185.388	198.1	203.087	180.831	177.039	178.722	164.078	172.805	168.738	172.317	exist
eca-miR-508-3p	23	TGATTGTCACCTTTTGGAGTAGA	776	859	869	906	634	995	3367	3458	3121	2736	2841	2732	75.1708	68.3729	66.875	71.734	66.9217	73.5897	227.342	223.677	232.661	210.224	218.498	225.68	exist
eca-miR-146b-5p	22	TGAGAACTGAATTCCATAGGCT	1883	3252	2966	3121	2110	2675	1293	1368	1089	1169	1183	1057	182.405	258.846	228.252	247.11	222.721	197.842	87.3042	88.4878	81.1817	89.8215	90.9833	87.3149	exist
eca-miR-140-3p	21	TACCACAGGGTAGAACCACGG	1565	1467	1500	1560	1211	1881	2234	2843	2385	1930	2023	1894	151.601	116.767	115.434	123.516	127.827	139.118	150.841	183.897	177.795	148.294	155.587	156.456	exist
eca-miR-590-3p	21	TAATTTTATGTATAAGCTAGT	1579	1911	1863	2013	1294	1613	2408	1818	1686	2028	2060	1821	152.957	152.108	143.369	159.382	136.588	119.297	162.59	117.596	125.686	155.824	158.432	150.426	exist
eca-miR-133a	22	TTTGGTCCCCTTCAACCAGCTG	1546	1884	1930	1861	1392	1663	1990	2087	1855	1878	1785	1722	149.76	149.959	148.526	147.348	146.932	122.995	134.366	134.996	138.285	144.298	137.282	142.248	exist
eca-miR-19a	23	TGTGCAAATCTATGCAAAACTGA	943	1987	1634	1777	1057	1341	2485	1971	1762	2129	2166	1726	91.348	158.157	125.747	140.697	111.571	99.1797	167.789	127.492	131.352	163.584	166.585	142.578	exist
eca-miR-382	22	GAAGTTGTTCGTGGTGGATTCG	2221	2339	2705	2575	1984	2848	1121	1090	992	983	986	974	215.147	186.175	208.167	203.88	209.421	210.637	75.6907	70.5056	73.9506	75.53	75.8322	80.4585	exist
eca-miR-146a	22	TGAGAACTGAATTCCATGGGTT	1825	2733	2636	2740	1899	2412	859	783	672	749	689	636	176.787	217.536	202.857	216.944	200.448	178.39	58.0002	50.6476	50.0956	57.5503	52.9903	52.5376	exist
eca-miR-454	23	TAGTGCAATATTGCTTATAGGGT	1512	2177	1949	2017	1326	1910	1131	947	852	888	982	882	146.467	173.28	149.988	159.699	139.966	141.263	76.3659	61.2558	63.5141	68.2305	75.5246	72.8588	exist
eca-miR-381	22	TATACAAGGGCAAGCTCTCTGT	1552	1883	1954	1967	1572	2182	666	690	595	603	572	602	150.342	149.879	150.373	155.74	165.932	161.38	44.9688	44.632	44.3555	46.3322	43.9919	49.729	exist
eca-miR-374b	22	ATATAATACAACCTGCTAAGTG	1063	1284	1283	1305	923	1220	1522	1276	1152	1262	1332	1149	102.972	102.201	98.7349	103.325	97.427	90.2306	102.766	82.5368	85.8782	96.9673	102.443	94.9146	exist
eca-miR-590-5p	22	GAGCTTATTCATAAAAGTACAG	920	1155	1253	1289	926	1206	1468	1204	1164	1209	1303	1169	89.12	91.9333	96.4262	102.059	97.7437	89.1951	99.1203	77.8796	86.7727	92.895	100.212	96.5668	exist
eca-miR-7	23	TGGAAGACTAGTGATTTTGTTGT	801	1398	1284	1411	811	1089	1379	1324	1173	1227	1273	1064	77.5925	111.275	98.8119	111.718	85.6049	80.5419	93.111	85.6417	87.4437	94.278	97.9051	87.8931	exist
eca-miR-365	22	TAATGCCCCTAAAAATCCTTAT	953	1567	1493	1622	947	1043	1217	1072	888	1053	1089	938	92.3167	124.727	114.896	128.424	99.9604	77.1397	82.1726	69.3413	66.1978	80.9085	83.7538	77.4847	exist
eca-miR-425	24	CCATCGGGAATATCGTGTCCGCCC	961	1143	1153	1086	836	1243	1276	1434	1276	1167	1121	1046	93.0917	90.9782	88.7306	85.9858	88.2438	91.9316	86.1564	92.7569	95.122	89.6678	86.2149	86.4062	exist
eca-miR-34a	22	TGGCAGTGTCTTAGCTGGTTGT	939	1110	1176	1137	835	1214	1195	1419	1081	1169	1122	1075	90.9605	88.3515	90.5006	90.0238	88.1382	89.7868	80.6872	91.7867	80.5853	89.8215	86.2918	88.8018	exist
eca-miR-32	22	TATTGCACATTACTAAGTTGCA	1106	965	1054	1039	757	1048	1183	1333	1225	1043	1113	1003	107.138	76.8101	81.1119	82.2645	79.905	77.5095	79.8769	86.2238	91.3201	80.1402	85.5996	82.8541	exist
eca-miR-500	23	TAATCCTTGCTACCTGGGTGAGA	879	1244	1296	1246	894	1219	1031	1036	870	857	791	817	85.1483	99.0174	99.7353	98.654	94.366	90.1566	69.6138	67.0127	64.8559	65.8486	60.835	67.4893	exist
eca-miR-190a	22	TGATATGTTTGATATATTAGGT	563	693	775	719	535	759	1364	1441	1211	1321	1457	1247	54.5376	55.16	59.6411	56.928	56.4718	56.1352	92.0982	93.2097	90.2764	101.501	112.056	103.01	exist
eca-miR-196a	22	TAGGTAGTTTCATGTTGTTGGG	295	457	473	419	314	415	1715	1710	1483	1432	1412	1375	28.5765	36.3754	36.4003	33.175	33.1442	30.6932	115.798	110.61	110.553	110.029	108.595	113.584	exist
eca-miR-542-5p	22	CTCGGGGATCATCATGTCACGA	1378	1536	1701	1540	1244	1808	418	459	371	307	306	301	133.486	122.259	130.903	121.932	131.31	133.719	28.2236	29.69	27.6569	23.5887	23.5341	24.8645	exist
eca-miR-592	22	TTGTGTCAATATGCGATGATGT	370	499	470	431	327	526	1510	1401	1448	1287	1394	1279	35.8417	39.7184	36.1694	34.1251	34.5164	38.9027	101.956	90.6224	107.944	98.8882	107.211	105.653	exist
eca-miR-154a	22	TAGGTTATCCGTGTTGCCTTCG	938	1013	1160	1096	825	1229	817	668	623	686	617	615	90.8637	80.6307	89.2693	86.7775	87.0827	90.8962	55.1644	43.2089	46.4428	52.7096	47.4528	50.8029	exist
eca-miR-142-5p	21	CATAAAGTAGAAAGCACTACT	1123	1088	1118	1068	854	1288	678	660	603	554	554	520	108.784	86.6004	86.0371	84.5606	90.1438	95.2598	45.779	42.6915	44.9519	42.5673	42.6076	42.9553	exist
eca-miR-128	21	TCACAGTGAACCGGTCTCTTT	818	848	944	852	721	1036	793	873	680	713	666	616	79.2393	67.4974	72.6467	67.4584	76.105	76.622	53.5439	56.4692	50.692	54.7842	51.2214	50.8855	exist
eca-miR-30b	22	TGTAAACATCCTACACTCAGCT	385	518	482	500	387	523	1228	1259	1156	1086	1013	942	37.2948	41.2307	37.0929	39.5883	40.8497	38.6808	82.9154	81.4372	86.1764	83.4441	77.9088	77.8151	exist
eca-miR-376b	21	ATCATAGAGGAAAATCCATGT	896	918	957	1064	737	1001	594	557	469	524	525	469	86.7951	73.0691	73.6472	84.2439	77.7939	74.0334	40.1073	36.029	34.9626	40.2622	40.3772	38.7424	exist
eca-miR-628a	22	ATGCTGACATATTTACTAGAGG	569	703	699	700	434	772	840	809	719	692	676	635	55.1188	55.956	53.7924	55.4236	45.8108	57.0967	56.7174	52.3294	53.5993	53.1706	51.9904	52.455	exist
eca-miR-501-5p	21	ATCCTTCGTCCCTGGGTGAGA	754	927	941	937	729	992	489	542	488	458	444	445	73.0397	73.7855	72.4159	74.1885	76.9494	73.3678	33.0176	35.0588	36.3789	35.191	34.1476	36.7598	exist
eca-miR-9a	23	TCTTTGGTTATCTAGCTGTATGA	308	444	448	444	349	448	1041	1055	907	964	883	818	29.8358	35.3406	34.4764	35.1544	36.8386	33.1338	70.289	68.2417	67.6141	74.0701	67.9106	67.572	exist
eca-miR-872	21	AAGGTTACTTGTTAGTTCAGG	570	663	667	697	531	839	753	716	713	580	670	630	55.2157	52.7721	51.3298	55.1861	56.0496	62.052	50.8431	46.3138	53.152	44.565	51.529	52.042	exist
eca-miR-451	22	AAACCGTTACCATTACTGTGTT	758	747	804	773	623	877	477	437	407	392	419	351	73.4271	59.4582	61.8728	61.2035	65.7606	64.8625	32.2074	28.2669	30.3406	30.1198	32.2248	28.9948	exist
eca-miR-22	22	AAGCTGCCAGTTGAAGAACTGT	686	777	733	777	668	822	453	472	433	375	364	339	66.4525	61.8461	56.4089	61.5202	70.5106	60.7947	30.5869	30.5309	32.2789	28.8136	27.9949	28.0035	exist
eca-miR-299	22	TATGTGGGATGGTAAACCGCTT	571	655	617	618	498	696	629	552	488	507	508	505	55.3125	52.1354	47.482	48.9311	52.5663	51.4758	42.4705	35.7056	36.3789	38.956	39.0697	41.7162	exist
eca-miR-20a	23	TAAAGTGCTTATAGTGCAGGTAG	510	678	651	674	471	591	564	529	457	436	485	450	49.4035	53.9661	50.0985	53.365	49.7163	43.7101	38.0817	34.2179	34.068	33.5006	37.3008	37.1728	exist
eca-miR-221	23	AGCTACATTGTCTGCTGGGTTTC	564	837	803	781	552	738	384	331	301	314	324	270	54.6344	66.6218	61.7959	61.8369	58.2662	54.5821	25.9279	21.4104	22.4387	24.1266	24.9185	22.3037	exist
eca-miR-503	23	TAGCAGCGGGAACAGTACTGCAG	622	739	777	764	472	708	351	236	256	301	284	263	60.2529	58.8214	59.795	60.4909	49.8218	52.3633	23.6998	15.2654	19.084	23.1277	21.8421	21.7255	exist
eca-miR-370	22	GCCTGCTGGGGTGGAACCTGGT	352	563	528	551	411	567	413	485	434	462	405	400	34.0981	44.8125	40.6329	43.6263	43.383	41.935	27.886	31.3718	32.3534	35.4983	31.1481	33.0425	exist
eca-miR-27a	21	TTCACAGTGGCTAAGTTCCGC	470	451	550	475	424	533	477	494	503	392	414	372	45.5287	35.8978	42.326	37.6089	44.7552	39.4204	32.2074	31.9539	37.4972	30.1198	31.8403	30.7295	exist
eca-miR-504	22	AGACCCTGGTCTGCACTCTATC	319	342	370	289	263	362	657	574	562	520	526	539	30.9014	27.2218	28.4738	22.882	27.7609	26.7733	44.3611	37.1286	41.8954	39.9548	40.4541	44.5248	exist
eca-miR-188-5p	21	CATCCCTTGCATGGTGGAGGG	449	410	416	466	384	553	404	429	397	329	350	349	43.4944	32.6343	32.0138	36.8963	40.533	40.8996	27.2783	27.7495	29.5952	25.2791	26.9181	28.8296	exist
eca-miR-338-3p	22	TCCAGCATCAGTGATTTTGTTG	204	256	239	235	181	247	687	595	545	560	613	544	19.7614	20.3766	18.3925	18.6065	19.1054	18.268	46.3867	38.487	40.6281	43.0283	47.1452	44.9378	exist
eca-miR-95	22	TTCAACGGGTCTTTATTGAGCA	340	381	373	365	308	393	443	452	383	371	371	305	32.9357	30.3261	28.7047	28.8995	32.5109	29.0661	29.9117	29.2372	28.5515	28.5062	28.5332	25.1949	exist
eca-miR-361-3p	23	TCCCCCAGGCGTGATTCTGATTT	219	410	438	381	296	382	337	380	327	349	317	268	21.2144	32.6343	33.7068	30.1663	31.2442	28.2525	22.7545	24.5799	24.3769	26.8158	24.3801	22.1385	exist
eca-miR-377	22	ATCACACAAAGGCAACTTTTGT	308	443	415	430	307	358	292	290	221	276	276	254	29.8358	35.261	31.9369	34.0459	32.4053	26.4775	19.716	18.7584	16.4749	21.2068	21.2269	20.982	exist
eca-miR-329b	23	AACGAACCTGGTTAACCTCTTTT	284	492	513	482	358	470	210	241	215	182	193	189	27.511	39.1612	39.4786	38.1631	37.7886	34.761	14.1793	15.5889	16.0276	13.9842	14.8434	15.6126	exist
eca-miR-28-5p	22	AAGGAGCTCACAGTCTATTGAG	320	297	283	299	240	373	316	350	317	277	272	266	30.9983	23.64	21.7786	23.6738	25.3331	27.5869	21.3365	22.6394	23.6314	21.2836	20.9192	21.9733	exist
eca-miR-671-5p	23	AGGAAGCCCTGGAGGGGCTGGAG	239	411	353	424	255	372	255	209	173	164	211	198	23.1518	32.7139	27.1656	33.5709	26.9165	27.5129	17.2178	13.519	12.8966	12.6011	16.2278	16.356	exist
eca-miR-491-5p	22	AGTGGGGAACCCTTCCATGAGG	211	287	245	266	189	304	352	383	258	265	239	228	20.4395	22.844	18.8543	21.061	19.9499	22.4837	23.7673	24.774	19.2331	20.3616	18.3812	18.8342	exist
eca-miR-137	23	TTATTGCTTAAGAATACGCGTAG	48	76	68	71	45	52	497	466	444	455	460	427	4.6497	6.0493	5.233	5.6215	4.75	3.8459	33.5578	30.1428	33.0989	34.9605	35.3781	35.2729	exist
eca-miR-493b	22	TGAAGGTCTTCCGTGTGCCAGG	278	373	382	399	263	353	197	159	148	151	138	130	26.9297	29.6893	29.3973	31.5915	27.7609	26.1077	13.3016	10.2848	11.033	11.6023	10.6134	10.7388	exist
eca-miR-15b	22	TAGCAGCACATCATGGTTTACA	204	331	324	297	183	296	213	214	209	172	200	166	19.7614	26.3463	24.9338	23.5154	19.3165	21.892	14.3819	13.8424	15.5803	13.2158	15.3818	13.7126	exist
eca-miR-506a	25	TGAATGGCACCTTTCTGAGTAGAGT	99	156	158	166	111	151	343	335	304	341	307	284	9.5901	12.417	12.1591	13.1433	11.7166	11.1679	23.1596	21.6692	22.6623	26.2011	23.611	23.4602	exist
eca-miR-423-5p	23	TGAGGGGCAGAGAGCGAGACTTT	124	229	214	265	170	218	216	270	190	213	182	205	12.0118	18.2275	16.4686	20.9818	17.9443	16.1232	14.5845	17.4647	14.1639	16.3661	13.9974	16.9343	exist
eca-miR-423-3p	23	AGCTCGGTCTGAGGCCCCTCAGT	158	224	228	192	154	198	233	193	198	186	207	163	15.3054	17.8295	17.546	15.2019	16.2554	14.644	15.7323	12.484	14.7603	14.2915	15.9202	13.4648	exist
eca-miR-656	21	AATATTATACAGTCAACCTCT	223	268	272	300	201	278	159	133	129	129	116	114	21.6019	21.3317	20.9321	23.753	21.2165	20.5607	10.7358	8.603	9.6166	9.9119	8.9214	9.4171	exist
eca-miR-363	22	AATTGCACGGTATCCATCTGTA	206	242	260	259	193	247	184	161	136	140	144	129	19.9551	19.2622	20.0086	20.5067	20.3721	18.268	12.4238	10.4141	10.1384	10.7571	11.0749	10.6562	exist
eca-miR-486-5p	22	TCCTGTACTGAGCTGCCCCGAG	175	237	276	232	171	294	148	191	167	130	122	121	16.9522	18.8642	21.2399	18.369	18.0499	21.7441	9.9931	12.3547	12.4494	9.9887	9.3829	9.9954	exist
eca-miR-223	22	TGTCAGTTTGTCAAATACCCCA	217	302	331	340	209	330	105	128	72	63	65	50	21.0207	24.038	25.4725	26.92	22.0609	24.4066	7.0897	8.2796	5.3674	4.8407	4.9991	4.1303	exist
eca-miR-1379	24	GCACGGGCTGCAGCGCCGACGCCT	288	243	241	230	217	342	96	138	113	77	102	76	27.8984	19.3418	18.5465	18.2106	22.9054	25.2941	6.482	8.9264	8.4238	5.9164	7.8447	6.2781	exist
eca-miR-431	23	TGTCTTGCAGGCCGTCATGCAGG	188	180	203	200	161	253	175	157	165	142	168	127	18.2115	14.3273	15.6221	15.8353	16.9943	18.7117	11.8161	10.1554	12.3003	10.9107	12.9207	10.491	exist
eca-miR-873	21	GCAGGAACTTGTGAGTCTCCT	100	89	76	114	84	124	236	256	255	261	251	205	9.687	7.084	5.8487	9.0261	8.8666	9.171	15.9349	16.5591	19.0095	20.0542	19.3041	16.9343	exist
eca-miR-205	22	TCCTTCATTCCACCGGAGTCTG	0	67	80	61	1	417	137	136	310	256	314	252	0.01	5.3329	6.1565	4.8298	0.1056	30.8411	9.2503	8.797	23.1096	19.6701	24.1494	20.8168	exist
eca-miR-514a	25	TCACTCCGGAAAGTGTCAATCATGT	79	70	90	98	57	73	299	294	252	257	259	186	7.6527	5.5717	6.9261	7.7593	6.0166	5.399	20.1887	19.0171	18.7858	19.7469	19.9194	15.3648	exist
eca-miR-98	22	TGAGGTAGTAAGTTGTATTGTT	149	169	203	183	156	216	185	199	133	141	129	118	14.4336	13.4517	15.6221	14.4893	16.4665	15.9752	12.4913	12.8721	9.9148	10.8339	9.9213	9.7475	exist
eca-miR-215	21	ATGACCTATGAATTGACAGAC	68	72	89	72	66	113	250	272	267	178	188	198	6.5871	5.7309	6.8491	5.7007	6.9666	8.3574	16.8802	17.5941	19.9041	13.6768	14.4589	16.356	exist
eca-miR-3200	24	CACCTTGCGCTACTCAGGTCTGCT	144	186	208	195	128	182	142	147	106	121	124	113	13.9492	14.8048	16.0069	15.4394	13.511	13.4606	9.5879	9.5086	7.902	9.2972	9.5367	9.3345	exist
eca-miR-485-5p	22	AGAGGCTGGCCGTGATGAATTC	135	249	223	220	149	193	113	126	112	101	95	67	13.0774	19.8194	17.1612	17.4188	15.7277	14.2742	7.6298	8.1502	8.3493	7.7605	7.3063	5.5346	exist
eca-miR-409-5p	23	AGGTTACCCGAGCAACTTTGCAT	145	207	260	240	193	218	91	90	89	70	69	90	14.0461	16.4764	20.0086	19.0024	20.3721	16.1232	6.1444	5.8216	6.6347	5.3785	5.3067	7.4346	exist
eca-miR-194	22	TGTAACAGCAACTCCATGTGGA	151	144	151	132	140	154	157	144	155	116	131	134	14.6273	11.4618	11.6204	10.4513	14.7777	11.3898	10.6007	9.3145	11.5548	8.913	10.0751	11.0692	exist
eca-miR-196b	22	TAGGTAGTTTCCTGTTGTTGGG	12	14	18	20	14	16	266	307	276	198	269	215	1.1624	1.1143	1.3852	1.5835	1.4778	1.1834	17.9605	19.858	20.575	15.2136	20.6885	17.7604	exist
eca-miR-329a	22	AACACACCTAGTTAACCTCTTT	145	178	206	191	138	163	86	96	78	55	61	68	14.0461	14.1681	15.853	15.1227	14.5666	12.0554	5.8068	6.2097	5.8147	4.226	4.6914	5.6172	exist
eca-miR-214	22	ACAGCAGGCACAGACAGGCAGT	144	148	163	172	94	188	82	112	110	77	86	81	13.9492	11.7802	12.5439	13.6184	9.9221	13.9044	5.5367	7.2446	8.2002	5.9164	6.6142	6.6911	exist
eca-miR-342-5p	22	AGGGGTGCTATCTGTGATTGAG	112	166	144	138	107	159	118	99	78	100	91	104	10.8494	13.2129	11.0817	10.9264	11.2944	11.7596	7.9674	6.4037	5.8147	7.6836	6.9987	8.5911	exist
eca-miR-450c	22	TTTTGCGATGTGTTCCTAATAC	179	232	216	224	144	211	38	45	39	25	25	32	17.3397	18.4663	16.6226	17.7356	15.1999	15.6055	2.5658	2.9108	2.9073	1.9209	1.9227	2.6434	exist
eca-miR-197	22	TTCACCACCTTCTCCACCCAGC	86	108	129	125	102	145	141	150	108	100	122	86	8.3308	8.5964	9.9274	9.8971	10.7666	10.7241	9.5204	9.7026	8.0511	7.6836	9.3829	7.1041	exist
eca-miR-1307	25	ACTCGGCGTGGCGTCGGTCGTGGTA	88	136	141	164	109	161	77	129	76	68	85	92	8.5245	10.8251	10.8508	12.985	11.5055	11.9075	5.1991	8.3442	5.6656	5.2249	6.5373	7.5998	exist
eca-miR-324-5p	23	CGCATCCCCTAGGGCATTGGTGT	95	119	145	136	120	133	99	115	96	84	75	96	9.2026	9.4719	11.1587	10.768	12.6666	9.8366	6.6845	7.4387	7.1565	6.4542	5.7682	7.9302	exist
eca-miR-129a-5p	21	CTTTTTGCGGTCTGGGCTTGC	40	46	65	63	51	69	179	183	153	135	150	165	3.8748	3.6614	5.0022	4.9881	5.3833	5.1032	12.0862	11.8372	11.4057	10.3729	11.5363	13.63	exist
eca-miR-129b-5p	21	CTTTTTGCGGTCTGGGCTTGC	40	46	65	63	51	69	179	183	153	135	150	165	3.8748	3.6614	5.0022	4.9881	5.3833	5.1032	12.0862	11.8372	11.4057	10.3729	11.5363	13.63	exist
eca-miR-514	21	ATTGACACCTCTGTGAGTGGA	26	22	28	39	21	44	181	234	222	154	154	165	2.5186	1.7511	2.1548	3.0879	2.2167	3.2542	12.2212	15.1361	16.5494	11.8328	11.844	13.63	exist
eca-miR-192	21	CTGACCTATGAATTGACAGCC	119	129	158	135	103	151	79	80	63	69	53	73	11.5275	10.2679	12.1591	10.6888	10.8721	11.1679	5.3341	5.1747	4.6965	5.3017	4.0762	6.0303	exist
eca-miR-545	22	TCAACAAACATTTATTGTGTGC	80	74	82	90	45	76	119	132	107	129	122	99	7.7496	5.8901	6.3104	7.1259	4.75	5.6209	8.035	8.5383	7.9765	9.9119	9.3829	8.178	exist
eca-miR-182	25	TTTGGCAATGGTAGAACTCACACTG	82	104	106	119	83	160	95	76	86	62	90	76	7.9433	8.278	8.1574	9.422	8.761	11.8335	6.4145	4.916	6.411	4.7638	6.9218	6.2781	exist
eca-miR-151-5p	21	TCGAGGAGCTCACAGTCTAGT	71	66	74	102	82	80	121	110	110	91	105	80	6.8777	5.2533	5.6948	8.076	8.6555	5.9168	8.17	7.1152	8.2002	6.9921	8.0754	6.6085	exist
eca-miR-184	22	TGGACGGAGAACTGATAAGGGT	84	97	80	79	70	78	49	54	103	112	132	124	8.137	7.7208	6.1565	6.255	7.3888	5.7688	3.3085	3.4929	7.6783	8.6057	10.152	10.2432	exist
eca-miR-345-3p	22	CCTGAACTAGGGGTCTGGAGGC	66	99	98	101	83	120	75	87	84	87	79	57	6.3934	7.88	7.5417	7.9968	8.761	8.8751	5.064	5.6275	6.2619	6.6847	6.0758	4.7086	exist
eca-miR-150	22	TCTCCCAACCCTTGTACCAGTG	89	112	135	125	93	137	65	71	63	54	43	31	8.6214	8.9147	10.3891	9.8971	9.8166	10.1324	4.3888	4.5926	4.6965	4.1492	3.3071	2.5608	exist
eca-miR-490-3p	22	CAACCTGGAGGACTCCATGCTG	102	139	164	147	101	160	47	37	30	27	22	19	9.8807	11.0638	12.6208	11.639	10.661	11.8335	3.1735	2.3933	2.2364	2.0746	1.692	1.5695	exist
eca-miR-9185	25	ATCCGCGGATTGAACCAGCCACGTA	45	56	43	41	41	52	99	120	127	90	100	117	4.3591	4.4574	3.3091	3.2462	4.3277	3.8459	6.6845	7.7621	9.4675	6.9153	7.6909	9.6649	exist
eca-miR-350	24	TTCACAAAGCCCATACACTTTTAC	94	119	101	100	77	96	48	44	42	62	34	49	9.1057	9.4719	7.7726	7.9177	8.1277	7.1001	3.241	2.8461	3.131	4.7638	2.6149	4.0477	exist
eca-miR-485-3p	22	GTCATACACGGCTCTCCTCTCT	61	93	100	96	69	93	39	60	52	82	51	41	5.909	7.4024	7.6956	7.601	7.2833	6.8782	2.6333	3.881	3.8764	6.3006	3.9224	3.3869	exist
eca-miR-148b-5p	22	GAAGTTCTGTTATACACTCAGG	65	123	102	113	80	97	51	33	22	53	41	33	6.2965	9.7903	7.8495	8.947	8.4444	7.1741	3.4436	2.1346	1.64	4.0723	3.1533	2.726	exist
eca-miR-410	21	AATATAACACAGATGGCCTGT	91	68	77	74	80	100	61	46	36	47	29	45	8.8151	5.4125	5.9256	5.8591	8.4444	7.3959	4.1188	2.9755	2.6837	3.6113	2.2304	3.7173	exist
eca-miR-505	22	CGTCAACACTTGCTGGTTTCCT	43	52	58	67	42	66	83	72	78	59	76	51	4.1654	4.139	4.4635	5.3048	4.4333	4.8813	5.6042	4.6573	5.8147	4.5333	5.8451	4.2129	exist
eca-miR-483	24	TCACTCCTCTCCTCCCGTCTTCTT	56	92	101	83	63	88	64	45	40	30	44	36	5.4247	7.3228	7.7726	6.5717	6.65	6.5084	4.3213	2.9108	2.9819	2.3051	3.384	2.9738	exist
eca-miR-324-3p	22	CCACTGCCCCAGGTGCTGCTGG	71	85	84	100	60	86	37	52	37	45	41	39	6.8777	6.7657	6.4643	7.9177	6.3333	6.3605	2.4983	3.3636	2.7582	3.4576	3.1533	3.2216	exist
eca-miR-758	22	TTTGTGACCTGGTCCACTAACC	59	78	84	78	43	67	50	49	59	48	56	45	5.7153	6.2085	6.4643	6.1758	4.5389	4.9553	3.376	3.1695	4.3983	3.6881	4.3069	3.7173	exist
eca-miR-217	23	TACTGCATCAGGAACTGATTGGA	36	62	73	66	33	86	105	91	31	30	49	25	3.4873	4.9349	5.6178	5.2257	3.4833	6.3605	7.0897	5.8862	2.311	2.3051	3.7685	2.0652	exist
eca-miR-1180	22	TTTCCGGCTCGAGTGGGTGTGT	45	72	82	62	44	84	46	66	38	37	41	32	4.3591	5.7309	6.3104	4.9089	4.6444	6.2126	3.106	4.2691	2.8328	2.8429	3.1533	2.6434	exist
eca-miR-487a	22	AATCATACAGGGACATCCAGTT	34	31	34	31	34	56	85	65	80	62	57	62	3.2936	2.4675	2.6165	2.4545	3.5889	4.1417	5.7393	4.2045	5.9638	4.7638	4.3838	5.1216	exist
eca-miR-544	22	ATTCTGCATTTTTAGCAAGTTC	44	61	59	46	31	50	74	44	61	47	51	63	4.2623	4.8554	4.5404	3.6421	3.2722	3.698	4.9965	2.8461	4.5474	3.6113	3.9224	5.2042	exist
eca-miR-551b	21	GCGACCCATACTTGGTTTCAG	54	52	52	48	45	62	64	50	56	47	55	42	5.231	4.139	4.0017	3.8005	4.75	4.5855	4.3213	3.2342	4.1746	3.6113	4.23	3.4695	exist
eca-miR-219-5p	21	TGATTGTCCAAACGCAATTCT	35	52	43	40	32	35	74	71	66	49	64	58	3.3904	4.139	3.3091	3.1671	3.3778	2.5886	4.9965	4.5926	4.9201	3.765	4.9222	4.7912	exist
eca-miR-31	21	AGGCAAGATGCTGGCATAGCT	46	81	78	101	50	89	25	30	27	30	26	27	4.456	6.4473	6.0026	7.9968	5.2777	6.5824	1.688	1.9405	2.0128	2.3051	1.9996	2.2304	exist
eca-miR-433	22	ATCATGATGGGCTCCTCGGTGT	63	44	47	63	42	74	41	56	52	35	50	38	6.1028	3.5022	3.6169	4.9881	4.4333	5.473	2.7683	3.6223	3.8764	2.6893	3.8454	3.139	exist
eca-miR-92b	22	TATTGCACTCGTCCCGGCCTCC	57	64	58	66	45	73	39	50	46	32	30	41	5.5216	5.0941	4.4635	5.2257	4.75	5.399	2.6333	3.2342	3.4292	2.4588	2.3073	3.3869	exist
eca-miR-122	22	TGGAGTGTGACAATGGTGTTTG	29	43	35	35	14	78	91	124	45	32	29	34	2.8092	3.4226	2.6935	2.7712	1.4778	5.7688	6.1444	8.0208	3.3546	2.4588	2.2304	2.8086	exist
eca-miR-146b-3p	22	TGCCCTAGGGACTCAGTTCTGG	44	105	89	90	48	70	14	25	24	32	30	16	4.2623	8.3576	6.8491	7.1259	5.0666	5.1772	0.9453	1.6171	1.7891	2.4588	2.3073	1.3217	exist
eca-miR-3548	22	CAGCACTGTCCGGTAAGATGCC	54	42	55	46	52	72	32	53	38	35	31	40	5.231	3.343	4.2326	3.6421	5.4888	5.3251	2.1607	3.4283	2.8328	2.6893	2.3842	3.3043	exist
eca-miR-3065	23	TCAGCACCAGGATATTGTTGGGG	36	57	54	82	34	59	30	52	33	40	33	31	3.4873	4.537	4.1556	6.4925	3.5889	4.3636	2.0256	3.3636	2.4601	3.0734	2.538	2.5608	exist
eca-miR-8908b	23	TAATTAGTACCTGTCTGGGTAGA	28	44	60	43	30	37	61	53	42	41	43	44	2.7123	3.5022	4.6174	3.4046	3.1666	2.7365	4.1188	3.4283	3.131	3.1503	3.3071	3.6347	exist
eca-miR-1249	23	AACGCCCTTCCCCCCCTTCTTCA	49	41	36	46	23	45	51	55	57	37	46	38	4.7466	3.2634	2.7704	3.6421	2.4278	3.3282	3.4436	3.5576	4.2492	2.8429	3.5378	3.139	exist
eca-miR-331	21	GCCCCTGGGCCTATCCTAGAA	44	44	59	66	34	41	30	46	31	27	60	36	4.2623	3.5022	4.5404	5.2257	3.5889	3.0323	2.0256	2.9755	2.311	2.0746	4.6145	2.9738	exist
eca-miR-543	22	AAACATTCGCGGTGCACTTCTT	39	40	40	57	38	65	45	35	44	44	36	30	3.7779	3.1838	3.0783	4.5131	4.0111	4.8074	3.0384	2.2639	3.2801	3.3808	2.7687	2.4782	exist
eca-miR-200b	22	TAATACTGCCTGGTAATGATGA	28	36	33	35	15	66	34	44	48	50	44	47	2.7123	2.8655	2.5396	2.7712	1.5833	4.8813	2.2957	2.8461	3.5783	3.8418	3.384	3.8825	exist
eca-miR-532-3p	22	CCTCCCACACCCAAGGCTTGCA	37	43	43	52	37	50	33	37	39	38	31	26	3.5842	3.4226	3.3091	4.1172	3.9055	3.698	2.2282	2.3933	2.9073	2.9198	2.3842	2.1478	exist
eca-miR-1193	21	TAGGTCACCCGTTTGACTATC	42	46	44	36	27	55	38	40	38	27	36	29	4.0685	3.6614	3.3861	2.8504	2.85	4.0678	2.5658	2.5874	2.8328	2.0746	2.7687	2.3956	exist
eca-miR-652	21	AATGGCGCCACTAGGGTTGTG	35	43	46	43	34	44	31	36	37	35	45	28	3.3904	3.4226	3.54	3.4046	3.5889	3.2542	2.0931	2.3286	2.7582	2.6893	3.4609	2.313	exist
eca-miR-8951	24	TTTTTGAAGACATTCCTAGAATCC	28	46	49	58	42	35	32	23	23	25	22	19	2.7123	3.6614	3.7709	4.5922	4.4333	2.5886	2.1607	1.4877	1.7146	1.9209	1.692	1.5695	exist
eca-miR-490-5p	20	CCATGGATCTCCAGGTGGGT	63	38	53	62	55	69	8	11	9	6	12	3	6.1028	3.0246	4.0787	4.9089	5.8055	5.1032	0.5402	0.7115	0.6709	0.461	0.9229	0.2478	exist
eca-miR-125a-3p	22	ACAGGTGAGGTTCTTGGGAGCC	31	26	27	31	25	40	32	52	48	19	26	28	3.003	2.0695	2.0778	2.4545	2.6389	2.9584	2.1607	3.3636	3.5783	1.4599	1.9996	2.313	exist
eca-miR-8908j	25	CTACCCGGAAGGTACTGATCACCTA	32	38	42	42	39	52	30	20	18	24	18	15	3.0998	3.0246	3.2322	3.3254	4.1166	3.8459	2.0256	1.2937	1.3418	1.8441	1.3844	1.2391	exist
eca-miR-450a	22	TTTTGCGATGTGTTCCTAATAT	44	59	56	57	32	35	13	16	16	9	6	11	4.2623	4.6962	4.3096	4.5131	3.3778	2.5886	0.8778	1.0349	1.1928	0.6915	0.4615	0.9087	exist
eca-miR-1185	21	AGAGGATACCCTTTGTATGTT	41	37	24	39	25	33	28	32	19	28	21	25	3.9717	2.9451	1.847	3.0879	2.6389	2.4407	1.8906	2.0699	1.4164	2.1514	1.6151	2.0652	exist
eca-miR-222	21	AGCTACATCTGGCTACTGGGT	34	34	39	26	25	32	42	27	21	23	31	16	3.2936	2.7063	3.0013	2.0586	2.6389	2.3667	2.8359	1.7465	1.5655	1.7672	2.3842	1.3217	exist
eca-miR-141	22	TAACACTGTCTGGTAAAGATGG	16	27	22	18	12	59	28	28	33	37	31	33	1.5499	2.1491	1.693	1.4252	1.2667	4.3636	1.8906	1.8112	2.4601	2.8429	2.3842	2.726	exist
eca-miR-129b-3p	22	AAGCCCTTACCCCAAAAAGCAT	8	25	16	12	12	13	60	43	43	44	31	31	0.775	1.9899	1.2313	0.9501	1.2667	0.9615	4.0512	2.7814	3.2055	3.3808	2.3842	2.5608	exist
eca-miR-380	22	TATGTAATATGGTCCACGTCTT	38	26	40	35	25	30	25	34	15	18	22	18	3.681	2.0695	3.0783	2.7712	2.6389	2.2188	1.688	2.1993	1.1182	1.3831	1.692	1.4869	exist
eca-miR-149	23	TCTGGCTCCGTGTCTTCACTCCC	20	33	23	29	19	29	24	31	30	33	30	23	1.9374	2.6267	1.77	2.2961	2.0055	2.1448	1.6205	2.0052	2.2364	2.5356	2.3073	1.8999	exist
eca-miR-190b	21	TGATATGTTTGATATTGGGTT	17	35	29	31	21	39	24	31	18	22	33	13	1.6468	2.7859	2.2317	2.4545	2.2167	2.8844	1.6205	2.0052	1.3418	1.6904	2.538	1.0739	exist
eca-miR-193a-5p	22	TGGGTCTTTGCGGGCGAGATGA	15	15	26	16	23	25	24	43	35	31	21	35	1.453	1.1939	2.0009	1.2668	2.4278	1.849	1.6205	2.7814	2.6091	2.3819	1.6151	2.8912	exist
eca-miR-502-5p	21	ATCCTTGCTATCTGGGTGCTA	23	36	38	36	22	23	22	27	23	11	18	16	2.228	2.8655	2.9243	2.8504	2.3222	1.7011	1.4855	1.7465	1.7146	0.8452	1.3844	1.3217	exist
eca-miR-7177b	22	AAATGGTCCCCTAGTGCTCTGG	17	31	31	32	23	39	12	20	28	23	18	17	1.6468	2.4675	2.3856	2.5337	2.4278	2.8844	0.8102	1.2937	2.0873	1.7672	1.3844	1.4043	exist
eca-miR-106b	21	TAAAGTGCTGACAGTGCAGAT	8	10	19	19	33	39	34	41	20	25	28	14	0.775	0.796	1.4622	1.5044	3.4833	2.8844	2.2957	2.652	1.4909	1.9209	2.1535	1.1565	exist
eca-miR-139-5p	22	TCTACAGTGCACGTGTCTCCAG	25	31	25	30	22	29	16	21	19	22	15	20	2.4217	2.4675	1.9239	2.3753	2.3222	2.1448	1.0803	1.3584	1.4164	1.6904	1.1536	1.6521	exist
eca-miR-345-5p	22	GCTGACTCCTAGTCCAGTGCTC	18	25	22	23	20	29	29	34	23	14	21	14	1.7437	1.9899	1.693	1.8211	2.1111	2.1448	1.9581	2.1993	1.7146	1.0757	1.6151	1.1565	exist
eca-miR-655	22	ATAATACATGGTTAACCTCTTT	35	29	30	12	17	21	35	17	15	18	21	21	3.3904	2.3083	2.3087	0.9501	1.7944	1.5531	2.3632	1.0996	1.1182	1.3831	1.6151	1.7347	exist
eca-miR-8914	23	TTTGAGCTGTGTTGGTTGTCACG	22	32	34	31	23	31	20	19	9	25	9	12	2.1311	2.5471	2.6165	2.4545	2.4278	2.2927	1.3504	1.229	0.6709	1.9209	0.6922	0.9913	exist
eca-miR-130b	22	CAGTGCAATGATGAAAGGGCAT	25	43	40	40	32	43	8	6	4	4	12	4	2.4217	3.4226	3.0783	3.1671	3.3778	3.1803	0.5402	0.3881	0.2982	0.3073	0.9229	0.3304	exist
eca-miR-744	24	TGCGGGGCTAGGGCTAACAGCAGT	23	21	31	34	19	36	17	23	13	11	17	16	2.228	1.6715	2.3856	2.692	2.0055	2.6625	1.1479	1.4877	0.9691	0.8452	1.3075	1.3217	exist
eca-miR-507b	21	ATTGGCACTTTTTTGAGTGTG	8	22	18	25	13	16	30	33	27	29	25	14	0.775	1.7511	1.3852	1.9794	1.3722	1.1834	2.0256	2.1346	2.0128	2.2282	1.9227	1.1565	exist
eca-miR-34c	23	AGGCAGTGTAGTTAGCTGATTGC	17	22	21	14	17	17	28	26	19	29	21	24	1.6468	1.7511	1.6161	1.1085	1.7944	1.2573	1.8906	1.6818	1.4164	2.2282	1.6151	1.9826	exist
eca-miR-18a	23	TAAGGTGCATCTAGTGCAGATAG	20	34	24	33	23	29	11	25	15	15	14	9	1.9374	2.7063	1.847	2.6128	2.4278	2.1448	0.7427	1.6171	1.1182	1.1525	1.0767	0.7435	exist
eca-miR-183	22	TATGGCACTGGTAGAATTCACT	13	22	27	19	20	47	12	12	23	14	20	20	1.2593	1.7511	2.0778	1.5044	2.1111	3.4761	0.8102	0.7762	1.7146	1.0757	1.5382	1.6521	exist
eca-miR-200a	22	TAACACTGTCTGGTAACGATGT	9	16	16	14	4	31	16	29	34	16	36	22	0.8718	1.2735	1.2313	1.1085	0.4222	2.2927	1.0803	1.8758	2.5346	1.2294	2.7687	1.8173	exist
eca-miR-301b-3p	23	CAGTGCAATGATATTGTCAAAGC	24	35	30	37	20	37	10	6	12	4	3	8	2.3249	2.7859	2.3087	2.9295	2.1111	2.7365	0.6752	0.3881	0.8946	0.3073	0.2307	0.6609	exist
eca-miR-488	21	TTGAAAGGCTATTTCTTGGTC	7	23	10	10	5	14	26	20	26	26	28	18	0.6781	1.8307	0.7696	0.7918	0.5278	1.0354	1.7555	1.2937	1.9382	1.9977	2.1535	1.4869	exist
eca-miR-495	22	AAACAAACATGGTGCACTTCTT	15	17	5	24	16	24	17	22	9	21	20	12	1.453	1.3531	0.3848	1.9002	1.6889	1.775	1.1479	1.423	0.6709	1.6136	1.5382	0.9913	exist
eca-miR-200c	23	TAATACTGCCGGGTAATGATGGA	12	13	14	8	5	47	21	14	14	21	23	9	1.1624	1.0347	1.0774	0.6334	0.5278	3.4761	1.4179	0.9056	1.0437	1.6136	1.7689	0.7435	exist
eca-miR-1197	21	TAGGACACATGGTCTACTTCT	34	25	17	24	14	43	8	10	5	7	2	9	3.2936	1.9899	1.3083	1.9002	1.4778	3.1803	0.5402	0.6468	0.3727	0.5379	0.1538	0.7435	exist
eca-miR-133b	22	TTTGGTCCCCTTCAACCAGCTA	7	12	7	4	3	7	12	36	43	22	14	27	0.6781	0.9552	0.5387	0.3167	0.3167	0.5177	0.8102	2.3286	3.2055	1.6904	1.0767	2.2304	exist
eca-miR-509a-5p	21	TACTGCAGACAGTGGCAATCA	11	12	1	19	10	15	24	17	18	25	22	19	1.0656	0.9552	0.077	1.5044	1.0555	1.1094	1.6205	1.0996	1.3418	1.9209	1.692	1.5695	exist
eca-miR-539	22	GGAGAAATTATCCTTGCTGTGT	14	30	20	20	13	29	2	12	9	11	10	9	1.3562	2.3879	1.5391	1.5835	1.3722	2.1448	0.135	0.7762	0.6709	0.8452	0.7691	0.7435	exist
eca-miR-9040	24	ACTGTCCTACCGGATGCCAGTAGC	10	11	15	6	7	15	18	27	22	16	18	6	0.9687	0.8756	1.1543	0.4751	0.7389	1.1094	1.2154	1.7465	1.64	1.2294	1.3844	0.4956	exist
eca-miR-154b	23	AATCATACATGGTTGACCTTTTT	7	9	17	14	9	4	20	28	15	15	17	14	0.6781	0.7164	1.3083	1.1085	0.95	0.2958	1.3504	1.8112	1.1182	1.1525	1.3075	1.1565	exist
eca-miR-204b	22	TTCCCTTTGTCATCCTATGCCT	6	10	17	6	16	10	21	26	20	11	12	9	0.5812	0.796	1.3083	0.4751	1.6889	0.7396	1.4179	1.6818	1.4909	0.8452	0.9229	0.7435	exist
eca-miR-449a	22	TGGCAGTGTATTGTTAGCTGGT	24	17	18	28	17	25	5	5	7	5	7	3	2.3249	1.3531	1.3852	2.2169	1.7944	1.849	0.3376	0.3234	0.5218	0.3842	0.5384	0.2478	exist
eca-miR-9027	21	GAGCTGGCCAATGAGTTGTCG	17	15	10	22	17	21	11	13	8	7	9	4	1.6468	1.1939	0.7696	1.7419	1.7944	1.5531	0.7427	0.8409	0.5964	0.5379	0.6922	0.3304	exist
eca-miR-193a-3p	22	AACTGGCCTACAAAGTCCCAGT	8	9	5	12	7	11	19	18	18	10	10	17	0.775	0.7164	0.3848	0.9501	0.7389	0.8136	1.2829	1.1643	1.3418	0.7684	0.7691	1.4043	exist
eca-miR-193b	22	AACTGGCCCACAAAGTCCCGCT	12	15	12	24	4	12	12	6	8	16	10	12	1.1624	1.1939	0.9235	1.9002	0.4222	0.8875	0.8102	0.3881	0.5964	1.2294	0.7691	0.9913	exist
eca-miR-8908e	25	TACCCAGCAAGGTACTGATCGCTTA	10	8	15	12	8	11	7	12	14	11	18	13	0.9687	0.6368	1.1543	0.9501	0.8444	0.8136	0.4726	0.7762	1.0437	0.8452	1.3844	1.0739	exist
eca-miR-362-3p	22	AACACACCTATTCAAGGATTCA	6	15	13	9	9	9	10	6	26	9	19	4	0.5812	1.1939	1.0004	0.7126	0.95	0.6656	0.6752	0.3881	1.9382	0.6915	1.4613	0.3304	exist
eca-miR-1264	23	CAAGTCTTATTTGAGCACCTGTT	1	1	0	0	0	0	29	19	29	14	20	21	0.0969	0.0796	0.01	0.01	0.01	0.01	1.9581	1.229	2.1619	1.0757	1.5382	1.7347	exist
eca-miR-1298	22	TTCATTCGGCTGTCCAGATGTA	0	3	1	2	0	1	25	26	16	20	21	17	0.01	0.2388	0.077	0.1584	0.01	0.074	1.688	1.6818	1.1928	1.5367	1.6151	1.4043	exist
eca-miR-211	22	TTCCCTTTGTCATCCTTTGCCT	10	13	12	21	11	10	12	5	8	10	14	5	0.9687	1.0347	0.9235	1.6627	1.1611	0.7396	0.8102	0.3234	0.5964	0.7684	1.0767	0.413	exist
eca-miR-876-5p	22	TGGATTTCTTTGTGAATCACCA	2	5	2	4	9	8	16	22	21	12	18	10	0.1937	0.398	0.1539	0.3167	0.95	0.5917	1.0803	1.423	1.5655	0.922	1.3844	0.8261	exist
eca-miR-9180	23	CTTGGACCTCTGATGGGAGCCCA	7	7	7	9	9	17	26	7	8	11	12	9	0.6781	0.5572	0.5387	0.7126	0.95	1.2573	1.7555	0.4528	0.5964	0.8452	0.9229	0.7435	exist
eca-miR-135b	23	TATGGCTTTTCATTCCTATGTGA	6	12	4	11	7	6	18	7	16	16	13	10	0.5812	0.9552	0.3078	0.8709	0.7389	0.4438	1.2154	0.4528	1.1928	1.2294	0.9998	0.8261	exist
eca-miR-20b	23	CAAAGTGCTCATAGTGCAGGTAG	8	5	20	27	13	8	10	8	10	1	15	1	0.775	0.398	1.5391	2.1378	1.3722	0.5917	0.6752	0.5175	0.7455	0.0768	1.1536	0.0826	exist
eca-miR-551a	21	GCGACCCACTCTTGGTTTCCA	13	15	14	12	11	19	9	6	8	3	4	11	1.2593	1.1939	1.0774	0.9501	1.1611	1.4052	0.6077	0.3881	0.5964	0.2305	0.3076	0.9087	exist
eca-miR-703	21	AAAACCTTCAGAAGGAAAGGA	24	15	13	10	20	28	1	4	2	1	2	2	2.3249	1.1939	1.0004	0.7918	2.1111	2.0709	0.0675	0.2587	0.1491	0.0768	0.1538	0.1652	exist
eca-miR-499-5p	21	TTAAGACTTGCAGTGATGTTT	12	13	9	15	5	11	13	10	9	9	11	2	1.1624	1.0347	0.6926	1.1876	0.5278	0.8136	0.8778	0.6468	0.6709	0.6915	0.846	0.1652	exist
eca-miR-509b	24	TACTCCAAAGAGTGGCAATCATGT	8	5	8	9	6	10	12	19	6	14	13	9	0.775	0.398	0.6157	0.7126	0.6333	0.7396	0.8102	1.229	0.4473	1.0757	0.9998	0.7435	exist
eca-miR-2483	24	TCTGTCAACCATCCAGCTGTTTGG	12	11	9	12	4	14	5	12	9	9	10	7	1.1624	0.8756	0.6926	0.9501	0.4222	1.0354	0.3376	0.7762	0.6709	0.6915	0.7691	0.5782	exist
eca-miR-340-3p	23	TCCGTCTCAGTTACTTTATAGCC	12	18	4	8	3	8	5	8	10	20	11	3	1.1624	1.4327	0.3078	0.6334	0.3167	0.5917	0.3376	0.5175	0.7455	1.5367	0.846	0.2478	exist
eca-miR-33a	21	GTGCATTGTAGTTGCATTGCA	9	9	3	4	3	8	9	25	7	15	7	9	0.8718	0.7164	0.2309	0.3167	0.3167	0.5917	0.6077	1.6171	0.5218	1.1525	0.5384	0.7435	exist
eca-miR-7143	22	TCTGCACTTGAAGCTGAGCCTG	4	7	8	10	12	5	15	13	9	9	5	8	0.3875	0.5572	0.6157	0.7918	1.2667	0.3698	1.0128	0.8409	0.6709	0.6915	0.3845	0.6609	exist
eca-miR-8908g	24	TACCCAGTAAGGTACTGATCACTT	8	12	11	9	7	11	11	5	3	8	9	11	0.775	0.9552	0.8465	0.7126	0.7389	0.8136	0.7427	0.3234	0.2236	0.6147	0.6922	0.9087	exist
eca-miR-9055	23	AGAGAGCACCAAGGGAGCTGCGT	8	5	8	7	9	17	11	12	7	7	12	2	0.775	0.398	0.6157	0.5542	0.95	1.2573	0.7427	0.7762	0.5218	0.5379	0.9229	0.1652	exist
eca-miR-9174	23	CAGTTGACTGACACTTGAGCGCT	11	8	8	9	9	7	11	12	4	11	8	4	1.0656	0.6368	0.6157	0.7126	0.95	0.5177	0.7427	0.7762	0.2982	0.8452	0.6153	0.3304	exist
eca-miR-1296	22	TTAGGGCCCTGGCTCCATCTCC	11	5	11	3	7	10	10	8	10	0	12	10	1.0656	0.398	0.8465	0.2375	0.7389	0.7396	0.6752	0.5175	0.7455	0.01	0.9229	0.8261	exist
eca-miR-8970	25	GCCTGGGGGCTGTAGTGTCCGCGCC	1	6	10	8	7	5	10	10	12	12	8	5	0.0969	0.4776	0.7696	0.6334	0.7389	0.3698	0.6752	0.6468	0.8946	0.922	0.6153	0.413	exist
eca-miR-664	24	TATTCATTTATCTCCTAGCCTACA	4	12	3	5	4	4	10	12	17	6	8	8	0.3875	0.9552	0.2309	0.3959	0.4222	0.2958	0.6752	0.7762	1.2673	0.461	0.6153	0.6609	exist
eca-miR-8908h	25	TATCCAGTAAGGTACTGATCACTTA	5	12	11	9	9	8	6	6	5	7	8	5	0.4843	0.9552	0.8465	0.7126	0.95	0.5917	0.4051	0.3881	0.3727	0.5379	0.6153	0.413	exist
eca-miR-384	20	ATTCCTAGAAATTGTTCACA	14	10	7	10	7	8	5	4	9	4	5	5	1.3562	0.796	0.5387	0.7918	0.7389	0.5917	0.3376	0.2587	0.6709	0.3073	0.3845	0.413	exist
eca-miR-106a	23	CAAAGTGCTTACAGTGCAGGTAG	4	1	7	9	12	8	5	7	15	4	4	9	0.3875	0.0796	0.5387	0.7126	1.2667	0.5917	0.3376	0.4528	1.1182	0.3073	0.3076	0.7435	exist
eca-miR-17	23	CAAAGTGCTTACAGTGCAGGTAG	4	1	7	9	12	8	5	7	15	4	4	9	0.3875	0.0796	0.5387	0.7126	1.2667	0.5917	0.3376	0.4528	1.1182	0.3073	0.3076	0.7435	exist
eca-miR-9060	22	TGAGCACGCTGATGTCTGCTGC	2	7	8	3	9	12	13	7	6	5	7	4	0.1937	0.5572	0.6157	0.2375	0.95	0.8875	0.8778	0.4528	0.4473	0.3842	0.5384	0.3304	exist
eca-miR-507a	21	ATTGGCACCTCTTAGAGTGAA	2	2	1	1	2	3	20	13	13	11	8	5	0.1937	0.1592	0.077	0.0792	0.2111	0.2219	1.3504	0.8409	0.9691	0.8452	0.6153	0.413	exist
eca-miR-1842	21	TGGCTCTGTGAGGTCGGCTCA	8	7	5	8	8	15	0	8	5	8	1	7	0.775	0.5572	0.3848	0.6334	0.8444	1.1094	0.01	0.5175	0.3727	0.6147	0.0769	0.5782	exist
eca-miR-337-5p	21	GAACGGCTTCATACAGGAGCT	6	6	5	7	4	7	10	8	6	7	2	12	0.5812	0.4776	0.3848	0.5542	0.4222	0.5177	0.6752	0.5175	0.4473	0.5379	0.1538	0.9913	exist
eca-miR-9080	22	ATCCGAGGTTGGTTGAATCTGT	5	6	17	11	8	5	1	6	1	5	3	3	0.4843	0.4776	1.3083	0.8709	0.8444	0.3698	0.0675	0.3881	0.0745	0.3842	0.2307	0.2478	exist
eca-miR-216a	22	TAATCTCAGCTGGCAACTGTGA	7	3	4	7	8	13	8	5	4	2	3	6	0.6781	0.2388	0.3078	0.5542	0.8444	0.9615	0.5402	0.3234	0.2982	0.1537	0.2307	0.4956	exist
eca-miR-494	22	TGAAACATACACGGGAAACCTC	2	9	9	9	11	7	0	5	4	5	3	2	0.1937	0.7164	0.6926	0.7126	1.1611	0.5177	0.01	0.3234	0.2982	0.3842	0.2307	0.1652	exist
eca-miR-1301	24	TTGCAGCTGCCTGGGAGTGATTTC	1	3	9	8	0	4	6	7	11	7	4	5	0.0969	0.2388	0.6926	0.6334	0.01	0.2958	0.4051	0.4528	0.82	0.5379	0.3076	0.413	exist
eca-miR-144	20	TACAGTATAGATGATGTACT	9	3	7	7	7	6	0	5	4	2	3	7	0.8718	0.2388	0.5387	0.5542	0.7389	0.4438	0.01	0.3234	0.2982	0.1537	0.2307	0.5782	exist
eca-miR-188-3p	21	CTCCCACATGCAGGGTTTGCA	5	4	4	1	4	8	6	5	10	7	2	1	0.4843	0.3184	0.3078	0.0792	0.4222	0.5917	0.4051	0.3234	0.7455	0.5379	0.1538	0.0826	exist
eca-miR-9021	24	CTGCTGCCGAGAGTTGTTCACTGT	2	4	10	8	2	4	8	0	8	5	3	3	0.1937	0.3184	0.7696	0.6334	0.2111	0.2958	0.5402	0.01	0.5964	0.3842	0.2307	0.2478	exist
eca-miR-139-3p	22	GGAGACGCGGCCCTGTTGGAGT	7	7	6	5	5	9	2	2	1	5	3	1	0.6781	0.5572	0.4617	0.3959	0.5278	0.6656	0.135	0.1294	0.0745	0.3842	0.2307	0.0826	exist
eca-miR-185	22	CAGGGGCTGGCTTTCCTCTGGT	0	7	6	9	1	6	4	3	3	2	4	7	0.01	0.5572	0.4617	0.7126	0.1056	0.4438	0.2701	0.1941	0.2236	0.1537	0.3076	0.5782	exist
eca-miR-671-3p	21	TCCGGTTCTCAGGGCTCCACC	2	7	4	2	6	10	3	4	3	4	5	1	0.1937	0.5572	0.3078	0.1584	0.6333	0.7396	0.2026	0.2587	0.2236	0.3073	0.3845	0.0826	exist
eca-miR-187	22	TCGTGTCTTGTGTTGCAGCCGG	2	3	2	4	5	4	5	5	6	1	3	7	0.1937	0.2388	0.1539	0.3167	0.5278	0.2958	0.3376	0.3234	0.4473	0.0768	0.2307	0.5782	exist
eca-miR-8985	23	TACTTTTTGGTCTGAGTGCGTCC	6	3	5	5	1	2	4	5	4	4	7	1	0.5812	0.2388	0.3848	0.3959	0.1056	0.1479	0.2701	0.3234	0.2982	0.3073	0.5384	0.0826	exist
eca-miR-615-3p	22	TCCGAGCCTGGGTCTCCCTCTC	1	4	4	2	3	5	5	7	2	7	1	4	0.0969	0.3184	0.3078	0.1584	0.3167	0.3698	0.3376	0.4528	0.1491	0.5379	0.0769	0.3304	exist
eca-miR-8908l	25	CCTGCCCAGAATGGTTCCGATTACG	7	4	2	5	4	7	4	6	2	2	2	0	0.6781	0.3184	0.1539	0.3959	0.4222	0.5177	0.2701	0.3881	0.1491	0.1537	0.1538	0.01	exist
eca-miR-8958	22	GGATGATTGTCCCTTTGCTGCT	3	9	2	5	4	10	1	0	2	2	4	2	0.2906	0.7164	0.1539	0.3959	0.4222	0.7396	0.0675	0.01	0.1491	0.1537	0.3076	0.1652	exist
eca-miR-132	22	TAACAGTCTACAGCCATGGTCG	2	3	4	5	4	5	3	2	3	0	3	5	0.1937	0.2388	0.3078	0.3959	0.4222	0.3698	0.2026	0.1294	0.2236	0.01	0.2307	0.413	exist
eca-miR-138	23	AGCTGGTGTTGTGAATCAGGCCG	2	6	2	2	4	1	7	7	1	0	4	3	0.1937	0.4776	0.1539	0.1584	0.4222	0.074	0.4726	0.4528	0.0745	0.01	0.3076	0.2478	exist
eca-miR-153	22	TTGCATAGTCACAAAAGTGATC	1	2	2	2	2	1	5	5	2	4	8	5	0.0969	0.1592	0.1539	0.1584	0.2111	0.074	0.3376	0.3234	0.1491	0.3073	0.6153	0.413	exist
eca-miR-34b-5p	23	AGGCAGTGTAATTAGCTGATTGT	3	2	7	3	0	3	5	1	1	9	4	1	0.2906	0.1592	0.5387	0.2375	0.01	0.2219	0.3376	0.0647	0.0745	0.6915	0.3076	0.0826	exist
eca-miR-429	21	TAATACTGTCTGGTAATGCCG	3	2	5	3	0	7	6	5	1	1	2	3	0.2906	0.1592	0.3848	0.2375	0.01	0.5177	0.4051	0.3234	0.0745	0.0768	0.1538	0.2478	exist
eca-miR-9081	23	TTAGACAATACTGATGCCTGGGC	2	8	9	1	3	4	2	3	2	1	2	1	0.1937	0.6368	0.6926	0.0792	0.3167	0.2958	0.135	0.1941	0.1491	0.0768	0.1538	0.0826	exist
eca-miR-3613	23	ACAAAAAAAAAAGCCCAACCCTT	0	2	0	3	4	3	2	6	4	3	2	6	0.01	0.1592	0.01	0.2375	0.4222	0.2219	0.135	0.3881	0.2982	0.2305	0.1538	0.4956	exist
eca-miR-874	22	CTGCCCTGGCCCGAGGGACCGA	5	3	6	3	3	2	2	2	0	5	1	3	0.4843	0.2388	0.4617	0.2375	0.3167	0.1479	0.135	0.1294	0.01	0.3842	0.0769	0.2478	exist
eca-miR-9156	23	TCTAGGGCGCCTGTGAAGATGGT	4	5	6	8	4	7	0	0	0	0	0	0	0.3875	0.398	0.4617	0.6334	0.4222	0.5177	0.01	0.01	0.01	0.01	0.01	0.01	exist
eca-miR-9159	22	TCCTCTTTCTTTGCTTCCTTCT	2	5	6	4	2	0	0	6	3	0	2	1	0.1937	0.398	0.4617	0.3167	0.2111	0.01	0.01	0.3881	0.2236	0.01	0.1538	0.0826	exist
eca-miR-8964	23	AGTGTAGAATTTAAGGAGATGCG	4	5	5	1	1	3	1	4	2	0	4	0	0.3875	0.398	0.3848	0.0792	0.1056	0.2219	0.0675	0.2587	0.1491	0.01	0.3076	0.01	exist
eca-miR-8908i	25	TACCCGGTAAGGTAGTGATCACTTA	2	1	0	3	1	6	6	1	1	1	3	3	0.1937	0.0796	0.01	0.2375	0.1056	0.4438	0.4051	0.0647	0.0745	0.0768	0.2307	0.2478	exist
eca-miR-129a-3p	22	AAGCCCTTACCCCAAAAAGTAT	3	2	2	1	0	0	4	7	1	0	3	4	0.2906	0.1592	0.1539	0.0792	0.01	0.01	0.2701	0.4528	0.0745	0.01	0.2307	0.3304	exist
eca-miR-8908c	25	AATTAGTACCTGTCCGGGTAGAGTA	2	0	2	1	1	3	3	5	3	3	4	0	0.1937	0.01	0.1539	0.0792	0.1056	0.2219	0.2026	0.3234	0.2236	0.2305	0.3076	0.01	exist
eca-miR-767-5p	23	TGCACCATGGTTGTCTGAGCATG	1	2	2	4	1	0	3	0	4	2	3	3	0.0969	0.1592	0.1539	0.3167	0.1056	0.01	0.2026	0.01	0.2982	0.1537	0.2307	0.2478	exist
eca-miR-18b	23	TAAGGTGCATCTAGTGCAGTTAG	2	1	1	2	2	1	3	6	4	0	1	1	0.1937	0.0796	0.077	0.1584	0.2111	0.074	0.2026	0.3881	0.2982	0.01	0.0769	0.0826	exist
eca-miR-8995	23	GGTGACGTATTCCTGTTGACATG	1	3	2	1	3	1	1	0	5	2	1	4	0.0969	0.2388	0.1539	0.0792	0.3167	0.074	0.0675	0.01	0.3727	0.1537	0.0769	0.3304	exist
eca-miR-216b	22	AAATCTCTGCAGGCAAATGTGA	0	2	4	3	0	1	1	7	2	1	0	1	0.01	0.1592	0.3078	0.2375	0.01	0.074	0.0675	0.4528	0.1491	0.0768	0.01	0.0826	exist
eca-miR-412	20	TTCACCTGGTCCACTAGCCG	2	2	3	2	4	6	0	0	0	1	0	1	0.1937	0.1592	0.2309	0.1584	0.4222	0.4438	0.01	0.01	0.01	0.0768	0.01	0.0826	exist
eca-miR-338-5p	22	AACAATATCCTGGTGCTGAGTG	1	5	0	1	1	1	2	2	1	1	2	0	0.0969	0.398	0.01	0.0792	0.1056	0.074	0.135	0.1294	0.0745	0.0768	0.1538	0.01	exist
eca-miR-449b	25	AGGCAGTGTGTTGTTAGCTGGCTGC	0	1	2	3	6	1	1	1	0	1	1	0	0.01	0.0796	0.1539	0.2375	0.6333	0.074	0.0675	0.0647	0.01	0.0768	0.0769	0.01	exist
eca-miR-9163	24	TGCCCCAAGAAGCCTGGACTTGTG	1	0	2	1	0	0	2	6	0	0	4	1	0.0969	0.01	0.1539	0.0792	0.01	0.01	0.135	0.3881	0.01	0.01	0.3076	0.0826	exist
eca-miR-224	21	CAAGTCACTAGTGGTTCCGTT	0	0	0	3	0	4	1	0	3	3	2	0	0.01	0.01	0.01	0.2375	0.01	0.2958	0.0675	0.01	0.2236	0.2305	0.1538	0.01	exist
eca-miR-2114	22	AGCCTCAAGCAAGGGACTTTGA	1	2	1	1	0	1	4	0	1	3	1	0	0.0969	0.1592	0.077	0.0792	0.01	0.074	0.2701	0.01	0.0745	0.2305	0.0769	0.01	exist
eca-miR-328	22	CTGGCCCTCTCTGCCCTTCCGT	0	1	3	0	2	1	1	1	2	0	0	4	0.01	0.0796	0.2309	0.01	0.2111	0.074	0.0675	0.0647	0.1491	0.01	0.01	0.3304	exist
eca-miR-1912	22	TACCCAGAGCGTGCAGTGTGAA	0	0	0	1	0	0	3	2	1	2	4	0	0.01	0.01	0.01	0.0792	0.01	0.01	0.2026	0.1294	0.0745	0.1537	0.3076	0.01	exist
eca-miR-675	23	TGGCGCGGAGAGGGCCCACAGTG	0	2	5	2	0	1	1	0	1	0	0	1	0.01	0.1592	0.3848	0.1584	0.01	0.074	0.0675	0.01	0.0745	0.01	0.01	0.0826	exist
eca-miR-802	23	CAGTAACAAAGATTCATCCTTGT	3	1	1	2	0	1	0	2	0	1	0	2	0.2906	0.0796	0.077	0.1584	0.01	0.074	0.01	0.1294	0.01	0.0768	0.01	0.1652	exist
eca-miR-8908n	25	TATTTAGGAAGACGCTATTCACATA	0	0	1	4	1	2	0	0	0	2	3	0	0.01	0.01	0.077	0.3167	0.1056	0.1479	0.01	0.01	0.01	0.1537	0.2307	0.01	exist
eca-miR-582-3p	22	TAACCGGTTGAACAACTGAACC	1	1	1	2	0	2	0	0	1	0	2	2	0.0969	0.0796	0.077	0.1584	0.01	0.1479	0.01	0.01	0.0745	0.01	0.1538	0.1652	exist
eca-miR-9085	22	CTTAATGAAAAGGCTTATCAAA	1	0	0	0	1	3	1	0	2	2	1	1	0.0969	0.01	0.01	0.01	0.1056	0.2219	0.0675	0.01	0.1491	0.1537	0.0769	0.0826	exist
eca-miR-330	22	TCTCTGGGCCTGTGTCTTAGGC	0	2	0	0	0	4	1	3	0	0	1	0	0.01	0.1592	0.01	0.01	0.01	0.2958	0.0675	0.1941	0.01	0.01	0.0769	0.01	exist
eca-miR-9182	22	TTGCACAAAGAGTCTCATGTCT	1	1	1	1	0	0	0	0	1	1	2	3	0.0969	0.0796	0.077	0.0792	0.01	0.01	0.01	0.01	0.0745	0.0768	0.1538	0.2478	exist
eca-miR-9143	23	TCTGCACCGTAGGTTTGTTGTCA	0	2	5	0	0	1	0	0	0	0	1	0	0.01	0.1592	0.3848	0.01	0.01	0.074	0.01	0.01	0.01	0.01	0.0769	0.01	exist
eca-miR-450b-3p	22	TTGGGAACATTTTGCATCCATA	0	0	6	1	0	0	0	0	0	1	0	0	0.01	0.01	0.4617	0.0792	0.01	0.01	0.01	0.01	0.01	0.0768	0.01	0.01	exist
eca-miR-486-3p	21	CGGGGCAGCTCAGTACAGGAT	0	0	0	1	0	1	0	0	0	1	3	1	0.01	0.01	0.01	0.0792	0.01	0.074	0.01	0.01	0.01	0.0768	0.2307	0.0826	exist
eca-miR-9036	22	ACTGCACTGACCTGGGGTGAGT	2	0	0	0	0	2	0	0	2	1	0	0	0.1937	0.01	0.01	0.01	0.01	0.1479	0.01	0.01	0.1491	0.0768	0.01	0.01	exist
miR-26-x	21	TTCAAGTAATTCAGGATAGGT	128466	148111	156171	152220	112417	162387	285727	277479	252602	246080	248245	230218	12444.4	11789	12018.3	12052.3	11866.2	12010.1	19292.5	17948.5	18830.7	18907.9	19092.3	19017.5	known
miR-140-y	22	ACCACAGGGTAGAACCACGGAC	54724	80013	82569	79128	55530	78333	82278	89422	75929	75056	71740	64347	5301.09	6368.71	6354.2	6265.08	5861.46	5793.47	5555.47	5784.18	5660.28	5767.02	5517.45	5315.47	known
miR-151-y	21	CTAGACTGAAGCTCCTTGAGG	52910	62200	65382	62028	47343	70244	54804	61053	50924	50011	49059	47237	5125.37	4950.87	5031.56	4911.17	4997.28	5195.21	3700.4	3949.16	3796.23	3842.66	3773.08	3902.07	known
miR-411-x	22	GGTTGATCAGAGAACATACATT	41627	50956	54112	51667	38771	55248	54736	53678	47893	47973	47686	44262	4032.39	4055.89	4164.26	4090.82	4092.46	4086.11	3695.81	3472.11	3570.28	3686.06	3667.48	3656.32	known
miR-101-y	22	TACAGTACTGTGATAACTGACT	33797	47098	47148	46237	32588	46029	57870	57583	49321	53277	53357	47611	3273.9	3748.81	3628.33	3660.89	3439.82	3404.28	3907.42	3724.7	3676.73	4093.6	4103.63	3932.97	known
miR-136-y	22	CATCATCGTCTCAAATGAGTCT	43223	43335	46618	44388	33260	46654	52145	55106	51398	48556	52500	46483	4186.99	3449.29	3587.55	3514.49	3510.75	3450.51	3520.86	3564.48	3831.57	3730.86	4037.72	3839.79	known
miR-143-y	23	TGAGATGAAGCACTGTAGCTCTT	33776	46784	46368	46173	34674	47088	50435	49776	42029	42557	43898	40354	3271.87	3723.82	3568.31	3655.82	3660.01	3482.6	3405.4	3219.71	3133.14	3269.92	3376.15	3333.49	known
miR-3959-x	22	GGTTGATCAGAGAACATACATT	32926	40031	43251	41209	31180	44579	40515	40244	35693	36282	35613	33277	3189.53	3186.31	3328.44	3262.79	3291.2	3297.04	2735.6	2603.14	2660.81	2787.77	2738.96	2748.89	known
let-7-x	23	TGAGGTAGTAGGTTGTGTGGTTA	24522	41866	41221	41170	29201	38374	37720	43030	33927	34141	31616	29033	2375.44	3332.36	3172.21	3259.7	3082.3	2838.12	2546.88	2783.35	2529.16	2623.26	2431.55	2398.31	known
miR-30-y	22	CTTTCAGTCGGATGTTTACAGT	18401	27256	27382	27290	19791	27537	34561	35758	31483	29588	30172	28491	1782.5	2169.47	2107.22	2160.73	2089.03	2036.62	2333.58	2312.97	2346.96	2273.43	2320.5	2353.54	known
miR-374-y	22	CTTATCAGGTTGTATTGTAATT	22057	26561	27800	26576	19671	28488	26891	23291	21645	23086	25023	22561	2136.65	2114.15	2139.38	2104.2	2076.37	2106.96	1815.7	1506.56	1613.57	1773.84	1924.49	1863.68	known
miR-152-y	21	TCAGTGCATGACAGAACTTGG	28048	28120	30387	29207	22970	35352	15085	16073	14428	13047	13170	12957	2717	2238.24	2338.47	2312.51	2424.59	2614.62	1018.55	1039.67	1075.56	1002.48	1012.89	1070.33	known
miR-99-x	23	GACCCGTAGATCCGATCTTGTGT	9621	13731	13880	13648	9591	13804	19577	19517	16053	16760	17061	14935	931.982	1092.93	1068.15	1080.6	1012.38	1020.94	1321.85	1262.44	1196.7	1287.77	1312.14	1233.73	known
miR-6119-x	23	AGAGGTAAAAAATTGATTTGACT	13566	20026	19665	19452	12473	18297	14204	10570	10121	11471	11724	9776	1314.13	1593.99	1513.35	1540.14	1316.58	1353.24	959.063	683.71	754.49	881.388	901.68	807.559	known
miR-127-x	23	CTGAAGCTCAGAGGGCTCTGATT	10913	15130	15253	15343	10501	14808	13247	12365	10961	11283	11619	10240	1057.14	1204.29	1173.81	1214.81	1108.43	1095.19	894.446	799.818	817.11	866.943	893.605	845.889	known
miR-127-y	22	TCGGATCCGTCTGAGCTTGGAA	9511	12996	13224	12318	9255	13350	12625	13362	12706	12025	11708	10526	921.326	1034.43	1017.67	975.297	976.909	987.359	852.448	864.308	947.194	923.955	900.45	869.514	known
miR-154-x	23	AGAGGTCTTCCATGATGCATTCG	12790	17457	17950	17349	11768	16576	7755	6795	5889	6541	6689	5766	1238.96	1389.51	1381.37	1373.63	1242.17	1225.95	523.623	439.528	439.007	502.586	514.444	476.308	known
miR-99-z	23	GACCCGTAGATCCGATCTTGTGA	6578	9770	9555	9448	6631	9351	14180	13414	10911	11820	11863	10715	637.208	777.653	735.317	748.06	699.934	691.595	957.443	867.672	813.383	908.204	912.371	885.126	known
miR-125-y	24	ACAAGTCAGGCTCTTGGGACCTTT	6735	10354	10416	10071	7225	10026	10690	11614	9323	9640	9112	8358	652.417	824.137	801.577	797.387	762.633	741.518	721.796	751.24	695.002	740.701	700.794	690.423	known
miR-99-y	22	CAAGCTCGCTTCTATGGGTCTG	6715	9560	9798	9452	6741	9314	10714	10588	8973	9949	9754	8541	650.479	760.937	754.018	748.377	711.545	688.859	723.416	684.875	668.91	764.443	750.17	705.54	known
miR-425-x	24	ATGACACGATCACTCCCGTTGAGT	8884	12889	12859	12695	8807	12027	6711	6963	5896	6317	5989	5498	860.589	1025.91	989.581	1005.15	929.621	889.511	453.131	450.395	439.529	485.374	460.608	454.169	known
miR-379-x	23	TGGTAGACTATGGAACGTAGGAA	6709	9965	9993	9742	6750	9390	10074	9263	8089	8517	8468	7579	649.898	793.174	769.024	771.338	712.495	694.48	680.203	599.168	603.011	654.414	651.265	626.073	known
miR-100-z	23	GACCCGTAGATCCGATCTTGTGT	5423	8140	8150	8146	5519	7796	9762	9497	7708	8953	8937	7557	525.324	647.911	627.194	644.972	582.557	576.588	659.137	614.304	574.608	687.914	687.335	624.256	known
miR-382-y	22	AATCATTCACGGACAACACTTT	10414	11470	11897	11373	8845	12943	5381	5076	4490	4296	4370	4220	1008.8	912.966	915.549	900.475	933.632	957.258	363.329	328.336	334.716	330.088	336.092	348.599	known
miR-29-y	21	TAGCACCATTTGAAATCGGAA	3320	4720	4606	4729	3151	4148	10296	9851	8173	8631	8777	7644	321.607	375.693	354.461	374.426	332.603	306.784	695.193	637.203	609.273	663.173	675.03	631.443	known
miR-106-y	22	CCGCACTGTGGGTACTTGCTGC	5278	6471	6980	6288	4651	7274	6922	7509	6616	6352	6156	5717	511.278	515.065	537.155	497.862	490.935	537.981	467.378	485.712	493.203	488.063	473.451	472.26	known
miR-21-x	24	TAGCTTATCAGACTGATGTTGACA	5851	9297	8678	9172	6048	8417	3984	4525	2502	2161	2349	2174	566.784	740.004	667.827	726.208	638.395	622.517	269.002	292.695	186.517	166.043	180.659	179.586	known
miR-92-y	24	TATTGCACTTGTCCCGGCCTGTAT	2353	4670	4298	4328	2851	3473	5491	5265	4260	5058	4830	4044	227.934	371.713	330.758	342.676	300.937	256.861	370.756	340.562	317.57	388.637	371.47	334.06	known
miR-100-x	22	GACCCGTAGATCCGATCTTGTA	2493	3142	3257	3038	2229	3737	5879	6949	5163	4440	4671	4276	241.496	250.09	250.647	240.538	235.282	276.387	396.954	449.49	384.886	341.153	359.242	353.224	known
miR-199-y	23	ACAGTAGTCTGCACATTGGTTGT	2605	3499	3543	3540	2592	3711	4447	4513	4029	4092	3910	3536	252.345	278.506	272.656	280.285	273.598	274.464	300.264	291.919	300.35	314.414	300.714	292.096	known
miR-195-x	23	TAGCAGCACAGAAATATTGGCAT	2947	4800	4289	4604	3019	3729	3752	3350	2954	3273	3415	2890	285.475	382.061	330.065	364.529	318.67	275.795	253.338	216.692	220.212	251.485	262.644	238.732	known
miR-16-x	22	TAGCAGCACGTAAATATTGGAA	1645	2695	2597	2629	1737	2448	5267	4640	3935	4369	4345	3813	159.35	214.511	199.855	208.155	183.349	181.053	355.631	300.134	293.342	335.697	334.169	314.978	known
miR-574-y	22	CACGCTCATGCACACACCCACA	2682	3331	3719	3380	2526	3915	2828	2921	2484	2436	2322	2065	259.804	265.134	286.2	267.617	266.631	289.551	190.948	188.942	185.175	187.173	178.583	170.582	known
miR-432-x	23	TCTTGGAGTAGGTCATTGGGTAT	2249	3212	3312	3109	2320	2991	3286	3358	2687	2832	2716	2491	217.86	255.662	254.879	246.16	244.887	221.213	221.873	217.209	200.308	217.6	208.885	205.772	known
miR-381-y	22	TATGCAGGGGCAAGCTCTCTGT	2994	3259	3491	3379	2606	3809	2700	2550	2512	2180	2369	2193	290.027	259.403	268.654	267.538	275.076	281.712	182.306	164.944	187.262	167.503	182.197	181.156	known
miR-23-y	23	ATCACATTGCCAGGGATTACCAT	1699	2683	2522	2510	1655	2300	2985	3108	2466	2561	2618	2295	164.581	213.556	194.084	198.733	174.693	170.107	201.549	201.038	183.833	196.778	201.348	189.582	known
miR-708-y	20	CAACTAGACTGTGAGCTTCT	1434	1432	1447	1542	1171	1702	3408	3820	3513	3270	3213	3119	138.911	113.981	111.356	122.09	123.605	125.879	230.11	247.093	261.884	251.254	247.108	257.649	known
miR-320-y	22	AAAAGCTGGGTTGAGAGGGCGA	1277	2400	2269	2734	1865	2321	2673	2992	2404	2471	2281	2212	123.702	191.03	174.614	216.469	196.86	171.66	180.483	193.535	179.211	189.862	175.429	182.725	known
miR-181-x	26	AACATTCATTGCTGTCGGTGGGTTTT	1394	2456	2343	2543	1615	2152	2854	2810	2342	2499	2368	2148	135.036	195.488	180.309	201.346	170.471	159.161	192.704	181.762	174.589	192.014	182.12	177.438	known
miR-323-y	21	CCCAATACACGGTCGATCTCT	3137	3154	3652	3395	2664	3895	1301	1261	1201	1044	1167	1043	303.88	251.046	281.044	268.805	281.198	288.072	87.8444	81.5666	89.531	80.217	89.7527	86.1584	known
miR-376-y	21	ATCATGGAGGAAAATCCACAT	1860	1759	1833	1968	1415	1907	2885	2652	2619	2293	2525	2227	180.177	140.009	141.061	155.82	149.36	141.041	194.797	171.542	195.239	176.185	194.195	183.964	known
miR-125-x	22	TCCCTGAGACTCTAACTTGTGT	1352	2006	1864	2055	1426	1907	2797	2935	2186	2312	2076	2052	130.968	159.669	143.446	162.708	150.521	141.041	188.855	189.848	162.96	177.645	159.663	169.508	known
miR-30-x	24	TGTAAACATCCTTGACTGGAAGCA	1314	2076	1972	1908	1335	1767	2589	3182	2450	2195	2264	1905	127.287	165.241	151.758	151.069	140.916	130.686	174.811	205.825	182.64	168.655	174.122	157.365	known
miR-493-x	22	TTGTACATGGTAGGCTTTCATT	2172	2730	2992	2853	2138	3174	1449	1550	1301	1337	1241	1193	210.401	217.297	230.253	225.891	225.676	234.747	97.8374	100.26	96.9857	102.73	95.444	98.5493	known
miR-497-x	23	CAGCAGCACACTGTGGTTTGTAT	2159	3070	2923	3175	2057	2602	1530	1436	1189	1301	1371	1181	209.141	244.36	224.943	251.386	217.126	192.443	103.307	92.8863	88.6364	99.9639	105.442	97.558	known
miR-185-x	22	TGGAGAGAAAGGCAGTTCCTGA	1976	2755	2799	2768	2042	2842	1629	1645	1367	1404	1389	1249	191.414	219.287	215.401	219.161	215.543	210.193	109.991	106.405	101.906	107.878	106.826	103.175	known
miR-502-z	23	ATGCACCTGGGCAAGGATTCCGA	1545	3247	3261	3064	1938	2590	1420	1625	1266	1394	1300	1081	149.663	258.448	250.954	242.597	204.565	191.555	95.8793	105.112	94.3765	107.11	99.9816	89.2974	known
miR-25-y	23	CATTGCACTTGTCTCGGTCTGTT	1139	1883	1670	1694	1153	1580	2731	2604	2242	2323	2221	2089	110.334	149.879	128.517	134.125	121.705	116.856	184.399	168.437	167.134	178.49	170.815	172.565	known
miR-155-x	23	TTAATGCTAATCGTGATAGGGAA	1164	1916	1878	1852	1188	1608	2574	2314	2128	2226	2242	1952	112.756	152.506	144.524	146.635	125.399	118.927	173.798	149.679	158.636	171.037	172.43	161.248	known
miR-497-y	22	CAAACCACACTGTGGTGTTGGA	1686	2346	2385	2303	1674	2238	1442	1778	1515	1411	1455	1365	163.322	186.732	183.541	182.344	176.699	165.521	97.3648	115.008	112.939	108.416	111.903	112.758	known
miR-29-x	22	ACTGATTTCTTTTGGTGTTCAG	1224	1830	1693	1876	1273	1592	2354	2053	1825	1947	2084	1839	118.568	145.661	130.287	148.535	134.371	117.743	158.944	132.796	136.048	149.6	160.278	151.913	known
miR-26-z	23	TTCAAGTAATCCAGGATAGGAAA	803	1251	1205	1234	810	1081	2845	2421	2233	2336	2435	2114	77.7863	99.5745	92.7323	97.7039	85.4994	79.9502	192.096	156.6	166.464	179.489	187.273	174.63	known
miR-23-z	24	ATCACATTGCCAGGGATTACCACT	1326	2544	2349	2361	1507	2017	1529	1471	1312	1446	1371	1108	128.449	202.492	180.77	186.936	159.071	149.176	103.239	95.1502	97.8057	111.105	105.442	91.5278	known
miR-148-y	22	TCAGTGCATGACAGAACTTGGT	1349	1795	1883	1798	1319	1836	1725	1676	1409	1430	1433	1350	130.677	142.875	144.909	142.359	139.227	135.79	116.473	108.41	105.037	109.876	110.21	111.519	known
miR-103-y	23	AGCAGCATTGTACAGGGCTATAG	1336	1992	2017	1941	1278	1828	1646	1550	1261	1444	1380	1253	129.418	158.555	155.221	153.682	134.899	135.198	111.139	100.26	94.0038	110.951	106.134	103.506	known
miR-378-y	23	ACTGGACTTGGAGTCAGAAGGCA	1431	2313	2270	2244	1542	2205	1261	1267	1020	1126	1072	948	138.62	184.106	174.691	177.672	162.766	163.081	85.1436	81.9547	76.038	86.5176	82.4464	78.3108	known
miR-28-y	23	CACTAGATTGTGAGCTCCTGGTT	1153	2067	1987	1999	1249	1627	1584	1544	1293	1466	1365	1189	111.691	164.525	152.912	158.274	131.838	120.332	106.953	99.8722	96.3893	112.642	104.981	98.2189	known
miR-539-y	22	ATCATACAAGGACAATTTCTTT	1712	2216	2116	2266	1421	1965	1199	1044	978	1111	1154	1027	165.841	176.385	162.839	179.414	149.993	145.33	80.9573	67.5301	72.907	85.365	88.7529	84.8367	known
miR-299-x	22	ATGGTTTACCGTCCCACATACA	1307	1810	1637	1616	1278	1851	1542	1354	1265	1208	1224	1185	126.609	144.069	125.977	127.949	134.899	136.899	104.117	87.5822	94.302	92.8181	94.1365	97.8885	known
miR-148-x	22	AAAGTTCTGAGACACTCCGACT	1266	1721	1881	1709	1287	1851	1351	1442	1219	1185	1137	1066	122.637	136.985	144.755	135.313	135.849	136.899	91.2204	93.2744	90.8728	91.0509	87.4455	88.0583	known
miR-379-z	24	TGGTAGACTATGGAACGTAGGAAT	851	1597	1545	1508	920	1229	1766	1601	1283	1501	1498	1310	82.436	127.115	118.897	119.398	97.1104	90.8962	119.242	103.559	95.6438	115.331	115.21	108.214	known
miR-455-x	22	TATGTGCCTTTGGACTACATCG	1307	1637	1637	1638	1198	1755	1252	1229	1053	1206	1080	971	126.609	130.299	125.977	129.691	126.455	129.799	84.5359	79.4967	78.498	92.6645	83.0617	80.2107	known
miR-210-z	22	CTGTGCGTGTGACAGCGGCTGA	782	889	936	927	648	941	1957	1934	1715	1713	1767	1678	75.752	70.7608	72.0311	73.3967	68.3995	69.5959	132.138	125.099	127.848	131.62	135.898	138.613	known
miR-145-x	22	GTCCAGTTTTCCCAGGAATCGA	540	1081	1011	1011	678	894	1989	1831	1656	1774	1753	1444	52.3096	86.0432	77.8028	80.0475	71.5661	66.1198	134.299	118.436	123.45	136.307	134.821	119.284	known
miR-181-y	22	ACCACCGACCGTTGACTGTACC	1092	1113	1223	1151	962	1387	1374	1705	1343	1328	1276	1165	105.782	88.5903	94.1175	91.1322	101.544	102.582	92.7734	110.286	100.117	102.038	98.1358	96.2363	known
miR-532-x	24	CATGCCTTGAGTGTAGGACCGTTT	833	1502	1479	1454	920	1271	1309	1159	1124	1201	1155	989	80.6923	119.553	113.818	115.123	97.1104	94.0025	88.3845	74.9688	83.7909	92.2803	88.8298	81.6976	known
let-7-y	22	CTATACAGTCTACTGTCTTTCT	846	1131	1172	1148	768	1097	1457	1421	1354	1280	1319	1249	81.9517	90.023	90.1928	90.8947	81.0661	81.1336	98.3776	91.916	100.937	98.3503	101.443	103.175	known
miR-27-y	23	TTCACAGTGGCTAAGTTCTGCAA	667	964	912	953	737	911	1677	1557	1342	1430	1466	1317	64.612	76.7305	70.1841	75.4553	77.7939	67.3771	113.232	100.713	100.042	109.876	112.749	108.793	known
miR-10174-y	23	ATCACATTGCCAGGGATTACCAT	739	1074	983	959	723	1012	1499	1593	1283	1277	1275	1146	71.5866	85.4861	75.648	75.9303	76.3161	74.847	101.213	103.042	95.6438	98.1198	98.0589	94.6668	known
miR-10-x	24	TACCCTGTAGAACCGAATTTGTAA	548	839	766	756	512	705	1449	2680	1607	1221	1265	1058	53.0845	66.781	58.9485	59.8575	54.044	52.1414	97.8374	173.353	119.797	93.817	97.2898	87.3975	known
miR-20-y	22	ACTGCATTATGAGCACTTAAAG	693	922	879	933	580	788	1586	1416	1249	1405	1510	1294	67.1306	73.3875	67.6446	73.8718	61.2218	58.2801	107.088	91.5926	93.1092	107.955	116.132	106.893	known
miR-10-y	21	CAGATTCGATTCTAGGGGAAT	860	858	965	861	769	1052	1461	1417	1316	1208	1241	1148	83.3078	68.2933	74.2628	68.171	81.1716	77.8054	98.6477	91.6573	98.1039	92.8181	95.444	94.832	known
miR-125-z	24	TCCCTGAGACCCTAACTTGTGAAA	672	1220	1097	1214	847	1017	1347	1236	1020	1164	1157	1032	65.0963	97.1071	84.421	96.1204	89.4049	75.2168	90.9503	79.9495	76.038	89.4373	88.9836	85.2497	known
miR-300-y	21	TATGCAGGGGCAAGCTCTCTG	1136	998	1085	1069	849	1293	1001	1255	1156	913	974	922	110.044	79.4368	83.4976	84.6398	89.616	95.6296	67.5882	81.1785	86.1764	70.1514	74.9093	76.163	known
miR-339-x	21	TCCCTGTCCTCCAGGAGCTCA	676	997	962	968	696	995	1190	1375	1186	1103	1065	957	65.4838	79.3572	74.0319	76.6429	73.4661	73.5897	80.3496	88.9406	88.4128	84.7503	81.908	79.0542	known
miR-107-y	23	AGCAGCATTGTACAGGGCTATAG	904	1119	1221	1141	752	1116	1072	1062	908	1011	977	868	87.5701	89.0679	93.9636	90.3405	79.3772	82.5388	72.3822	68.6945	67.6887	77.6814	75.14	71.7023	known
miR-1-y	22	TGGAATGTAAAGAAGTATGAGT	1145	963	1126	948	1015	662	620	648	1104	1073	1120	1063	110.916	76.6509	86.6528	75.0594	107.138	48.9612	41.8628	41.9153	82.2999	82.4452	86.138	87.8105	known
miR-1277-x	22	TATATATATATATGTACGTATG	848	1219	1158	1243	779	955	962	795	696	828	900	713	82.1454	97.0275	89.1154	98.4165	82.2272	70.6313	64.9549	51.4238	51.8847	63.6204	69.218	58.8983	known
miR-545-x	21	CTCAGTAAATGTTTGTTGGAT	619	749	809	687	595	798	1238	1142	1104	1070	1060	919	59.9623	59.6174	62.2576	54.3943	62.8051	59.0197	83.5906	73.8692	82.2999	82.2147	81.5235	75.9152	known
miR-130-y	23	CAGTGCAATGTTAAAAGGGCATT	678	1025	1022	1059	737	857	990	906	876	860	826	745	65.6776	81.5859	78.6493	83.848	77.7939	63.3833	66.8455	58.6037	65.3032	66.0791	63.5268	61.5417	known
miR-1388-y	22	TCTCAGGTTCGTCAGCCCATGT	604	851	860	879	600	904	1071	1148	848	826	866	786	58.5092	67.7362	66.1824	69.5962	63.3329	66.8594	72.3146	74.2573	63.2159	63.4667	66.6031	64.9286	known
miR-143-x	21	GGTGCAGTGCTGCATCTCTGG	593	712	727	717	644	804	1006	1069	1048	919	963	903	57.4437	56.6723	55.9472	56.7696	67.9773	59.4634	67.9258	69.1472	78.1253	70.6125	74.0633	74.5935	known
miR-376-x	21	GTAGATTCTCCTTCTATGAGT	811	1016	939	915	684	927	732	755	719	719	671	645	78.5612	80.8695	72.2619	72.4466	72.1995	68.5604	49.4251	48.8365	53.5993	55.2452	51.6059	53.2811	known
miR-107-z	25	AGCAGCATTGTACAGGGCTATGAAT	573	989	999	972	636	905	831	716	577	688	619	557	55.5063	78.7204	76.8793	76.9596	67.1328	66.9333	56.1097	46.3138	43.0136	52.8633	47.6066	46.0117	known
miR-378-z	22	CTGGACTTGGAGTCAGAAGGCT	703	1097	1142	963	652	1107	554	627	496	512	473	413	68.0993	87.3168	87.8841	76.247	68.8217	81.8731	37.4064	40.5569	36.9753	39.3401	36.3779	34.1164	known
miR-134-x	23	TGTGACTGGTTGACCAGAGGGAT	640	925	925	928	658	893	687	597	518	583	576	481	61.9965	73.6263	71.1846	73.4759	69.455	66.0458	46.3867	38.6164	38.6154	44.7955	44.2995	39.7336	known
miR-342-y	25	TCTCACACAGAAATCGCACCCGTCT	530	1236	1071	1085	670	832	487	450	366	495	428	340	51.3409	98.3806	82.4202	85.9066	70.7217	61.5343	32.8826	29.1078	27.2842	38.0339	32.917	28.0861	known
miR-67-y	23	TCACAACCTGCTTGAATGAGGAC	369	453	494	415	346	601	499	575	1073	848	958	893	35.7449	36.057	38.0164	32.8583	36.5219	44.4496	33.6928	37.1933	79.989	65.1571	73.6788	73.7674	known
miR-203-y	23	GTGAAATGTTTAGGACCACTAGA	560	837	864	855	577	1249	401	373	437	420	461	443	54.247	66.6218	66.4902	67.696	60.9051	92.3754	27.0758	24.1272	32.577	32.2712	35.455	36.5946	known
miR-6119-y	22	CAAATCATTTTTTACTCTCCAT	614	665	775	719	441	568	611	694	520	573	570	525	59.4779	52.9313	59.6411	56.928	46.5497	42.009	41.2551	44.8907	38.7645	44.0271	43.8381	43.3683	known
miR-500-y	24	AATGCACCTGGGCAAGGATTCAGT	518	977	860	880	584	742	352	379	274	361	341	312	50.1784	77.7653	66.1824	69.6754	61.644	54.8779	23.7673	24.5153	20.4259	27.7379	26.2259	25.7732	known
miR-369-y	22	AATAATACATGGTTGATCTTAA	429	579	623	558	399	501	692	608	475	542	555	474	41.557	46.0861	47.9438	44.1805	42.1164	37.0537	46.7243	39.3279	35.4098	41.6452	42.6845	39.1554	known
miR-218-x	23	TTGTGCTTGATCTAACCATGTGT	521	812	856	798	578	812	407	358	298	318	335	309	50.469	64.6319	65.8746	63.1829	61.0107	60.0551	27.4809	23.1569	22.215	24.4339	25.7645	25.5253	known
miR-502-y	24	AATGCACCTGGGCAAGGATTCAGT	495	942	846	851	570	725	327	361	245	328	308	284	47.9504	74.9794	65.105	67.3793	60.1662	53.6206	22.0793	23.3509	18.264	25.2023	23.688	23.4602	known
miR-126-x	23	CATTATTACTTTTGGTACGCGAA	506	580	597	609	453	599	556	404	395	421	439	406	49.016	46.1657	45.9429	48.2185	47.8163	44.3017	37.5415	26.1324	29.4461	32.348	33.763	33.5382	known
miR-29-z	22	TAGCACCATTTGAAATCGGTAT	247	402	331	357	235	345	745	673	597	641	642	548	23.9268	31.9976	25.4725	28.266	24.8054	25.516	50.3029	43.5324	44.5046	49.252	49.3755	45.2683	known
miR-152-z	21	TCAGTGCATGACAGAACTTGA	400	613	607	621	394	546	324	474	384	295	318	278	38.7478	48.7923	46.7125	49.1687	41.5886	40.3819	21.8767	30.6602	28.6261	22.6667	24.457	22.9646	known
miR-338-y	23	TCCAGCATCAGTGATTTTGTTGA	191	329	361	308	211	268	644	623	444	580	649	515	18.5021	26.1871	27.7812	24.3864	22.2721	19.8211	43.4833	40.2982	33.0989	44.565	49.9139	42.5422	known
miR-3065-x	22	TCAACAAAATCACTGATGCTGG	312	494	491	502	377	421	420	452	347	387	390	301	30.2233	39.3204	37.7855	39.7466	39.7941	31.1369	28.3587	29.2372	25.8678	29.7356	29.9945	24.8645	known
miR-195-y	23	CCAATATTGGCTGTGCTGCTCCA	380	603	552	584	372	508	328	324	328	284	287	244	36.8104	47.9964	42.4799	46.2391	39.2664	37.5714	22.1468	20.9576	24.4514	21.8215	22.0729	20.1559	known
miR-409-y	24	GAATGTTGCTCGGTGAACCCCTTA	405	653	658	668	408	591	256	210	206	227	222	174	39.2322	51.9762	50.6372	52.89	43.0663	43.7101	17.2853	13.5837	15.3567	17.4418	17.0738	14.3735	known
miR-628-y	21	TCTAGTAAGAGTGGCAGTCGA	266	340	334	364	284	401	492	508	469	368	414	431	25.7673	27.0626	25.7034	28.8203	29.9776	29.6578	33.2202	32.8595	34.9626	28.2757	31.8403	35.6033	known
let-7-z	25	TGAGGTAGTAGGTTGTGTGGTTTAT	247	327	335	352	240	344	545	581	480	428	399	391	23.9268	26.0279	25.7804	27.8702	25.3331	25.4421	36.7988	37.5814	35.7826	32.8859	30.6867	32.2991	known
miR-146-x	23	TGAGAACTGAATTCCATAGATGG	249	679	503	559	306	573	473	516	177	202	168	163	24.1205	54.0457	38.709	44.2597	32.2998	42.3788	31.9373	33.377	13.1948	15.5209	12.9207	13.4648	known
miR-126-y	23	CGTACCGTGAGTAATAATGCGTA	304	404	416	448	323	392	440	406	325	358	385	327	29.4483	32.1568	32.0138	35.4711	34.0942	28.9921	29.7091	26.2617	24.2278	27.5074	29.6099	27.0123	known
miR-17-y	22	ACTGCAGTGAAGGCACTTGTAG	187	269	316	296	250	310	460	474	483	415	438	380	18.1146	21.4113	24.3182	23.4363	26.3887	22.9274	31.0595	30.6602	36.0062	31.887	33.6861	31.3904	known
miR-361-x	23	TTATCAGAATCTCCAGGGGTAGA	192	318	306	282	210	254	516	501	442	445	435	372	18.599	25.3115	23.5486	22.3278	22.1665	18.7857	34.8407	32.4067	32.9498	34.1921	33.4554	30.7295	known
miR-541-x	21	AAAGGATTCTGCTGTCGGTCC	344	568	571	522	387	524	186	242	189	196	171	155	33.3231	45.2105	43.942	41.3302	40.8497	38.7548	12.5588	15.6535	14.0894	15.0599	13.1514	12.804	known
miR-24-y	22	TGGCTCAGTTCAGCGGGAACGG	186	263	291	286	189	223	406	407	332	320	347	298	18.0177	20.9337	22.3943	22.6445	19.9499	16.493	27.4134	26.3264	24.7496	24.5876	26.6874	24.6167	known
miR-676-y	23	CCGTCCTAAGGTTGTTGAGTTAA	223	307	273	287	224	317	307	307	271	257	249	283	21.6019	24.436	21.0091	22.7237	23.6443	23.4452	20.7288	19.858	20.2022	19.7469	19.1503	23.3776	known
miR-127-z	25	TCGGATCCGTCTGAGCTTGGCTTTT	192	475	439	391	240	315	205	183	190	235	208	187	18.599	37.8081	33.7838	30.958	25.3331	23.2972	13.8417	11.8372	14.1639	18.0565	15.9971	15.4474	known
miR-30-z	21	TGTAAACACCCGACTGGAAGC	202	221	224	234	185	284	300	379	319	274	302	298	19.5677	17.5907	17.2382	18.5273	19.5276	21.0045	20.2562	24.5153	23.7805	21.0531	23.2265	24.6167	known
miR-193-z	22	TACTGGCCTGTAAAATCCCAAA	159	200	246	183	170	206	289	333	376	289	366	300	15.4023	15.9192	18.9312	14.4893	17.9443	15.2357	19.5135	21.5398	28.0297	22.2057	28.1487	24.7819	known
miR-487-y	22	TCGTACAGGGTCATCCACTTTA	217	270	305	251	221	289	250	294	270	278	228	204	21.0207	21.4909	23.4717	19.8733	23.3276	21.3743	16.8802	19.0171	20.1277	21.3605	17.5352	16.8517	known
miR-320-z	21	AAAAGCTGGGTTGAGAGGAAA	153	228	219	233	164	234	341	368	308	306	283	239	14.821	18.1479	16.8534	18.4481	17.311	17.3065	23.0245	23.8037	22.9605	23.5119	21.7652	19.7429	known
miR-455-y	22	GCAGTCCATGGGCATATACACT	215	324	342	286	266	323	286	200	190	229	218	171	20.827	25.7891	26.319	22.6445	28.0776	23.8889	19.3109	12.9368	14.1639	17.5955	16.7661	14.1257	known
miR-101-z	22	TACAGTACTGTGATAACTGATC	170	166	184	165	117	185	368	391	357	305	324	317	16.4678	13.2129	14.16	13.0641	12.3499	13.6825	24.8476	25.2915	26.6133	23.435	24.9185	26.1862	known
miR-145-y	21	ATTCCTGGAAATACTGTTCTT	170	206	216	204	167	244	353	318	254	276	290	292	16.4678	16.3968	16.6226	16.152	17.6276	18.0461	23.8348	20.5695	18.9349	21.2068	22.3036	24.121	known
miR-144-x	23	GGATATCATCATATACTGTAAGT	175	299	275	303	160	339	362	384	161	178	188	164	16.9522	23.7992	21.163	23.9905	16.8888	25.0723	24.4425	24.8387	12.0021	13.6768	14.4589	13.5474	known
miR-218-z	23	TTGTGCTTGATCTAACCATGTGA	214	406	343	369	281	338	176	139	142	140	144	113	20.7301	32.316	26.396	29.2162	29.6609	24.9983	11.8836	8.9911	10.5857	10.7571	11.0749	9.3345	known
miR-514-y	22	TTGACACCTCTGTGAGTGGAGT	78	105	128	91	73	80	395	448	372	345	361	284	7.5558	8.3576	9.8504	7.2051	7.7055	5.9168	26.6707	28.9785	27.7315	26.5085	27.7641	23.4602	known
miR-660-x	20	TACCCATTGCATATCGGAAA	176	237	194	238	149	189	306	290	246	217	266	231	17.049	18.8642	14.9295	18.844	15.7277	13.9783	20.6613	18.7584	18.3386	16.6735	20.4578	19.0821	known
miR-411-y	21	TATGTAACACGGTCCACTAAC	189	245	271	246	193	278	213	234	206	182	193	205	18.3083	19.501	20.8552	19.4774	20.3721	20.5607	14.3819	15.1361	15.3567	13.9842	14.8434	16.9343	known
miR-457-z	23	TAGCAGCACGTAAATATTGGCAG	74	126	142	85	75	136	373	383	258	288	246	293	7.1683	10.0291	10.9278	6.73	7.9166	10.0585	25.1852	24.774	19.2331	22.1288	18.9196	24.2036	known
miR-191-x	20	CAACGGAATCCCAAAAGAAA	115	157	120	150	114	145	289	338	276	246	230	227	11.14	12.4966	9.2348	11.8765	12.0332	10.7241	19.5135	21.8632	20.575	18.9017	17.6891	18.7516	known
miR-202-x	21	TTCCTATGCATATACTTCTTT	41	67	52	60	46	35	402	381	338	345	319	319	3.9717	5.3329	4.0017	4.7506	4.8555	2.5886	27.1433	24.6446	25.1969	26.5085	24.534	26.3514	known
miR-21-y	22	CAACAGCAGTCGATGGGCTGTA	197	254	258	289	214	258	161	158	143	138	165	122	19.0833	20.2174	19.8547	22.882	22.5887	19.0815	10.8708	10.2201	10.6602	10.6034	12.69	10.078	known
miR-431-y	22	CAGGTCGTCTTGCAGGGCTTCT	184	321	311	280	216	355	140	113	111	128	109	82	17.824	25.5503	23.9334	22.1694	22.7998	26.2556	9.4529	7.3093	8.2747	9.835	8.3831	6.7737	known
miR-26-y	22	CCTATTCTTGATTACTTGTTTC	179	190	220	176	140	238	229	229	210	176	199	160	17.3397	15.1232	16.9304	13.9351	14.7777	17.6024	15.4622	14.8126	15.6549	13.5232	15.3049	13.217	known
miR-542-y	24	TGTGACAGATTGATAACTGAAAGT	226	399	401	414	276	348	49	46	28	50	65	32	21.8925	31.7588	30.8595	32.7791	29.1331	25.7379	3.3085	2.9755	2.0873	3.8418	4.9991	2.6434	known
miR-889-y	23	TTAATATCGGACAACCATTGTAA	152	226	233	215	157	241	245	199	141	183	169	171	14.7242	17.9887	17.9308	17.023	16.5721	17.8242	16.5426	12.8721	10.5111	14.061	12.9976	14.1257	known
miR-376-z	22	ATCATGGAGGAAAATCCACATT	144	180	188	180	132	184	273	201	203	211	203	204	13.9492	14.3273	14.4678	14.2518	13.9332	13.6085	18.4331	13.0015	15.133	16.2124	15.6125	16.8517	known
miR-1271-z	23	TTGGCACCTCGTAAGCACTCAAA	131	231	241	217	148	176	205	239	148	178	217	145	12.6899	18.3867	18.5465	17.1813	15.6221	13.0169	13.8417	15.4595	11.033	13.6768	16.6892	11.9779	known
miR-140-x	24	CAGTGGTTTTACCCTATGGTAGGA	146	284	228	281	163	248	190	140	125	149	153	114	14.143	22.6053	17.546	22.2486	17.2054	18.342	12.8289	9.0558	9.3184	11.4486	11.7671	9.4171	known
miR-2484-z	26	AAGCTATGATGAATTTGATTGCATTG	89	115	94	137	87	93	353	262	223	251	259	220	8.6214	9.1535	7.2339	10.8472	9.1833	6.8782	23.8348	16.9472	16.624	19.2859	19.9194	18.1734	known
miR-1307-x	19	TCGACCGGACCTCGACCGG	239	176	180	160	171	255	159	206	162	146	151	138	23.1518	14.0089	13.8521	12.6683	18.0499	18.8597	10.7358	13.3249	12.0766	11.2181	11.6132	11.3997	known
miR-370-y	21	CTGGGGTGGAACCTGGTCTGT	137	224	250	219	177	230	162	178	147	140	139	120	13.2711	17.8295	19.2391	17.3397	18.6832	17.0107	10.9383	11.5138	10.9584	10.7571	10.6903	9.9128	known
miR-6529-x	21	GAGAGATCAGAGGCGCAGAGT	169	202	239	206	163	259	150	194	166	130	120	122	16.371	16.0784	18.3925	16.3104	17.2054	19.1555	10.1281	12.5487	12.3748	9.9887	9.2291	10.078	known
miR-708-x	23	AAGGAGCTTATAATCTAGCTGGA	82	153	142	120	82	129	288	247	216	218	231	204	7.9433	12.1782	10.9278	9.5012	8.6555	9.5408	19.446	15.977	16.1022	16.7503	17.766	16.8517	known
miR-135-y	21	ATATAGGGATTGGAGCCGTGG	92	106	113	121	81	133	295	285	228	196	221	211	8.912	8.4372	8.6961	9.5804	8.5499	9.8366	19.9186	18.435	16.9967	15.0599	16.9969	17.4299	known
miR-199-x	24	CCCAGTGTTCAGACTACCTGTTGT	114	188	179	177	115	143	199	199	150	174	175	165	11.0431	14.964	13.7752	14.0143	12.1388	10.5762	13.4366	12.8721	11.1821	13.3695	13.4591	13.63	known
miR-329-x	22	AGAGGTTTTCTGGGTTTCTGTT	118	218	247	236	134	208	138	124	107	151	140	111	11.4306	17.3519	19.0082	18.6857	14.1443	15.3836	9.3179	8.0208	7.9765	11.6023	10.7673	9.1693	known
miR-423-y	24	AGCTCGGTCTGAGGCCCCTCAGTT	94	178	151	176	110	155	193	134	126	160	168	136	9.1057	14.1681	11.6204	13.9351	11.611	11.4637	13.0315	8.6677	9.3929	12.2938	12.9207	11.2345	known
miR-186-x	22	CAAAGAATTCTCCTTTTGGGAA	78	104	97	123	48	76	248	204	209	173	193	171	7.5558	8.278	7.4648	9.7387	5.0666	5.6209	16.7451	13.1955	15.5803	13.2927	14.8434	14.1257	known
miR-1379-z	23	CACGGGCTGCAGCGCCGACGCAA	113	190	194	195	141	210	117	117	105	120	105	113	10.9463	15.1232	14.9295	15.4394	14.8832	15.5315	7.8999	7.568	7.8274	9.2203	8.0754	9.3345	known
miR-2779-z	18	TTCCGGCTCGAAGGACCA	158	115	123	168	113	163	131	181	187	110	110	110	15.3054	9.1535	9.4656	13.3017	11.9277	12.0554	8.8452	11.7078	13.9403	8.452	8.46	9.0867	known
miR-421-y	22	ATCAACAGACATTAATTGGGCG	119	209	181	173	114	172	121	121	108	107	104	96	11.5275	16.6356	13.9291	13.6975	12.0332	12.721	8.17	7.8268	8.0511	8.2215	7.9985	7.9302	known
miR-132-x	22	ACCGTGGCTTTCGATTGTTACT	135	138	135	136	113	173	144	139	123	154	119	113	13.0774	10.9842	10.3891	10.768	11.9277	12.795	9.723	8.9911	9.1693	11.8328	9.1522	9.3345	known
miR-6134-z	20	TGAGGTAGTAGGTTGTAGAA	79	82	63	82	59	113	194	264	187	182	184	128	7.6527	6.5269	4.8482	6.4925	6.2277	8.3574	13.099	17.0766	13.9403	13.9842	14.1512	10.5736	known
miR-3613-x	22	TGTTGTACTTTTTTTTTTGTTC	91	89	82	92	74	116	159	235	183	164	151	162	8.8151	7.084	6.3104	7.2842	7.8111	8.5793	10.7358	15.2008	13.6421	12.6011	11.6132	13.3822	known
miR-339-z	22	TCCCTGTCCTCCAGGAGCTCAT	88	116	120	117	91	118	178	161	163	155	138	148	8.5245	9.2331	9.2348	9.2637	9.6055	8.7272	12.0187	10.4141	12.1512	11.9096	10.6134	12.2257	known
miR-24-z	22	GCTCAGTTCAGCAGGAACAGGT	90	147	118	164	80	121	162	128	133	121	145	119	8.7183	11.7006	9.0808	12.985	8.4444	8.9491	10.9383	8.2796	9.9148	9.2972	11.1518	9.8301	known
miR-1338-y	21	TCTCAGGTTCGTCAGCCCATG	68	86	99	111	58	141	205	239	135	135	128	120	6.5871	6.8453	7.6187	8.7886	6.1222	10.4283	13.8417	15.4595	10.0638	10.3729	9.8443	9.9128	known
miR-93-x	25	CAAAGTGCTGTTCGTGCAGGTAGAA	101	160	191	169	101	159	112	94	98	95	121	80	9.7838	12.7354	14.6986	13.3808	10.661	11.7596	7.5623	6.0803	7.3056	7.2994	9.306	6.6085	known
miR-873-y	21	GAGACTGATGAGTTCCCGGGA	71	106	103	90	65	110	164	164	165	160	124	134	6.8777	8.4372	7.9265	7.1259	6.8611	8.1355	11.0734	10.6082	12.3003	12.2938	9.5367	11.0692	known
miR-7550-x	18	TTCCGGCTCGAAGGACCA	136	94	99	143	95	139	124	158	164	99	100	93	13.1743	7.482	7.6187	11.3223	10.0277	10.2804	8.3726	10.2201	12.2257	7.6068	7.6909	7.6824	known
miR-92-z	24	TATTGCACTTGTCCCGGCCTGTGT	67	130	122	133	80	91	135	170	140	135	124	106	6.4903	10.3475	9.3887	10.5305	8.4444	6.7303	9.1153	10.9963	10.4366	10.3729	9.5367	8.7563	known
miR-186-y	21	GCCCAAAGGTGAATTTTTTGG	52	105	102	119	70	76	124	133	115	125	122	130	5.0372	8.3576	7.8495	9.422	7.3888	5.6209	8.3726	8.603	8.5729	9.6045	9.3829	10.7388	known
miR-503-x	23	TAGCAGCGGGAACAGTACTGAAA	147	204	180	224	182	179	25	25	26	18	34	23	14.2398	16.2376	13.8521	17.7356	19.211	13.2387	1.688	1.6171	1.9382	1.3831	2.6149	1.8999	known
miR-299-y	24	TATGTGGGATGGTAAACCGCTTGA	68	124	92	106	78	104	134	104	119	96	130	91	6.5871	9.8699	7.08	8.3927	8.2333	7.6918	9.0478	6.7271	8.8711	7.3763	9.9982	7.5172	known
miR-190-x	21	AGATATGTTTGATATATTTGG	102	70	79	83	93	107	81	93	132	106	157	133	9.8807	5.5717	6.0795	6.5717	9.8166	7.9137	5.4692	6.0156	9.8402	8.1446	12.0747	10.9866	known
miR-21-z	20	TAGCTTATCAGACTGATAAA	45	62	71	65	45	95	177	200	113	123	121	114	4.3591	4.9349	5.4639	5.1465	4.75	7.0262	11.9512	12.9368	8.4238	9.4509	9.306	9.4171	known
miR-1468-x	23	CTCCGTTTGCCTGTTTTGCTGAA	77	164	145	148	97	105	110	86	52	74	72	91	7.459	13.0537	11.1587	11.7181	10.2388	7.7657	7.4273	5.5628	3.8764	5.6859	5.5374	7.5172	known
miR-16-z	25	TAGCAGCACGTAAATATTGGCGTTT	59	86	87	92	54	81	148	136	117	123	121	110	5.7153	6.8453	6.6952	7.2842	5.7	5.9907	9.9931	8.797	8.722	9.4509	9.306	9.0867	known
miR-11202-x	18	TTCCGGCTCGAAGGACCA	113	71	76	109	81	93	114	144	145	92	81	84	10.9463	5.6513	5.8487	8.6302	8.5499	6.8782	7.6974	9.3145	10.8093	7.0689	6.2296	6.9389	known
miR-1985-z	24	TGCCATTTTTATCAGTCACTGTGA	107	62	80	49	77	118	51	59	138	124	167	149	10.365	4.9349	6.1565	3.8797	8.1277	8.7272	3.4436	3.8164	10.2875	9.5277	12.8438	12.3083	known
miR-128-y	23	TCACAGTGAACCGGTCTCTTTGA	71	135	125	101	65	98	96	105	122	113	79	70	6.8777	10.7455	9.6195	7.9968	6.8611	7.248	6.482	6.7918	9.0947	8.6825	6.0758	5.7824	known
miR-16-y	22	CCAGTATTAACTGTGCTGCTGA	72	91	85	74	41	94	135	142	97	120	129	96	6.9746	7.2432	6.5413	5.8591	4.3277	6.9522	9.1153	9.1851	7.2311	9.2203	9.9213	7.9302	known
miR-431-z	24	TTGCAGGTCGTCTTGCAGGGCTTT	87	179	160	162	112	136	56	65	52	52	46	48	8.4277	14.2477	12.313	12.8266	11.8221	10.0585	3.7812	4.2045	3.8764	3.9955	3.5378	3.9651	known
miR-34-x	24	TGGCAGTGTCTTAGCTGGTTGTTT	51	123	101	108	64	100	101	89	85	93	114	88	4.9403	9.7903	7.7726	8.5511	6.7555	7.3959	6.8196	5.7569	6.3365	7.1458	8.7676	7.2694	known
miR-9501-y	18	TTGTGGGTTATTGTTAAA	91	47	66	53	53	70	128	131	137	103	104	116	8.8151	3.741	5.0791	4.1964	5.5944	5.1772	8.6426	8.4736	10.2129	7.9141	7.9985	9.5823	known
miR-4334-y	20	TCCCTGTCCTCCAGGAGCTC	68	58	60	64	49	71	112	155	145	104	113	98	6.5871	4.6166	4.6174	5.0673	5.1722	5.2511	7.5623	10.026	10.8093	7.991	8.6907	8.0954	known
miR-379-y	21	TATGTAACATGGTCCACTAAC	83	89	97	75	96	133	91	108	79	84	62	89	8.0402	7.084	7.4648	5.9382	10.1333	9.8366	6.1444	6.9859	5.8892	6.4542	4.7684	7.352	known
miR-136-x	20	ACTCCATTTGTTTTGATAAA	42	59	52	81	46	112	127	173	95	109	81	96	4.0685	4.6962	4.0017	6.4133	4.8555	8.2835	8.5751	11.1903	7.082	8.3751	6.2296	7.9302	known
miR-758-x	22	ATGGTTGACCAGAGAGCACACG	89	108	119	121	100	127	65	77	71	65	61	52	8.6214	8.5964	9.1578	9.5804	10.5555	9.3929	4.3888	4.9807	5.2928	4.9944	4.6914	4.2955	known
miR-155-z	27	TTAATGCTAATCGTGATAGGGGTTTTT	86	147	130	118	51	107	86	57	61	70	69	59	8.3308	11.7006	10.0043	9.3428	5.3833	7.9137	5.8068	3.687	4.5474	5.3785	5.3067	4.8738	known
miR-665-z	24	ACCAGGAGGCTGAGGCCCCTCAAG	62	88	78	120	64	80	112	88	91	86	80	76	6.0059	7.0044	6.0026	9.5012	6.7555	5.9168	7.5623	5.6922	6.7838	6.6079	6.1527	6.2781	known
miR-15-x	24	TAGCAGCACATAATGGTTTGTGGT	49	100	81	69	32	65	135	96	91	93	112	98	4.7466	7.9596	6.2335	5.4632	3.3778	4.8074	9.1153	6.2097	6.7838	7.1458	8.6138	8.0954	known
miR-340-x	22	TTATAAAGCAATGAGACTGAAA	66	81	109	102	75	85	115	85	72	76	72	81	6.3934	6.4473	8.3882	8.076	7.9166	6.2866	7.7649	5.4981	5.3674	5.8396	5.5374	6.6911	known
miR-487-x	22	GTGGTTATCCCTGCTGTGTTCG	108	108	118	128	97	107	68	65	63	51	63	37	10.4619	8.5964	9.0808	10.1346	10.2388	7.9137	4.5914	4.2045	4.6965	3.9186	4.8453	3.0564	known
miR-374-x	23	TTATAGTACAACCTGATAAGTGA	66	75	57	70	62	73	98	86	112	77	130	100	6.3934	5.9697	4.3865	5.5424	6.5444	5.399	6.617	5.5628	8.3493	5.9164	9.9982	8.2606	known
miR-412-z	23	TGGTCGACCAGTTGGAAAGTAAT	96	135	133	109	121	131	46	41	44	46	38	50	9.2995	10.7455	10.2352	8.6302	12.7721	9.6887	3.106	2.652	3.2801	3.5345	2.9225	4.1303	known
miR-87-y	22	GTGAGCAAAGTTTCAAGTGTGT	105	82	96	82	86	60	46	48	94	80	98	112	10.1713	6.5269	7.3878	6.4925	9.0777	4.4376	3.106	3.1048	7.0074	6.1469	7.5371	9.2519	known
miR-409-z	25	GAATGTTGCTCGGTGAACCCCTTTT	71	148	148	125	84	106	60	46	47	39	62	41	6.8777	11.7802	11.3895	9.8971	8.8666	7.8397	4.0512	2.9755	3.5037	2.9966	4.7684	3.3869	known
miR-210-y	23	ACTGTGCGTGTGACAGCGGCTGA	51	64	84	68	61	65	122	101	69	83	99	94	4.9403	5.0941	6.4643	5.384	6.4388	4.8074	8.2375	6.5331	5.1437	6.3774	7.614	7.765	known
miR-6131-z	19	GGCTGGTCCGATGGTAGTG	83	44	54	41	40	68	118	141	113	79	75	98	8.0402	3.5022	4.1556	3.2462	4.2222	5.0292	7.9674	9.1205	8.4238	6.0701	5.7682	8.0954	known
miR-191-y	21	CTGCGCTTGGATTTCGTTCCC	62	79	77	86	76	89	70	107	79	79	72	66	6.0059	6.2881	5.9256	6.8092	8.0222	6.5824	4.7264	6.9212	5.8892	6.0701	5.5374	5.452	known
miR-4454-z	22	TCGAATCCGAGTCACGGCACCA	84	79	91	67	62	102	77	83	73	66	63	61	8.137	6.2881	7.003	5.3048	6.5444	7.5439	5.1991	5.3688	5.4419	5.0712	4.8453	5.039	known
miR-335-y	22	TTTTTCATTATTGCTCCTGACC	50	58	71	96	37	71	96	113	72	45	96	88	4.8435	4.6166	5.4639	7.601	3.9055	5.2511	6.482	7.3093	5.3674	3.4576	7.3833	7.2694	known
miR-31-x	23	AGGCAAGATGCTGGCATAGCTGA	52	69	81	90	66	94	44	71	62	84	79	94	5.0372	5.4921	6.2335	7.1259	6.9666	6.9522	2.9709	4.5926	4.6219	6.4542	6.0758	7.765	known
miR-98-x	19	TGAGGTAGTAGGTTGTAGT	44	43	49	57	43	48	85	133	98	91	98	87	4.2623	3.4226	3.7709	4.5131	4.5389	3.5501	5.7393	8.603	7.3056	6.9921	7.5371	7.1867	known
miR-3135-z	20	GGCTGGTCCGAGTGCAGTGG	44	54	40	40	54	80	99	143	96	66	80	69	4.2623	4.2982	3.0783	3.1671	5.7	5.9168	6.6845	9.2498	7.1565	5.0712	6.1527	5.6998	known
miR-22-x	22	AGTTCTTCAGTGGCAAGCTTTA	100	94	98	104	83	119	56	43	41	35	55	31	9.687	7.482	7.5417	8.2344	8.761	8.8012	3.7812	2.7814	3.0564	2.6893	4.23	2.5608	known
miR-154-z	23	AGAGGTCTTCCATGATGCATTCA	53	81	87	71	80	84	53	130	86	34	33	28	5.1341	6.4473	6.6952	5.6215	8.4444	6.2126	3.5786	8.4089	6.411	2.6124	2.538	2.313	known
miR-1388-x	22	AGGACTGTCCAACCTGAGAAAA	28	43	54	59	52	57	116	100	73	88	59	79	2.7123	3.4226	4.1556	4.6714	5.4888	4.2157	7.8324	6.4684	5.4419	6.7616	4.5376	6.5259	known
miR-133-z	23	TTGGTCCCCTTCAACCAGCTGTT	40	63	36	72	46	49	94	90	70	83	78	59	3.8748	5.0145	2.7704	5.7007	4.8555	3.624	6.3469	5.8216	5.2183	6.3774	5.9989	4.8738	known
miR-1193-x	23	GGGATGGTAGACCGGTGACGTGC	58	64	73	68	46	77	63	70	73	54	63	68	5.6184	5.0941	5.6178	5.384	4.8555	5.6949	4.2538	4.5279	5.4419	4.1492	4.8453	5.6172	known
miR-196-x	23	TAGGTAGTTTCATGTTGTTGGAA	20	31	25	34	21	22	131	111	71	105	108	95	1.9374	2.4675	1.9239	2.692	2.2167	1.6271	8.8452	7.1799	5.2928	8.0678	8.3062	7.8476	known
miR-216-x	23	TAATATCAGCTGGTAATCCTGAG	46	45	50	49	66	53	59	77	79	70	86	78	4.456	3.5818	3.8478	3.8797	6.9666	3.9199	3.9837	4.9807	5.8892	5.3785	6.6142	6.4433	known
miR-1379-y	21	CACGGGCTGCAGCGCCGATGT	37	31	32	36	39	56	86	96	118	72	74	80	3.5842	2.4675	2.4626	2.8504	4.1166	4.1417	5.8068	6.2097	8.7965	5.5322	5.6913	6.6085	known
miR-451-x	25	AAACCGTTACCATTACTGTGTTTAG	32	95	71	80	45	78	80	87	37	41	58	40	3.0998	7.5616	5.4639	6.3341	4.75	5.7688	5.4017	5.6275	2.7582	3.1503	4.4607	3.3043	known
miR-330-y	23	GCAAAGCACACGGCCTGCAGAGA	72	82	68	73	54	69	49	61	56	56	50	35	6.9746	6.5269	5.233	5.7799	5.7	5.1032	3.3085	3.9457	4.1746	4.3028	3.8454	2.8912	known
miR-544-x	21	TCTTGTTAAAAGGCAGATTCT	50	64	57	90	37	63	74	62	46	62	67	51	4.8435	5.0941	4.3865	7.1259	3.9055	4.6594	4.9965	4.0104	3.4292	4.7638	5.1529	4.2129	known
miR-214-x	22	TGCCTGTCTACACTTGCTGTGA	47	35	57	44	43	57	82	80	73	60	58	67	4.5529	2.7859	4.3865	3.4838	4.5389	4.2157	5.5367	5.1747	5.4419	4.6102	4.4607	5.5346	known
miR-497-z	22	CAGCAGCACACTGTGGTTTGAG	36	51	58	62	34	45	65	60	75	55	61	56	3.4873	4.0594	4.4635	4.9089	3.5889	3.3282	4.3888	3.881	5.591	4.226	4.6914	4.626	known
miR-484-x	22	TCAGGCTCAGTCCCCTCCCGAT	44	59	73	77	56	66	63	38	56	37	36	52	4.2623	4.6962	5.6178	6.0966	5.9111	4.8813	4.2538	2.458	4.1746	2.8429	2.7687	4.2955	known
miR-19-x	22	AGTTTTGCAGGTTTGCATCCAG	34	42	64	61	40	38	75	67	54	65	63	49	3.2936	3.343	4.9252	4.8298	4.2222	2.8105	5.064	4.3338	4.0255	4.9944	4.8453	4.0477	known
miR-154-y	22	AATCATACACGGTTCACCTATT	44	37	66	42	32	50	83	72	60	41	57	64	4.2623	2.9451	5.0791	3.3254	3.3778	3.698	5.6042	4.6573	4.4728	3.1503	4.3838	5.2868	known
miR-221-x	26	ACCTGGCATACAATGTAGATTTCTGT	49	100	79	79	56	76	36	44	30	35	36	28	4.7466	7.9596	6.0795	6.255	5.9111	5.6209	2.4307	2.8461	2.2364	2.6893	2.7687	2.313	known
miR-9-z	21	TAAAGCTAGATAACCGAAAGT	39	42	31	36	26	38	87	83	83	75	50	57	3.7779	3.343	2.3856	2.8504	2.7444	2.8105	5.8743	5.3688	6.1874	5.7627	3.8454	4.7086	known
miR-315-x	23	TTTTGATTGTTGCTCAGAAAGCC	55	32	58	34	37	35	65	74	58	54	64	67	5.3278	2.5471	4.4635	2.692	3.9055	2.5886	4.3888	4.7866	4.3237	4.1492	4.9222	5.5346	known
miR-195-z	24	TAGCAGCACAGAAATATTGGCAAA	30	75	70	77	43	50	57	54	47	38	42	48	2.9061	5.9697	5.3869	6.0966	4.5389	3.698	3.8487	3.4929	3.5037	2.9198	3.2302	3.9651	known
miR-370-x	22	CAGGTCACGTCTCTGCAGTTAC	75	56	60	68	46	84	32	38	46	35	42	40	7.2652	4.4574	4.6174	5.384	4.8555	6.2126	2.1607	2.458	3.4292	2.6893	3.2302	3.3043	known
miR-455-z	23	TGTGCCTTTGGACTACATCGTGT	51	72	75	75	44	60	44	44	26	26	36	38	4.9403	5.7309	5.7717	5.9382	4.6444	4.4376	2.9709	2.8461	1.9382	1.9977	2.7687	3.139	known
miR-1839-x	23	AAAGGTAGATAGAACAGGTCTTG	57	81	91	57	51	63	42	23	30	30	31	24	5.5216	6.4473	7.003	4.5131	5.3833	4.6594	2.8359	1.4877	2.2364	2.3051	2.3842	1.9826	known
miR-574-x	23	TGAGTGTGTGTGTGTGAGTGTGT	26	45	43	45	36	65	40	55	43	47	47	52	2.5186	3.5818	3.3091	3.5629	3.8	4.8074	2.7008	3.5576	3.2055	3.6113	3.6147	4.2955	known
miR-93-y	23	ACTGCTGAGCTAGCACTTCCCGA	30	59	48	50	53	45	33	54	36	56	48	31	2.9061	4.6962	3.6939	3.9588	5.5944	3.3282	2.2282	3.4929	2.6837	4.3028	3.6916	2.5608	known
miR-19-y	23	TGTGCAAATCCATGCAAAACTCG	23	58	25	37	20	36	77	72	47	48	60	34	2.228	4.6166	1.9239	2.9295	2.1111	2.6625	5.1991	4.6573	3.5037	3.6881	4.6145	2.8086	known
miR-485-x	24	AGAGGCTGGCCGTGATGAATTCGT	37	69	69	59	39	50	37	39	30	39	37	27	3.5842	5.4921	5.31	4.6714	4.1166	3.698	2.4983	2.5227	2.2364	2.9966	2.8456	2.2304	known
miR-223-y	24	TGTCAGTTTGTCAAATACCCCATT	55	95	67	65	50	64	22	18	15	26	19	19	5.3278	7.5616	5.1561	5.1465	5.2777	4.7334	1.4855	1.1643	1.1182	1.9977	1.4613	1.5695	known
miR-365-y	23	TAATGCCCCTAAAAATCCTTAAG	24	47	50	29	27	40	69	56	28	46	43	47	2.3249	3.741	3.8478	2.2961	2.85	2.9584	4.6589	3.6223	2.0873	3.5345	3.3071	3.8825	known
miR-425-y	22	CATCGGGAATATCGTGTCCGTT	33	59	53	37	30	39	43	43	39	37	52	38	3.1967	4.6962	4.0787	2.9295	3.1666	2.8844	2.9034	2.7814	2.9073	2.8429	3.9993	3.139	known
miR-1338-x	22	AGGACTGTCCAACCTGAGAAAA	13	17	33	26	30	31	86	68	53	56	37	50	1.2593	1.3531	2.5396	2.0586	3.1666	2.2927	5.8068	4.3985	3.951	4.3028	2.8456	4.1303	known
miR-378-x	22	CTCCTGACTCCAGGTCCTGTGT	31	54	65	49	47	57	33	29	28	35	36	24	3.003	4.2982	5.0022	3.8797	4.9611	4.2157	2.2282	1.8758	2.0873	2.6893	2.7687	1.9826	known
miR-551-y	22	GCGACCCATACTTGGTTTCAGT	38	51	53	59	28	56	44	43	30	31	28	20	3.681	4.0594	4.0787	4.6714	2.9555	4.1417	2.9709	2.7814	2.2364	2.3819	2.1535	1.6521	known
miR-8095-z	24	AAAGGATTCTGCTGTCGGTCCCAT	31	75	83	85	36	65	26	22	11	9	20	18	3.003	5.9697	6.3874	6.73	3.8	4.8074	1.7555	1.423	0.82	0.6915	1.5382	1.4869	known
miR-5991-z	19	TGAGGTAGTAGGTTGTGTT	18	35	32	23	24	26	39	56	74	65	50	38	1.7437	2.7859	2.4626	1.8211	2.5333	1.9229	2.6333	3.6223	5.5165	4.9944	3.8454	3.139	known
miR-100-y	21	CAAGCTCGTGTCTGTGGGTCT	42	45	65	41	20	46	50	36	27	39	30	35	4.0685	3.5818	5.0022	3.2462	2.1111	3.4021	3.376	2.3286	2.0128	2.9966	2.3073	2.8912	known
miR-1185-y	22	ATATACAGGGGGAGACTCTTAT	51	53	47	52	40	52	35	27	20	31	25	28	4.9403	4.2186	3.6169	4.1172	4.2222	3.8459	2.3632	1.7465	1.4909	2.3819	1.9227	2.313	known
miR-8-y	23	TAATACTGTCAGGTAAAGATGTC	35	43	40	26	29	34	23	51	38	38	49	51	3.3904	3.4226	3.0783	2.0586	3.0611	2.5146	1.553	3.2989	2.8328	2.9198	3.7685	4.2129	known
miR-96-z	23	ATTTGGCACTTGTGGAATAATCA	30	39	42	27	27	23	23	39	41	50	54	56	2.9061	3.1042	3.2322	2.1378	2.85	1.7011	1.553	2.5227	3.0564	3.8418	4.1531	4.626	known
miR-329-z	22	AACGAACCTGGTTAACCTCTCA	34	48	47	32	37	43	33	62	34	29	23	28	3.2936	3.8206	3.6169	2.5337	3.9055	3.1803	2.2282	4.0104	2.5346	2.2282	1.7689	2.313	known
miR-103-z	22	AGCAGCATTGTACAGGGCTTGA	29	41	49	44	32	45	27	43	40	36	20	28	2.8092	3.2634	3.7709	3.4838	3.3778	3.3282	1.8231	2.7814	2.9819	2.7661	1.5382	2.313	known
miR-323-z	22	CCCAATACACGGTCGATCTCTT	38	59	59	62	40	69	18	17	16	15	19	19	3.681	4.6962	4.5404	4.9089	4.2222	5.1032	1.2154	1.0996	1.1928	1.1525	1.4613	1.5695	known
miR-345-y	22	CCTGAACTAGGGGTCTGGAGTA	25	30	27	31	24	28	44	54	36	49	43	39	2.4217	2.3879	2.0778	2.4545	2.5333	2.0709	2.9709	3.4929	2.6837	3.765	3.3071	3.2216	known
miR-151-z	25	CTAGACTGAAGCTCCTTGAGGAAAA	27	35	55	59	25	35	42	42	20	28	36	18	2.6155	2.7859	4.2326	4.6714	2.6389	2.5886	2.8359	2.7167	1.4909	2.1514	2.7687	1.4869	known
miR-187-y	23	TCGTGTCTTGTGTTGCAGCCGGT	23	39	32	37	38	36	34	42	29	39	38	30	2.228	3.1042	2.4626	2.9295	4.0111	2.6625	2.2957	2.7167	2.1619	2.9966	2.9225	2.4782	known
miR-7-y	22	CAACAAATCACAGTCTGCCATA	16	25	33	20	28	31	47	53	50	35	32	32	1.5499	1.9899	2.5396	1.5835	2.9555	2.2927	3.1735	3.4283	3.7274	2.6893	2.4611	2.6434	known
miR-495-x	22	GAAGTTGCCCATGTTATTTTCG	32	49	58	46	18	38	35	23	25	13	31	32	3.0998	3.9002	4.4635	3.6421	1.9	2.8105	2.3632	1.4877	1.8637	0.9989	2.3842	2.6434	known
miR-532-z	25	CATGCCTTGAGTGTAGGACCGTTTT	27	52	37	31	31	35	43	29	23	31	26	28	2.6155	4.139	2.8474	2.4545	3.2722	2.5886	2.9034	1.8758	1.7146	2.3819	1.9996	2.313	known
miR-331-y	22	CCCCTGGGCCTATCCTAGAACT	27	50	44	48	24	41	19	35	19	29	24	32	2.6155	3.9798	3.3861	3.8005	2.5333	3.0323	1.2829	2.2639	1.4164	2.2282	1.8458	2.6434	known
miR-590-y	23	TAATTTTATGTATAAGCTAGTCA	17	49	38	36	21	30	36	31	26	41	29	35	1.6468	3.9002	2.9243	2.8504	2.2167	2.2188	2.4307	2.0052	1.9382	3.1503	2.2304	2.8912	known
miR-15-y	21	CGAATCATTATTTGCTGCTCT	23	29	37	46	33	35	43	31	30	28	33	17	2.228	2.3083	2.8474	3.6421	3.4833	2.5886	2.9034	2.0052	2.2364	2.1514	2.538	1.4043	known
miR-18-y	23	ACTGCCCTAAGTGCTCCTTCTGG	37	54	50	52	31	45	12	23	11	16	28	19	3.5842	4.2982	3.8478	4.1172	3.2722	3.3282	0.8102	1.4877	0.82	1.2294	2.1535	1.5695	known
miR-279-y	22	TGACTAGATCCACACTCATCCA	35	28	43	27	30	16	17	18	38	20	49	39	3.3904	2.2287	3.3091	2.1378	3.1666	1.1834	1.1479	1.1643	2.8328	1.5367	3.7685	3.2216	known
miR-27-z	22	TTCACAGTGGCTAAGTTCCGAG	10	39	19	36	14	13	43	52	38	30	34	28	0.9687	3.1042	1.4622	2.8504	1.4778	0.9615	2.9034	3.3636	2.8328	2.3051	2.6149	2.313	known
miR-214-y	23	ACAGCAGGCACAGACAGGCAGTA	38	17	40	34	27	31	38	21	24	19	26	25	3.681	1.3531	3.0783	2.692	2.85	2.2927	2.5658	1.3584	1.7891	1.4599	1.9996	2.0652	known
miR-508-y	23	ATTGTCACCTTTTGGAGTAGAAA	6	11	12	13	4	11	55	64	25	49	45	36	0.5812	0.8756	0.9235	1.0293	0.4222	0.8136	3.7136	4.1398	1.8637	3.765	3.4609	2.9738	known
miR-1297-z	18	TTCAAGTAATCCAGGAGT	32	13	11	16	13	27	36	47	45	39	15	36	3.0998	1.0347	0.8465	1.2668	1.3722	1.9969	2.4307	3.0402	3.3546	2.9966	1.1536	2.9738	known
miR-133-y	23	TTGGTCCCCTTCAACCAGCTGTG	13	19	14	15	14	25	31	43	33	39	41	41	1.2593	1.5123	1.0774	1.1876	1.4778	1.849	2.0931	2.7814	2.4601	2.9966	3.1533	3.3869	known
miR-500-z	24	ATGCACCTGGGCAAGGATTCCGTA	22	36	50	40	15	32	26	22	28	17	13	20	2.1311	2.8655	3.8478	3.1671	1.5833	2.3667	1.7555	1.423	2.0873	1.3062	0.9998	1.6521	known
miR-188-x	24	CATCCCTTGCATGGTGGAGGGTAG	22	32	37	26	25	28	25	23	19	15	30	31	2.1311	2.5471	2.8474	2.0586	2.6389	2.0709	1.688	1.4877	1.4164	1.1525	2.3073	2.5608	known
miR-1-z	22	TGGAATGTAAAGAAGTATGTTA	17	17	14	10	16	17	43	30	38	41	36	24	1.6468	1.3531	1.0774	0.7918	1.6889	1.2573	2.9034	1.9405	2.8328	3.1503	2.7687	1.9826	known
miR-9995-y	18	ATCTCGGTGGAACCTCCA	45	11	17	25	19	41	28	27	22	27	24	13	4.3591	0.8756	1.3083	1.9794	2.0055	3.0323	1.8906	1.7465	1.64	2.0746	1.8458	1.0739	known
miR-67-z	24	TCACAACCTGCTTGAATGAGGACA	12	13	17	23	9	29	24	25	40	29	36	32	1.1624	1.0347	1.3083	1.8211	0.95	2.1448	1.6205	1.6171	2.9819	2.2282	2.7687	2.6434	known
miR-219-y	22	AGAGTTGAGTCTGGACGTCCCG	23	37	30	19	15	29	16	29	33	18	17	21	2.228	2.9451	2.3087	1.5044	1.5833	2.1448	1.0803	1.8758	2.4601	1.3831	1.3075	1.7347	known
miR-72-x	23	AGGCAAGATGTTGGCATAGCTGA	8	12	14	13	8	20	8	20	32	48	48	51	0.775	0.9552	1.0774	1.0293	0.8444	1.4792	0.5402	1.2937	2.3855	3.6881	3.6916	4.2129	known
miR-874-x	22	CGGCCCCACGCACCAGGGTAAG	21	23	34	39	15	34	20	35	10	14	13	12	2.0343	1.8307	2.6165	3.0879	1.5833	2.5146	1.3504	2.2639	0.7455	1.0757	0.9998	0.9913	known
miR-10399-x	22	AATTACAGATTGTCTAAGAGGA	21	27	39	35	17	22	17	19	14	19	16	21	2.0343	2.1491	3.0013	2.7712	1.7944	1.6271	1.1479	1.229	1.0437	1.4599	1.2305	1.7347	known
miR-101-x	22	TCAGTTATCACAGTGCTGATGC	20	12	10	12	15	6	27	33	27	31	37	36	1.9374	0.9552	0.7696	0.9501	1.5833	0.4438	1.8231	2.1346	2.0128	2.3819	2.8456	2.9738	known
miR-1307-y	23	ACTCGGCGTGGCGTCGGTCGTTT	10	28	35	26	21	27	12	24	19	20	16	21	0.9687	2.2287	2.6935	2.0586	2.2167	1.9969	0.8102	1.5524	1.4164	1.5367	1.2305	1.7347	known
miR-221-z	23	AGCTACATTGTCTGCTGGGTTCT	12	18	15	26	17	21	30	18	28	24	27	21	1.1624	1.4327	1.1543	2.0586	1.7944	1.5531	2.0256	1.1643	2.0873	1.8441	2.0765	1.7347	known
miR-27-x	24	AGAGCTTAGCTGATTGGTGAACAG	13	13	32	27	10	31	29	24	21	17	22	17	1.2593	1.0347	2.4626	2.1378	1.0555	2.2927	1.9581	1.5524	1.5655	1.3062	1.692	1.4043	known
miR-221-y	24	AGCTACATTGTCTGCTGGGTTTTT	14	27	28	41	17	30	19	10	15	16	25	12	1.3562	2.1491	2.1548	3.2462	1.7944	2.2188	1.2829	0.6468	1.1182	1.2294	1.9227	0.9913	known
miR-7977-z	18	TTCCCGGCCAATGCACCA	25	21	13	14	9	27	34	25	24	23	22	17	2.4217	1.6715	1.0004	1.1085	0.95	1.9969	2.2957	1.6171	1.7891	1.7672	1.692	1.4043	known
miR-25-z	20	CATTGCACTTGTCTCGGAAA	12	10	14	8	7	16	32	35	24	29	32	33	1.1624	0.796	1.0774	0.6334	0.7389	1.1834	2.1607	2.2639	1.7891	2.2282	2.4611	2.726	known
miR-143-z	23	GTCTGAGATGAAGCACTGTAGCT	14	23	19	12	8	19	34	21	21	26	28	21	1.3562	1.8307	1.4622	0.9501	0.8444	1.4052	2.2957	1.3584	1.5655	1.9977	2.1535	1.7347	known
miR-432-y	22	ACTGGATGGCTCCTCCATGTCT	29	27	28	24	23	32	15	16	13	8	14	14	2.8092	2.1491	2.1548	1.9002	2.4278	2.3667	1.0128	1.0349	0.9691	0.6147	1.0767	1.1565	known
miR-10-z	24	TACCCTGTAGAACCGAATTTGTAG	12	25	17	21	10	8	28	55	17	19	18	11	1.1624	1.9899	1.3083	1.6627	1.0555	0.5917	1.8906	3.5576	1.2673	1.4599	1.3844	0.9087	known
miR-129-x	23	CTTTTTGCGGTCTGGGCTTGCAA	4	15	9	20	2	13	48	22	25	32	35	16	0.3875	1.1939	0.6926	1.5835	0.2111	0.9615	3.241	1.423	1.8637	2.4588	2.6918	1.3217	known
miR-1247-y	21	CGGGAACGTCGAGACTGGAGC	5	29	24	20	10	30	23	24	28	15	9	23	0.4843	2.3083	1.847	1.5835	1.0555	2.2188	1.553	1.5524	2.0873	1.1525	0.6922	1.8999	known
miR-128-x	21	CGGGGCCGTAGCACTGTCTGA	12	24	19	21	19	24	21	21	19	17	26	12	1.1624	1.9103	1.4622	1.6627	2.0055	1.775	1.4179	1.3584	1.4164	1.3062	1.9996	0.9913	known
miR-454-x	22	ACCCTATCGATATTGTCTCTGC	18	36	27	23	23	37	11	14	15	10	15	4	1.7437	2.8655	2.0778	1.8211	2.4278	2.7365	0.7427	0.9056	1.1182	0.7684	1.1536	0.3304	known
miR-22-y	24	AAGCTGCCAGTTGAAGAACTGTAA	7	19	24	25	13	21	34	36	8	16	11	7	0.6781	1.5123	1.847	1.9794	1.3722	1.5531	2.2957	2.3286	0.5964	1.2294	0.846	0.5782	known
lin-4-z	21	TCCCTGAGACCTAACTTGTGA	7	15	11	17	13	17	25	29	22	19	13	29	0.6781	1.1939	0.8465	1.346	1.3722	1.2573	1.688	1.8758	1.64	1.4599	0.9998	2.3956	known
miR-148-z	24	TCAGTGCACTACAGAACTTTGTTA	17	28	15	37	16	13	12	13	15	14	20	16	1.6468	2.2287	1.1543	2.9295	1.6889	0.9615	0.8102	0.8409	1.1182	1.0757	1.5382	1.3217	known
miR-9851-y	21	TGGCACCAGCACTGGCGGTGG	18	16	19	27	17	25	15	25	13	15	13	10	1.7437	1.2735	1.4622	2.1378	1.7944	1.849	1.0128	1.6171	0.9691	1.1525	0.9998	0.8261	known
miR-7550-z	18	TCCGGCTCGAAGGACCAT	22	17	23	21	17	24	7	22	21	11	9	17	2.1311	1.3531	1.77	1.6627	1.7944	1.775	0.4726	1.423	1.5655	0.8452	0.6922	1.4043	known
miR-1306-x	22	CCACCTCCCCTGCAAACGTCCA	7	13	15	12	16	20	23	27	16	20	17	16	0.6781	1.0347	1.1543	0.9501	1.6889	1.4792	1.553	1.7465	1.1928	1.5367	1.3075	1.3217	known
miR-2-y	23	TATCACAGCCTGCTTGGATCAGT	13	11	20	14	9	9	13	12	21	22	30	28	1.2593	0.8756	1.5391	1.1085	0.95	0.6656	0.8778	0.7762	1.5655	1.6904	2.3073	2.313	known
miR-106-x	23	TAAAGTGCTGACAGTGCAGATAA	15	18	17	19	14	12	19	30	17	12	13	15	1.453	1.4327	1.3083	1.5044	1.4778	0.8875	1.2829	1.9405	1.2673	0.922	0.9998	1.2391	known
miR-285-z	23	TAGCACCATTTGAAATCAGTCCA	15	15	20	21	12	19	21	17	22	16	11	10	1.453	1.1939	1.5391	1.6627	1.2667	1.4052	1.4179	1.0996	1.64	1.2294	0.846	0.8261	known
miR-382-x	22	AGTTGTTCGTGGTGGATTCGCA	19	12	14	19	16	28	11	13	18	17	19	11	1.8405	0.9552	1.0774	1.5044	1.6889	2.0709	0.7427	0.8409	1.3418	1.3062	1.4613	0.9087	known
miR-98-y	22	CTATACAACTTACTACTTTCCT	8	21	14	21	11	19	21	17	9	18	15	20	0.775	1.6715	1.0774	1.6627	1.1611	1.4052	1.4179	1.0996	0.6709	1.3831	1.1536	1.6521	known
miR-9180-z	24	CTTGGACCTCTGATGGGAGCCCTT	8	18	15	26	12	14	17	14	10	21	18	17	0.775	1.4327	1.1543	2.0586	1.2667	1.0354	1.1479	0.9056	0.7455	1.6136	1.3844	1.4043	known
miR-223-x	23	CGTGTATTTGACAAGCTGAGTTG	21	39	24	27	15	25	8	7	7	4	4	4	2.0343	3.1042	1.847	2.1378	1.5833	1.849	0.5402	0.4528	0.5218	0.3073	0.3076	0.3304	known
miR-134-z	21	TGTGACTGGTTGACCAGAGTA	11	5	13	8	15	12	21	25	26	16	16	13	1.0656	0.398	1.0004	0.6334	1.5833	0.8875	1.4179	1.6171	1.9382	1.2294	1.2305	1.0739	known
miR-450-y	22	ATTGGGAGCATTTTGCATGCAT	27	26	22	25	22	22	7	2	8	6	11	2	2.6155	2.0695	1.693	1.9794	2.3222	1.6271	0.4726	0.1294	0.5964	0.461	0.846	0.1652	known
bantam-y	23	TGAGATCATTGCGAAAACTGATT	6	15	10	6	3	21	9	9	25	25	24	26	0.5812	1.1939	0.7696	0.4751	0.3167	1.5531	0.6077	0.5822	1.8637	1.9209	1.8458	2.1478	known
miR-9226-x	19	TCCCTGTTCGGGCGCCAGA	13	17	20	10	14	23	12	18	14	16	10	12	1.2593	1.3531	1.5391	0.7918	1.4778	1.7011	0.8102	1.1643	1.0437	1.2294	0.7691	0.9913	known
miR-1260-z	18	ATCCCACCGCTGCCACCA	28	13	10	13	16	22	15	21	16	13	5	6	2.7123	1.0347	0.7696	1.0293	1.6889	1.6271	1.0128	1.3584	1.1928	0.9989	0.3845	0.4956	known
miR-146-z	23	TGAGAACTGAATTCCAAGGGTGT	0	5	7	3	0	25	55	54	5	6	9	7	0.01	0.398	0.5387	0.2375	0.01	1.849	3.7136	3.4929	0.3727	0.461	0.6922	0.5782	known
miR-7-x	25	TGGAAGACTAGTGATTTTGTTGTTA	9	28	19	12	11	13	19	9	9	21	12	12	0.8718	2.2287	1.4622	0.9501	1.1611	0.9615	1.2829	0.5822	0.6709	1.6136	0.9229	0.9913	known
miR-8-z	24	TAATACTGTCAGGTAAAGATGTCT	22	23	18	6	18	4	11	16	12	8	20	13	2.1311	1.8307	1.3852	0.4751	1.9	0.2958	0.7427	1.0349	0.8946	0.6147	1.5382	1.0739	known
miR-199-z	21	ACAGTAGTCTGCACATTGGCA	15	11	9	12	7	13	8	33	22	15	15	8	1.453	0.8756	0.6926	0.9501	0.7389	0.9615	0.5402	2.1346	1.64	1.1525	1.1536	0.6609	known
miR-142-x	23	CCCATAAAGTAGAAAGCACTAGA	13	19	25	15	21	14	13	13	9	11	9	4	1.2593	1.5123	1.9239	1.1876	2.2167	1.0354	0.8778	0.8409	0.6709	0.8452	0.6922	0.3304	known
miR-222-y	25	AGCTACATCTGGCTACTGGGTCTCT	9	26	23	9	13	19	16	16	7	9	8	10	0.8718	2.0695	1.77	0.7126	1.3722	1.4052	1.0803	1.0349	0.5218	0.6915	0.6153	0.8261	known
miR-424-x	23	CAGCAGCAATTCATGTTTTGAGA	19	14	17	19	14	29	8	10	9	4	13	4	1.8405	1.1143	1.3083	1.5044	1.4778	2.1448	0.5402	0.6468	0.6709	0.3073	0.9998	0.3304	known
miR-488-x	20	CCCAGATAATGGCACTCTCA	11	10	8	12	7	12	22	10	17	20	19	9	1.0656	0.796	0.6157	0.9501	0.7389	0.8875	1.4855	0.6468	1.2673	1.5367	1.4613	0.7435	known
miR-212-x	23	ACCTTGGCTCTAGACTGCTTACT	10	15	17	17	8	10	17	15	12	17	10	8	0.9687	1.1939	1.3083	1.346	0.8444	0.7396	1.1479	0.9703	0.8946	1.3062	0.7691	0.6609	known
miR-8549-z	20	TGAGGTAGTAGGTTGTATTT	4	7	9	11	8	8	15	25	21	17	12	19	0.3875	0.5572	0.6926	0.8709	0.8444	0.5917	1.0128	1.6171	1.5655	1.3062	0.9229	1.5695	known
miR-615-y	23	TCCGAGCCTGGGTCTCCCTCTTT	18	9	19	18	7	24	11	16	4	15	6	7	1.7437	0.7164	1.4622	1.4252	0.7389	1.775	0.7427	1.0349	0.2982	1.1525	0.4615	0.5782	known
miR-71-x	23	TGAAAGACATGGGTAGTGAGATG	18	14	10	12	14	13	6	8	19	16	10	14	1.7437	1.1143	0.7696	0.9501	1.4778	0.9615	0.4051	0.5175	1.4164	1.2294	0.7691	1.1565	known
miR-222-x	23	TGCTCAGTAGTCAGTGTAGATCC	0	4	7	6	0	25	37	38	9	7	8	12	0.01	0.3184	0.5387	0.4751	0.01	1.849	2.4983	2.458	0.6709	0.5379	0.6153	0.9913	known
miR-494-x	21	AGGTTGTCCGTGTTGTCTTCT	13	20	14	23	11	16	17	14	4	9	3	9	1.2593	1.5919	1.0774	1.8211	1.1611	1.1834	1.1479	0.9056	0.2982	0.6915	0.2307	0.7435	known
miR-331-x	21	TCTAGGTATGGTCCCAGGGAT	11	14	8	10	10	10	13	27	13	5	12	11	1.0656	1.1143	0.6157	0.7918	1.0555	0.7396	0.8778	1.7465	0.9691	0.3842	0.9229	0.9087	known
miR-450-x	25	TTTTGCAATATGTTCCTGAATATGT	15	33	21	13	13	22	4	4	6	5	2	5	1.453	2.6267	1.6161	1.0293	1.3722	1.6271	0.2701	0.2587	0.4473	0.3842	0.1538	0.413	known
miR-28-x	23	AAGGAGCTCACAGTCTATTGAAA	14	24	8	7	13	17	13	7	13	7	11	8	1.3562	1.9103	0.6157	0.5542	1.3722	1.2573	0.8778	0.4528	0.9691	0.5379	0.846	0.6609	known
miR-133-x	22	AGCTGGTAAAATGGAACCAAAT	14	4	10	17	8	6	15	14	16	12	10	12	1.3562	0.3184	0.7696	1.346	0.8444	0.4438	1.0128	0.9056	1.1928	0.922	0.7691	0.9913	known
miR-192-x	23	CTGACCTATGAATTGACAGCCAT	6	21	21	12	7	12	9	8	7	11	13	9	0.5812	1.6715	1.6161	0.9501	0.7389	0.8875	0.6077	0.5175	0.5218	0.8452	0.9998	0.7435	known
miR-2340-z	18	TCCCTGGTGGTCTAGTGG	14	21	19	10	14	22	9	13	7	2	2	2	1.3562	1.6715	1.4622	0.7918	1.4778	1.6271	0.6077	0.8409	0.5218	0.1537	0.1538	0.1652	known
miR-2188-x	22	AAGGTCCAACCTCACATGTCCT	0	6	6	8	0	17	26	42	9	4	6	10	0.01	0.4776	0.4617	0.6334	0.01	1.2573	1.7555	2.7167	0.6709	0.3073	0.4615	0.8261	known
miR-352-y	22	TTCTCAGGTTTGTCAGCCCATG	3	12	16	4	15	7	14	16	11	13	13	9	0.2906	0.9552	1.2313	0.3167	1.5833	0.5177	0.9453	1.0349	0.82	0.9989	0.9998	0.7435	known
miR-500-x	26	TAATCCTTGCTACCTGGGTGAGAGTG	12	19	20	18	8	13	7	12	8	5	5	6	1.1624	1.5123	1.5391	1.4252	0.8444	0.9615	0.4726	0.7762	0.5964	0.3842	0.3845	0.4956	known
miR-1814-z	18	GTTTTGTTTGGGTTTGTT	17	8	9	7	5	19	5	17	10	8	8	17	1.6468	0.6368	0.6926	0.5542	0.5278	1.4052	0.3376	1.0996	0.7455	0.6147	0.6153	1.4043	known
miR-2310-z	18	GTTTTGTTTGGGTTTGTT	17	8	9	7	5	19	5	17	10	8	8	17	1.6468	0.6368	0.6926	0.5542	0.5278	1.4052	0.3376	1.0996	0.7455	0.6147	0.6153	1.4043	known
miR-735-x	19	GGCTGGTCCGAAGGTAGTG	7	6	3	2	3	12	17	19	22	18	11	10	0.6781	0.4776	0.2309	0.1584	0.3167	0.8875	1.1479	1.229	1.64	1.3831	0.846	0.8261	known
miR-2478-z	18	ATCCCACTTCTGACACCA	14	22	14	7	8	16	4	6	9	12	5	10	1.3562	1.7511	1.0774	0.5542	0.8444	1.1834	0.2701	0.3881	0.6709	0.922	0.3845	0.8261	known
miR-486-x	24	TCCTGTACTGAGCTGCCCCGAGTT	8	5	15	14	11	10	10	15	10	7	11	10	0.775	0.398	1.1543	1.1085	1.1611	0.7396	0.6752	0.9703	0.7455	0.5379	0.846	0.8261	known
miR-135-x	23	TATGGCTTTTTATTCCTATGTAG	3	7	6	3	3	6	24	12	14	17	16	14	0.2906	0.5572	0.4617	0.2375	0.3167	0.4438	1.6205	0.7762	1.0437	1.3062	1.2305	1.1565	known
miR-20-x	23	TAAAGTGCTTATAGTGCAGAAAG	7	19	13	7	8	5	18	9	9	10	12	8	0.6781	1.5123	1.0004	0.5542	0.8444	0.3698	1.2154	0.5822	0.6709	0.7684	0.9229	0.6609	known
miR-33-x	23	GTGCATTGTAGTTGCATTGCAGA	4	12	6	7	1	8	17	7	16	24	12	11	0.3875	0.9552	0.4617	0.5542	0.1056	0.5917	1.1479	0.4528	1.1928	1.8441	0.9229	0.9087	known
miR-502-x	24	AATCCTTGCTATCTGGGTGCTAGA	4	23	19	13	8	10	8	9	10	3	10	7	0.3875	1.8307	1.4622	1.0293	0.8444	0.7396	0.5402	0.5822	0.7455	0.2305	0.7691	0.5782	known
miR-1842-x	22	TTGGCTCTGTGAGGTCGGCTCA	12	14	12	17	10	8	10	13	5	3	7	12	1.1624	1.1143	0.9235	1.346	1.0555	0.5917	0.6752	0.8409	0.3727	0.2305	0.5384	0.9913	known
miR-664-x	22	CAGGCTAGGAGAACTGATTGGA	10	13	8	12	2	7	10	17	11	6	10	16	0.9687	1.0347	0.6157	0.9501	0.2111	0.5177	0.6752	1.0996	0.82	0.461	0.7691	1.3217	known
miR-1306-y	22	ACGTTGGCTCTGGTGGTGATGT	14	11	7	18	6	16	13	15	5	5	4	7	1.3562	0.8756	0.5387	1.4252	0.6333	1.1834	0.8778	0.9703	0.3727	0.3842	0.3076	0.5782	known
miR-181-z	27	AACATTCATTGCTGTCGGTGGGTTAGT	8	22	14	14	12	10	11	10	3	6	5	5	0.775	1.7511	1.0774	1.1085	1.2667	0.7396	0.7427	0.6468	0.2236	0.461	0.3845	0.413	known
miR-731-z	25	AATGACACGTTTTCTCCCGGATCGC	0	4	10	4	0	17	25	35	11	7	5	2	0.01	0.3184	0.7696	0.3167	0.01	1.2573	1.688	2.2639	0.82	0.5379	0.3845	0.1652	known
miR-3959-y	24	TGTATGTCAACTGATCCACAGTAT	7	8	9	17	4	16	5	6	9	15	14	8	0.6781	0.6368	0.6926	1.346	0.4222	1.1834	0.3376	0.3881	0.6709	1.1525	1.0767	0.6609	known
miR-151-x	23	TCGAGGAGCTCACAGTCTAGTAA	7	7	9	6	10	13	9	14	8	19	5	10	0.6781	0.5572	0.6926	0.4751	1.0555	0.9615	0.6077	0.9056	0.5964	1.4599	0.3845	0.8261	known
miR-281-y	21	TGTCATGGAGTTGCTCTCTTT	9	8	9	3	13	1	0	0	14	17	29	14	0.8718	0.6368	0.6926	0.2375	1.3722	0.074	0.01	0.01	1.0437	1.3062	2.2304	1.1565	known
miR-12135-z	18	TAAGGGTTCGTTTGTAAA	11	7	12	13	7	16	6	9	9	9	6	11	1.0656	0.5572	0.9235	1.0293	0.7389	1.1834	0.4051	0.5822	0.6709	0.6915	0.4615	0.9087	known
miR-381-x	23	CGAGGTTGCCCTTTGTATATTCG	10	16	23	14	12	17	4	6	1	2	3	4	0.9687	1.2735	1.77	1.1085	1.2667	1.2573	0.2701	0.3881	0.0745	0.1537	0.2307	0.3304	known
miR-981-z	24	TTCGTTGTCGTCGAAACCTGCCTT	7	5	7	5	10	6	9	9	19	6	15	14	0.6781	0.398	0.5387	0.3959	1.0555	0.4438	0.6077	0.5822	1.4164	0.461	1.1536	1.1565	known
miR-190-y	22	ACTATATATCAAACATATTCCT	7	7	11	6	2	4	13	14	12	9	15	8	0.6781	0.5572	0.8465	0.4751	0.2111	0.2958	0.8778	0.9056	0.8946	0.6915	1.1536	0.6609	known
miR-33-y	22	CAATGTTTCCACAGTGCATCAG	10	6	8	7	4	10	16	10	5	8	14	9	0.9687	0.4776	0.6157	0.5542	0.4222	0.7396	1.0803	0.6468	0.3727	0.6147	1.0767	0.7435	known
miR-6519-z	19	TAGCAGCGGGAACAGTAAA	20	14	13	10	14	19	3	2	3	1	8	0	1.9374	1.1143	1.0004	0.7918	1.4778	1.4052	0.2026	0.1294	0.2236	0.0768	0.6153	0.01	known
miR-1247-x	22	ACCCGTCCCGTGCGTCCCCGGA	4	7	3	7	4	5	7	15	13	9	15	17	0.3875	0.5572	0.2309	0.5542	0.4222	0.3698	0.4726	0.9703	0.9691	0.6915	1.1536	1.4043	known
miR-193-x	22	CGGGGTTTTGAGGGCGAGATGA	10	13	16	15	9	4	4	3	8	12	6	6	0.9687	1.0347	1.2313	1.1876	0.95	0.2958	0.2701	0.1941	0.5964	0.922	0.4615	0.4956	known
miR-873-x	21	GCAGGAACTTGTGAGTCTCAA	1	2	3	1	2	5	24	15	14	9	20	9	0.0969	0.1592	0.2309	0.0792	0.2111	0.3698	1.6205	0.9703	1.0437	0.6915	1.5382	0.7435	known
miR-153-x	21	GTCATTTTTGTGATGTTGCAG	1	4	3	2	1	4	11	7	23	13	22	6	0.0969	0.3184	0.2309	0.1584	0.1056	0.2958	0.7427	0.4528	1.7146	0.9989	1.692	0.4956	known
miR-505-x	22	GGGAGCCAGGAAGTATTGATGT	4	6	6	15	3	14	7	12	6	8	5	8	0.3875	0.4776	0.4617	1.1876	0.3167	1.0354	0.4726	0.7762	0.4473	0.6147	0.3845	0.6609	known
miR-132-y	24	TAACAGTCTACAGCCATGGTCGTT	4	5	9	8	12	6	13	12	2	10	6	5	0.3875	0.398	0.6926	0.6334	1.2667	0.4438	0.8778	0.7762	0.1491	0.7684	0.4615	0.413	known
miR-501-x	24	CATCCTTCGTCCCTGGGTGAGAGA	8	16	18	9	6	15	5	3	3	6	1	2	0.775	1.2735	1.3852	0.7126	0.6333	1.1094	0.3376	0.1941	0.2236	0.461	0.0769	0.1652	known
miR-93-z	26	CAAAGTGCTGTTCGTGCAGGTAGAAT	8	6	8	9	9	11	10	5	2	2	8	10	0.775	0.4776	0.6157	0.7126	0.95	0.8136	0.6752	0.3234	0.1491	0.1537	0.6153	0.8261	known
miR-454-y	24	TAGTGCAATATTGCTTATAGGGAA	3	10	8	9	1	9	8	7	5	9	7	10	0.2906	0.796	0.6157	0.7126	0.1056	0.6656	0.5402	0.4528	0.3727	0.6915	0.5384	0.8261	known
miR-196-y	22	TCGGCAACAAGAAACTGCCTGA	1	1	2	3	2	2	8	16	8	8	19	15	0.0969	0.0796	0.1539	0.2375	0.2111	0.1479	0.5402	1.0349	0.5964	0.6147	1.4613	1.2391	known
miR-361-y	25	TCCCCCAGGCGTGATTCTGATTTGT	9	9	3	9	3	3	7	9	4	14	8	6	0.8718	0.7164	0.2309	0.7126	0.3167	0.2219	0.4726	0.5822	0.2982	1.0757	0.6153	0.4956	known
miR-9983-z	22	TTTTTGCTGGAACATTTCTGGA	8	8	20	7	5	14	3	3	2	6	4	3	0.775	0.6368	1.5391	0.5542	0.5278	1.0354	0.2026	0.1941	0.1491	0.461	0.3076	0.2478	known
miR-263-z	24	CTTGGCACTGTTAGAATTCACTGA	0	7	5	4	0	6	7	8	13	7	13	12	0.01	0.5572	0.3848	0.3167	0.01	0.4438	0.4726	0.5175	0.9691	0.5379	0.9998	0.9913	known
miR-422-z	22	ACTGGACTTGGGGTCAGAAGGA	2	5	7	13	2	13	7	2	9	6	8	8	0.1937	0.398	0.5387	1.0293	0.2111	0.9615	0.4726	0.1294	0.6709	0.461	0.6153	0.6609	known
miR-10240-x	18	GTCAGGATGGCCGAGTGG	6	6	4	2	3	5	7	16	14	11	2	5	0.5812	0.4776	0.3078	0.1584	0.3167	0.3698	0.4726	1.0349	1.0437	0.8452	0.1538	0.413	known
miR-128-z	24	TCACAGTGAACCGGTCTCTTTAGA	5	8	11	9	5	12	4	5	3	4	7	8	0.4843	0.6368	0.8465	0.7126	0.5278	0.8875	0.2701	0.3234	0.2236	0.3073	0.5384	0.6609	known
miR-1386-z	18	CTCCTGGCTGGCTCGCCA	7	6	4	13	7	8	5	10	7	3	5	5	0.6781	0.4776	0.3078	1.0293	0.7389	0.5917	0.3376	0.6468	0.5218	0.2305	0.3845	0.413	known
miR-142-y	24	GTAGTGTTTCCTACTTTATGGAAA	12	9	3	6	2	7	6	7	6	4	7	11	1.1624	0.7164	0.2309	0.4751	0.2111	0.5177	0.4051	0.4528	0.4473	0.3073	0.5384	0.9087	known
miR-106-z	25	CCGCACTGTGGGTACTTGCTGCTTT	7	11	8	3	6	5	8	6	2	10	5	6	0.6781	0.8756	0.6157	0.2375	0.6333	0.3698	0.5402	0.3881	0.1491	0.7684	0.3845	0.4956	known
miR-145-z	19	GTCCAGTTTTCCCAGGATA	2	7	6	5	3	3	11	6	8	14	7	5	0.1937	0.5572	0.4617	0.3959	0.3167	0.2219	0.7427	0.3881	0.5964	1.0757	0.5384	0.413	known
miR-215-y	22	TCTGTCATTTCTGTAGGCCAAT	4	2	4	0	3	6	5	7	12	6	15	13	0.3875	0.1592	0.3078	0.01	0.3167	0.4438	0.3376	0.4528	0.8946	0.461	1.1536	1.0739	known
miR-424-y	21	CAAAACGTGAGGCGCTGCTAT	8	5	9	10	9	15	4	4	4	0	6	2	0.775	0.398	0.6926	0.7918	0.95	1.1094	0.2701	0.2587	0.2982	0.01	0.4615	0.1652	known
miR-542-x	23	TCGGGGATCATCATGTCACGAGT	4	10	15	18	12	8	2	3	1	0	2	1	0.3875	0.796	1.1543	1.4252	1.2667	0.5917	0.135	0.1941	0.0745	0.01	0.1538	0.0826	known
miR-335-x	21	TCAAGAGCAATAACGAAAATG	4	3	7	4	4	7	8	6	9	9	7	7	0.3875	0.2388	0.5387	0.3167	0.4222	0.5177	0.5402	0.3881	0.6709	0.6915	0.5384	0.5782	known
miR-3958-x	22	AGGTTGTCCGTGATGTATTTGC	6	7	10	11	5	13	2	1	5	10	3	2	0.5812	0.5572	0.7696	0.8709	0.5278	0.9615	0.135	0.0647	0.3727	0.7684	0.2307	0.1652	known
miR-12-z	22	TGAGTATTACATCAGGTACTGA	3	4	8	7	9	8	5	9	10	1	9	1	0.2906	0.3184	0.6157	0.5542	0.95	0.5917	0.3376	0.5822	0.7455	0.0768	0.6922	0.0826	known
miR-1379-x	22	TCAGGCTCTCAGCCCGAGCCGA	6	17	9	12	3	7	8	1	1	2	3	5	0.5812	1.3531	0.6926	0.9501	0.3167	0.5177	0.5402	0.0647	0.0745	0.1537	0.2307	0.413	known
miR-3432-x	22	TGCGGGATCTTTAGTTGTGGCG	0	3	2	3	0	19	4	3	12	10	13	5	0.01	0.2388	0.1539	0.2375	0.01	1.4052	0.2701	0.1941	0.8946	0.7684	0.9998	0.413	known
miR-4510-z	22	TGAGGGAGTAGGGTGTATAGTT	8	3	4	6	5	7	2	8	4	14	5	6	0.775	0.2388	0.3078	0.4751	0.5278	0.5177	0.135	0.5175	0.2982	1.0757	0.3845	0.4956	known
miR-3964-z	21	CATAAAGTAGAAAGCACTAGA	5	8	8	7	12	5	9	3	5	5	0	3	0.4843	0.6368	0.6157	0.5542	1.2667	0.3698	0.6077	0.1941	0.3727	0.3842	0.01	0.2478	known
miR-872-x	23	AAGGTTACTTGTTAGTTCAGGAA	4	8	7	4	6	8	8	3	3	3	8	7	0.3875	0.6368	0.5387	0.3167	0.6333	0.5917	0.5402	0.1941	0.2236	0.2305	0.6153	0.5782	known
miR-1384-z	19	TGCAATTTTTGGAAAAAAG	0	2	10	3	7	7	6	5	5	10	7	6	0.01	0.1592	0.7696	0.2375	0.7389	0.5177	0.4051	0.3234	0.3727	0.7684	0.5384	0.4956	known
miR-218-y	22	CATGGTTCTGTCAAGCACCGCG	6	1	5	11	2	9	2	8	9	4	10	1	0.5812	0.0796	0.3848	0.8709	0.2111	0.6656	0.135	0.5175	0.6709	0.3073	0.7691	0.0826	known
miR-592-x	24	TTGTGTCAATATGCGATGATGTAG	5	3	0	4	1	1	10	12	8	16	4	4	0.4843	0.2388	0.01	0.3167	0.1056	0.074	0.6752	0.7762	0.5964	1.2294	0.3076	0.3304	known
miR-263-x	23	AATGGCACTGGTAGAATTCACGG	0	7	2	5	0	1	2	2	14	11	10	13	0.01	0.5572	0.1539	0.3959	0.01	0.074	0.135	0.1294	1.0437	0.8452	0.7691	1.0739	known
miR-722-y	22	TTTTTTGCAGAAACGTTTCAGA	0	2	3	4	0	8	21	18	3	2	2	4	0.01	0.1592	0.2309	0.3167	0.01	0.5917	1.4179	1.1643	0.2236	0.1537	0.1538	0.3304	known
miR-1842-z	23	TGGCTCTGTGAGGTCGGCTCAAT	3	10	4	7	6	5	5	5	2	4	13	2	0.2906	0.796	0.3078	0.5542	0.6333	0.3698	0.3376	0.3234	0.1491	0.3073	0.9998	0.1652	known
miR-192-z	24	CTGACCTATGAATTGACAGCCATT	5	5	7	13	8	7	4	5	8	2	1	1	0.4843	0.398	0.5387	1.0293	0.8444	0.5177	0.2701	0.3234	0.5964	0.1537	0.0769	0.0826	known
miR-9226-z	19	TCCCTGTTCGGGCGCCAAA	5	5	10	4	4	3	3	8	7	5	7	5	0.4843	0.398	0.7696	0.3167	0.4222	0.2219	0.2026	0.5175	0.5218	0.3842	0.5384	0.413	known
miR-200-x	22	CATCTTACCGGACAGTGCTGGA	0	4	4	2	1	14	8	5	7	3	9	8	0.01	0.3184	0.3078	0.1584	0.1056	1.0354	0.5402	0.3234	0.5218	0.2305	0.6922	0.6609	known
miR-10955-z	18	TCCCCGTACGGGCCACCA	10	3	10	5	2	10	5	2	5	6	3	3	0.9687	0.2388	0.7696	0.3959	0.2111	0.7396	0.3376	0.1294	0.3727	0.461	0.2307	0.2478	known
miR-3968-z	18	ATCCCACTCCTGACACCA	13	6	6	3	5	7	4	4	6	2	4	4	1.2593	0.4776	0.4617	0.2375	0.5278	0.5177	0.2701	0.2587	0.4473	0.1537	0.3076	0.3304	known
miR-410-x	21	AGGTTGTCTGTGATGAGTTCG	9	7	11	5	6	13	2	1	2	2	1	4	0.8718	0.5572	0.8465	0.3959	0.6333	0.9615	0.135	0.0647	0.1491	0.1537	0.0769	0.3304	known
miR-235-y	20	TATTGCACTCGTCCCGGAAT	3	2	1	6	3	7	9	12	4	6	2	7	0.2906	0.1592	0.077	0.4751	0.3167	0.5177	0.6077	0.7762	0.2982	0.461	0.1538	0.5782	known
miR-758-y	22	TTTGTGACCTGGTCCACTAAGA	4	9	7	2	8	4	4	4	3	10	3	3	0.3875	0.7164	0.5387	0.1584	0.8444	0.2958	0.2701	0.2587	0.2236	0.7684	0.2307	0.2478	known
miR-224-x	24	CAAGTCACTAGTGGTTCCGTTTAG	2	6	1	6	1	11	5	3	4	6	6	8	0.1937	0.4776	0.077	0.4751	0.1056	0.8136	0.3376	0.1941	0.2982	0.461	0.4615	0.6609	known
miR-1277-y	22	TACGTAGATATATATGTATTTT	5	5	7	6	1	5	4	7	5	8	4	1	0.4843	0.398	0.5387	0.4751	0.1056	0.3698	0.2701	0.4528	0.3727	0.6147	0.3076	0.0826	known
miR-15-z	23	TAGCAGCACATAATGGTTTGTAT	0	3	5	6	1	3	4	2	6	10	9	8	0.01	0.2388	0.3848	0.4751	0.1056	0.2219	0.2701	0.1294	0.4473	0.7684	0.6922	0.6609	known
miR-196-z	24	TAGGTAGTTTCATGTTGTTGGGTA	0	2	1	2	4	4	12	11	5	3	5	8	0.01	0.1592	0.077	0.1584	0.4222	0.2958	0.8102	0.7115	0.3727	0.2305	0.3845	0.6609	known
miR-676-z	24	CCGTCCTAAGGTTGTTGAGTTTTT	4	3	13	4	2	7	9	2	6	3	3	1	0.3875	0.2388	1.0004	0.3167	0.2111	0.5177	0.6077	0.1294	0.4473	0.2305	0.2307	0.0826	known
miR-462-x	23	TAACGGAACCCATAATGCAGCTG	0	4	3	2	0	6	15	12	6	3	2	3	0.01	0.3184	0.2309	0.1584	0.01	0.4438	1.0128	0.7762	0.4473	0.2305	0.1538	0.2478	known
miR-6516-y	20	GTATGATACTGCAAACAGGA	4	3	3	2	6	6	4	3	7	8	5	5	0.3875	0.2388	0.2309	0.1584	0.6333	0.4438	0.2701	0.1941	0.5218	0.6147	0.3845	0.413	known
miR-981-y	23	TTCGTTGTCGTCGAAACCTGCCT	2	3	4	4	2	5	5	5	6	7	2	11	0.1937	0.2388	0.3078	0.3167	0.2111	0.3698	0.3376	0.3234	0.4473	0.5379	0.1538	0.9087	known
miR-431-x	23	TGTCTTGCAGGCCGTCATGCATT	2	3	3	6	3	8	2	7	6	4	6	3	0.1937	0.2388	0.2309	0.4751	0.3167	0.5917	0.135	0.4528	0.4473	0.3073	0.4615	0.2478	known
miR-217-x	23	ATACTGCATCAGGAACTGATTGG	9	5	1	8	4	7	2	3	4	8	0	1	0.8718	0.398	0.077	0.6334	0.4222	0.5177	0.135	0.1941	0.2982	0.6147	0.01	0.0826	known
miR-322-x	19	CAGCAGCAATTCATGTTAA	7	1	3	5	2	9	6	5	5	1	5	3	0.6781	0.0796	0.2309	0.3959	0.2111	0.6656	0.4051	0.3234	0.3727	0.0768	0.3845	0.2478	known
miR-628-x	24	ATGCTGACATATTTACTAGAGGGA	0	6	6	11	2	1	4	2	6	5	6	3	0.01	0.4776	0.4617	0.8709	0.2111	0.074	0.2701	0.1294	0.4473	0.3842	0.4615	0.2478	known
miR-362-x	26	AATCCTTGGAACCTAGGTGTGAGTGT	1	5	6	4	4	6	5	3	3	7	2	5	0.0969	0.398	0.4617	0.3167	0.4222	0.4438	0.3376	0.1941	0.2236	0.5379	0.1538	0.413	known
miR-130-x	22	GCTCTTTTCACATTGTGCTACT	0	3	5	3	5	7	11	5	5	1	2	3	0.01	0.2388	0.3848	0.2375	0.5278	0.5177	0.7427	0.3234	0.3727	0.0768	0.1538	0.2478	known
miR-450-z	24	TTTTGCAATATGTTCCTGAATATT	7	11	1	5	6	12	0	3	0	0	5	0	0.6781	0.8756	0.077	0.3959	0.6333	0.8875	0.01	0.1941	0.01	0.01	0.3845	0.01	known
miR-9-x	24	TCTTTGGTTATCTAGCTGTATGTT	3	1	4	5	4	4	6	2	5	2	11	3	0.2906	0.0796	0.3078	0.3959	0.4222	0.2958	0.4051	0.1294	0.3727	0.1537	0.846	0.2478	known
miR-146-y	21	CCTAGGGACTCAGTTCTGGTT	2	3	7	9	2	4	6	3	3	3	3	4	0.1937	0.2388	0.5387	0.7126	0.2111	0.2958	0.4051	0.1941	0.2236	0.2305	0.2307	0.3304	known
miR-731-x	22	AATGACACGTTTTCTCCCGGAT	0	2	3	1	0	11	12	9	2	3	5	1	0.01	0.1592	0.2309	0.0792	0.01	0.8136	0.8102	0.5822	0.1491	0.2305	0.3845	0.0826	known
miR-3958-y	24	AGATATTGCACGGTTGATCTCTAA	3	6	11	5	11	6	0	2	0	3	1	0	0.2906	0.4776	0.8465	0.3959	1.1611	0.4438	0.01	0.1294	0.01	0.2305	0.0769	0.01	known
miR-285-y	21	TAGCACCATCCGAAATCGGTA	3	0	2	2	1	3	8	5	2	7	9	5	0.2906	0.01	0.1539	0.1584	0.1056	0.2219	0.5402	0.3234	0.1491	0.5379	0.6922	0.413	known
miR-3200-x	22	GAATCTGAGAAGGCGCACAAGG	6	6	1	6	2	2	2	4	2	4	7	5	0.5812	0.4776	0.077	0.4751	0.2111	0.1479	0.135	0.2587	0.1491	0.3073	0.5384	0.413	known
miR-1246-z	18	ATGGATTTTTGGAGCAGG	13	6	5	6	2	10	0	2	0	0	1	1	1.2593	0.4776	0.3848	0.4751	0.2111	0.7396	0.01	0.1294	0.01	0.01	0.0769	0.0826	known
miR-345-x	23	GCTGACTCCTAGTCCAGTGCTGA	3	1	7	6	4	2	1	2	2	7	7	4	0.2906	0.0796	0.5387	0.4751	0.4222	0.1479	0.0675	0.1294	0.1491	0.5379	0.5384	0.3304	known
miR-490-y	24	CAACCTGGAGGACTCCATGCTGTA	8	8	5	11	7	5	1	0	1	0	0	0	0.775	0.6368	0.3848	0.8709	0.7389	0.3698	0.0675	0.01	0.0745	0.01	0.01	0.01	known
miR-514-z	21	TCACTCCGGAAAGTGTCAAGA	0	1	1	0	2	2	5	6	8	5	12	4	0.01	0.0796	0.077	0.01	0.2111	0.1479	0.3376	0.3881	0.5964	0.3842	0.9229	0.3304	known
miR-490-x	23	CCATGGATCTCCAGGTGGGTCAT	3	7	4	14	1	10	0	3	0	1	1	1	0.2906	0.5572	0.3078	1.1085	0.1056	0.7396	0.01	0.1941	0.01	0.0768	0.0769	0.0826	known
miR-9985-z	21	TTCACAGTGGCTAAGTTATGA	1	7	7	2	0	1	5	4	7	2	6	2	0.0969	0.5572	0.5387	0.1584	0.01	0.074	0.3376	0.2587	0.5218	0.1537	0.4615	0.1652	known
miR-25-x	23	AGGCGGAGACTTGGGCAATTGCT	2	8	3	3	3	0	12	5	1	2	2	2	0.1937	0.6368	0.2309	0.2375	0.3167	0.01	0.8102	0.3234	0.0745	0.1537	0.1538	0.1652	known
miR-1193-y	23	TAGGTCACCCGTTTGACTATCCG	1	3	2	6	2	3	9	4	2	0	4	6	0.0969	0.2388	0.1539	0.4751	0.2111	0.2219	0.6077	0.2587	0.1491	0.01	0.3076	0.4956	known
miR-301-x	22	GCTCTGACTTTATTGCACTACT	4	3	7	5	3	5	2	3	2	1	2	5	0.3875	0.2388	0.5387	0.3959	0.3167	0.3698	0.135	0.1941	0.1491	0.0768	0.1538	0.413	known
miR-425-z	24	ATCGGGAATATCGTGTCCGCCCAT	8	8	5	4	5	2	1	1	1	1	3	3	0.775	0.6368	0.3848	0.3167	0.5278	0.1479	0.0675	0.0647	0.0745	0.0768	0.2307	0.2478	known
miR-652-y	23	AATGGCGCCACTAGGGTTGTGCT	1	2	2	8	2	4	6	6	2	3	5	1	0.0969	0.1592	0.1539	0.6334	0.2111	0.2958	0.4051	0.3881	0.1491	0.2305	0.3845	0.0826	known
miR-6529-z	23	GAGAGATCAGAGGCGCAGAGTAT	1	8	4	3	4	8	1	1	4	3	1	3	0.0969	0.6368	0.3078	0.2375	0.4222	0.5917	0.0675	0.0647	0.2982	0.2305	0.0769	0.2478	known
miR-671-x	25	AGGAAGCCCTGGAGGGGCTGGAGGA	2	8	3	3	3	1	7	3	3	3	5	0	0.1937	0.6368	0.2309	0.2375	0.3167	0.074	0.4726	0.1941	0.2236	0.2305	0.3845	0.01	known
miR-737-x	22	GTTTTTTTAGGTTTTGATTTTT	0	1	2	0	0	8	10	14	4	1	0	1	0.01	0.0796	0.1539	0.01	0.01	0.5917	0.6752	0.9056	0.2982	0.0768	0.01	0.0826	known
miR-750-y	23	CCAGATCTAACTCTTCCAGCTCA	4	3	2	4	4	0	1	1	7	7	2	6	0.3875	0.2388	0.1539	0.3167	0.4222	0.01	0.0675	0.0647	0.5218	0.5379	0.1538	0.4956	known
miR-87-z	22	GTGAGCAAAGTTTCAGGTGTCA	3	4	3	2	2	6	3	1	6	4	5	2	0.2906	0.3184	0.2309	0.1584	0.2111	0.4438	0.2026	0.0647	0.4473	0.3073	0.3845	0.1652	known
miR-186-z	21	CAAAGAATTCTCTTTTTGGGA	3	3	5	3	1	3	2	4	8	2	4	2	0.2906	0.2388	0.3848	0.2375	0.1056	0.2219	0.135	0.2587	0.5964	0.1537	0.3076	0.1652	known
miR-337-x	20	GAACGGCTTCATACAGGAAA	4	1	0	0	0	1	3	12	4	4	6	5	0.3875	0.0796	0.01	0.01	0.01	0.074	0.2026	0.7762	0.2982	0.3073	0.4615	0.413	known
miR-1271-x	22	CTTGGCACCTAGTAAGTACTCA	1	2	2	2	0	9	1	2	3	9	2	6	0.0969	0.1592	0.1539	0.1584	0.01	0.6656	0.0675	0.1294	0.2236	0.6915	0.1538	0.4956	known
miR-725-y	22	TTCAGTCATTGTTTCTAGTAGT	0	1	0	1	0	0	9	13	4	4	5	2	0.01	0.0796	0.01	0.0792	0.01	0.01	0.6077	0.8409	0.2982	0.3073	0.3845	0.1652	known
miR-107-x	23	AGCTTCTTTACAGTGTTGTCTTG	0	3	1	3	0	6	8	10	5	1	0	1	0.01	0.2388	0.077	0.2375	0.01	0.4438	0.5402	0.6468	0.3727	0.0768	0.01	0.0826	known
miR-184-y	24	TGGACGGAGAACTGATAAGGGTTT	3	2	3	2	0	1	0	1	6	4	11	5	0.2906	0.1592	0.2309	0.1584	0.01	0.074	0.01	0.0647	0.4473	0.3073	0.846	0.413	known
miR-375-y	22	TTTGTTCATTCGGCTCGCGTTA	1	4	3	3	5	0	0	5	6	4	4	3	0.0969	0.3184	0.2309	0.2375	0.5278	0.01	0.01	0.3234	0.4473	0.3073	0.3076	0.2478	known
miR-504-z	24	GACCCTGGTCTGCACTCTATCTGT	1	7	1	2	1	2	4	3	3	2	9	3	0.0969	0.5572	0.077	0.1584	0.1056	0.1479	0.2701	0.1941	0.2236	0.1537	0.6922	0.2478	known
miR-9060-z	24	TGAGCACGCTGATGTCTGCTGTAA	4	2	2	1	4	5	2	3	5	2	2	5	0.3875	0.1592	0.1539	0.0792	0.4222	0.3698	0.135	0.1941	0.3727	0.1537	0.1538	0.413	known
miR-1180-z	24	TTTCCGGCTCGAGTGGGTGTGTTT	2	4	2	2	1	4	3	4	6	4	1	2	0.1937	0.3184	0.1539	0.1584	0.1056	0.2958	0.2026	0.2587	0.4473	0.3073	0.0769	0.1652	known
miR-423-x	21	TGAGGGGCAGAGAGCGAGAAA	0	5	2	3	4	3	0	5	4	5	1	3	0.01	0.398	0.1539	0.2375	0.4222	0.2219	0.01	0.3234	0.2982	0.3842	0.0769	0.2478	known
miR-19-z	23	AGTTTTGCAGGTTTGCATCCAGA	0	3	0	4	2	0	8	1	2	5	4	5	0.01	0.2388	0.01	0.3167	0.2111	0.01	0.5402	0.0647	0.1491	0.3842	0.3076	0.413	known
miR-352-x	23	AGGACTGTCTAACCTGAGAATGT	1	2	1	6	2	3	3	5	1	3	5	2	0.0969	0.1592	0.077	0.4751	0.2111	0.2219	0.2026	0.3234	0.0745	0.2305	0.3845	0.1652	known
miR-1285-z	24	CTGGGCAACATAGCGAGACCCCGT	3	10	1	4	3	3	1	2	3	1	0	2	0.2906	0.796	0.077	0.3167	0.3167	0.2219	0.0675	0.1294	0.2236	0.0768	0.01	0.1652	known
miR-2001-z	21	GTTGTGACCGTTGTAATGGGT	0	3	1	0	1	1	6	7	1	4	5	3	0.01	0.2388	0.077	0.01	0.1056	0.074	0.4051	0.4528	0.0745	0.3073	0.3845	0.2478	known
miR-7177-z	23	AAGTGGTCCCCTAGTGCTCTGGA	3	3	2	1	4	4	2	6	3	1	1	2	0.2906	0.2388	0.1539	0.0792	0.4222	0.2958	0.135	0.3881	0.2236	0.0768	0.0769	0.1652	known
miR-2284-z	22	TGAAAAGTTCGTTCGGGTTTTT	0	0	2	0	0	6	2	1	6	4	7	3	0.01	0.01	0.1539	0.01	0.01	0.4438	0.135	0.0647	0.4473	0.3073	0.5384	0.2478	known
miR-486-z	25	TCCTGTACTGAGCTGCCCCGAGTTT	0	4	0	4	3	3	3	2	1	2	5	4	0.01	0.3184	0.01	0.3167	0.3167	0.2219	0.2026	0.1294	0.0745	0.1537	0.3845	0.3304	known
miR-670-y	20	TTTCCTCATATTCATTCAGG	1	0	3	3	3	1	6	3	4	1	2	4	0.0969	0.01	0.2309	0.2375	0.3167	0.074	0.4051	0.1941	0.2982	0.0768	0.1538	0.3304	known
miR-369-x	23	AGATCGACCGTGTCATATTCGTA	4	4	0	2	2	5	5	2	1	3	0	2	0.3875	0.3184	0.01	0.1584	0.2111	0.3698	0.3376	0.1294	0.0745	0.2305	0.01	0.1652	known
miR-377-y	22	ATCACACAAGGGCAACTTTTGA	1	2	5	2	4	2	6	3	2	3	0	0	0.0969	0.1592	0.3848	0.1584	0.4222	0.1479	0.4051	0.1941	0.1491	0.2305	0.01	0.01	known
miR-671-y	21	TCCGGTTCTCAGGGCTCCAAT	0	6	2	4	1	6	2	1	2	1	4	0	0.01	0.4776	0.1539	0.3167	0.1056	0.4438	0.135	0.0647	0.1491	0.0768	0.3076	0.01	known
miR-9040-z	23	CTGTCCTGCCGGATGCCAGTAGT	5	2	3	3	0	2	1	3	3	1	2	4	0.4843	0.1592	0.2309	0.2375	0.01	0.1479	0.0675	0.1941	0.2236	0.0768	0.1538	0.3304	known
miR-134-y	22	TGTGGGCCACCTAGTCACCAAC	3	2	3	4	3	4	1	2	2	1	2	1	0.2906	0.1592	0.2309	0.3167	0.3167	0.2958	0.0675	0.1294	0.1491	0.0768	0.1538	0.0826	known
miR-192-y	22	CTGCCAATTCCATAGGTCACAG	3	4	1	7	2	1	1	3	2	2	1	1	0.2906	0.3184	0.077	0.5542	0.2111	0.074	0.0675	0.1941	0.1491	0.1537	0.0769	0.0826	known
miR-324-y	22	ACTGCCCCAGGTGCTGCTGGTT	2	3	5	2	2	2	3	5	0	2	0	2	0.1937	0.2388	0.3848	0.1584	0.2111	0.1479	0.2026	0.3234	0.01	0.1537	0.01	0.1652	known
miR-1983-z	21	CTCACCTGGAGCATGTTTTCT	1	12	4	1	2	3	3	0	1	0	0	0	0.0969	0.9552	0.3078	0.0792	0.2111	0.2219	0.2026	0.01	0.0745	0.01	0.01	0.01	known
miR-1417-y	18	ATTTCACCGGCTCTGAAA	0	3	2	1	1	0	8	1	4	0	4	2	0.01	0.2388	0.1539	0.0792	0.1056	0.01	0.5402	0.0647	0.2982	0.01	0.3076	0.1652	known
miR-95-z	21	TTCAACGGGTCTTTATTGAAA	0	0	0	0	1	1	8	3	0	3	5	5	0.01	0.01	0.01	0.01	0.1056	0.074	0.5402	0.1941	0.01	0.2305	0.3845	0.413	known
miR-544-z	23	ATTCTGCATTTTTAGCAAGTTTT	3	6	2	2	3	0	1	0	0	5	3	0	0.2906	0.4776	0.1539	0.1584	0.3167	0.01	0.0675	0.01	0.01	0.3842	0.2307	0.01	known
miR-210-x	23	AGCCACTGCCCACCGCACACTGT	0	1	2	0	4	1	1	0	1	5	4	5	0.01	0.0796	0.1539	0.01	0.4222	0.074	0.0675	0.01	0.0745	0.3842	0.3076	0.413	known
miR-279-z	23	TGACTAGATCCACACTCATCCAT	2	3	0	4	4	0	3	1	2	3	0	2	0.1937	0.2388	0.01	0.3167	0.4222	0.01	0.2026	0.0647	0.1491	0.2305	0.01	0.1652	known
miR-337-y	23	CTCCTGTGAGATGCCTTTCCTCT	1	4	2	3	0	4	2	1	4	1	0	2	0.0969	0.3184	0.1539	0.2375	0.01	0.2958	0.135	0.0647	0.2982	0.0768	0.01	0.1652	known
miR-745-y	23	AGCTGCCTGATGAAGAGCTGTCC	1	2	2	2	2	4	1	1	3	1	3	2	0.0969	0.1592	0.1539	0.1584	0.2111	0.2958	0.0675	0.0647	0.2236	0.0768	0.2307	0.1652	known
miR-1197-y	23	TAGGACACATGGTCTACTTCTTA	1	2	4	3	2	6	1	3	0	0	0	1	0.0969	0.1592	0.3078	0.2375	0.2111	0.4438	0.0675	0.1941	0.01	0.01	0.01	0.0826	known
miR-1388-z	22	TTCTCAGGTTCGTCAGCCCGTG	0	1	1	1	3	3	2	7	0	1	2	2	0.01	0.0796	0.077	0.0792	0.3167	0.2219	0.135	0.4528	0.01	0.0768	0.1538	0.1652	known
miR-190-z	24	AGATATGTTTGATATATTTGGTGG	0	3	2	1	1	3	1	0	1	3	3	5	0.01	0.2388	0.1539	0.0792	0.1056	0.2219	0.0675	0.01	0.0745	0.2305	0.2307	0.413	known
miR-377-x	23	AGAGGTTGCCCTTGGTGAATTCG	2	3	2	7	1	5	0	2	0	0	1	0	0.1937	0.2388	0.1539	0.5542	0.1056	0.3698	0.01	0.1294	0.01	0.01	0.0769	0.01	known
miR-3959-z	23	TATGTCAACTGATCCACAGTCTT	3	3	0	8	1	2	1	0	2	3	0	0	0.2906	0.2388	0.01	0.6334	0.1056	0.1479	0.0675	0.01	0.1491	0.2305	0.01	0.01	known
miR-454-z	26	TAGTGCAATATTGCTTATAGGGTTTT	0	3	0	1	6	1	2	2	0	4	1	3	0.01	0.2388	0.01	0.0792	0.6333	0.074	0.135	0.1294	0.01	0.3073	0.0769	0.2478	known
miR-457-x	22	CAGCAGCACGTAAATATTGGCA	0	2	2	0	2	0	3	3	2	1	6	2	0.01	0.1592	0.1539	0.01	0.2111	0.01	0.2026	0.1941	0.1491	0.0768	0.4615	0.1652	known
miR-484-z	24	TCAGGCTCAGTCCCCTCCCGTTAT	2	6	1	2	1	1	0	3	2	0	3	2	0.1937	0.4776	0.077	0.1584	0.1056	0.074	0.01	0.1941	0.1491	0.01	0.2307	0.1652	known
miR-503-z	24	GAGTATTGTTCCTGCTGCCCGGTT	2	3	3	8	1	4	0	0	0	0	0	2	0.1937	0.2388	0.2309	0.6334	0.1056	0.2958	0.01	0.01	0.01	0.01	0.01	0.1652	known
miR-9983-y	22	TTTTTTGCTGGAACATTTCTGG	2	1	3	5	0	1	4	2	1	0	3	1	0.1937	0.0796	0.2309	0.3959	0.01	0.074	0.2701	0.1294	0.0745	0.01	0.2307	0.0826	known
lin-4-x	21	TCCCTGAGACCCTACTTGTGA	4	1	2	0	1	3	2	0	6	0	1	1	0.3875	0.0796	0.1539	0.01	0.1056	0.2219	0.135	0.01	0.4473	0.01	0.0769	0.0826	known
miR-3970-z	21	TGAGGTAGTAGTTTGTGCTTT	0	0	0	3	0	3	1	7	2	2	2	1	0.01	0.01	0.01	0.2375	0.01	0.2219	0.0675	0.4528	0.1491	0.1537	0.1538	0.0826	known
miR-219-x	24	TGATTGTCCAAACGCAATTCTCGA	0	1	1	5	0	1	4	4	2	2	0	0	0.01	0.0796	0.077	0.3959	0.01	0.074	0.2701	0.2587	0.1491	0.1537	0.01	0.01	known
miR-22-z	22	AAGCTGCCAGCTGAAGAACTGC	0	0	1	0	0	1	6	8	0	1	1	2	0.01	0.01	0.077	0.01	0.01	0.074	0.4051	0.5175	0.01	0.0768	0.0769	0.1652	known
miR-3965-z	22	TTGCTTATCAGCCTGATGTTGA	0	1	2	4	1	4	0	2	1	1	2	2	0.01	0.0796	0.1539	0.3167	0.1056	0.2958	0.01	0.1294	0.0745	0.0768	0.1538	0.1652	known
miR-7552-y	22	AAATATCTATTAATTGTTTGGT	0	2	0	0	0	6	4	5	1	0	1	1	0.01	0.1592	0.01	0.01	0.01	0.4438	0.2701	0.3234	0.0745	0.01	0.0769	0.0826	known
miR-9993-y	18	ATCTCGGTGGGACCTCCA	3	1	0	1	1	3	0	3	2	1	3	2	0.2906	0.0796	0.01	0.0792	0.1056	0.2219	0.01	0.1941	0.1491	0.0768	0.2307	0.1652	known
miR-1224-x	22	GTGAGGACTCGGGAGGTGGAGT	1	3	7	0	4	3	0	0	0	0	1	0	0.0969	0.2388	0.5387	0.01	0.4222	0.2219	0.01	0.01	0.01	0.01	0.0769	0.01	known
miR-20-z	24	CAAAGTGCTGTTAGTGCAGGTAGA	3	2	4	1	1	1	3	0	0	0	2	2	0.2906	0.1592	0.3078	0.0792	0.1056	0.074	0.2026	0.01	0.01	0.01	0.1538	0.1652	known
miR-277-y	22	TAAATGCATAATCTGGTATGTG	1	1	0	0	1	0	2	3	3	0	2	6	0.0969	0.0796	0.01	0.01	0.1056	0.01	0.135	0.1941	0.2236	0.01	0.1538	0.4956	known
miR-505-y	24	CGTCAACACTTGCTGGTTTCCTCA	1	0	6	4	0	2	0	3	2	1	0	0	0.0969	0.01	0.4617	0.3167	0.01	0.1479	0.01	0.1941	0.1491	0.0768	0.01	0.01	known
miR-655-x	23	AGAGGTTATCCGTGTTATGTTCG	0	2	1	1	0	1	2	3	2	2	3	2	0.01	0.1592	0.077	0.0792	0.01	0.074	0.135	0.1941	0.1491	0.1537	0.2307	0.1652	known
miR-9277-z	18	ATCCTGCCGACTACGCCA	2	3	0	1	2	2	1	3	2	1	0	2	0.1937	0.2388	0.01	0.0792	0.2111	0.1479	0.0675	0.1941	0.1491	0.0768	0.01	0.1652	known
miR-3168-z	18	AGAGTTCTACAGTCCGAC	0	0	0	0	5	5	0	0	8	0	0	0	0.01	0.01	0.01	0.01	0.5278	0.3698	0.01	0.01	0.5964	0.01	0.01	0.01	known
miR-9013-z	18	CACAGGATCAAATCAAAG	4	0	3	1	1	4	0	2	0	1	2	0	0.3875	0.01	0.2309	0.0792	0.1056	0.2958	0.01	0.1294	0.01	0.0768	0.1538	0.01	known
miR-185-y	23	AGGGGCTGGCTTTCCTCTGGTAA	0	3	0	1	1	3	1	2	0	2	3	1	0.01	0.2388	0.01	0.0792	0.1056	0.2219	0.0675	0.1294	0.01	0.1537	0.2307	0.0826	known
miR-342-z	25	TCTCACACAGAAATCGCACCCATCT	1	3	0	2	0	5	0	2	2	0	0	2	0.0969	0.2388	0.01	0.1584	0.01	0.3698	0.01	0.1294	0.1491	0.01	0.01	0.1652	known
miR-504-x	22	AGACCCTGGTCTGCACTCTAAA	0	0	1	0	1	1	4	1	4	3	0	2	0.01	0.01	0.077	0.01	0.1056	0.074	0.2701	0.0647	0.2982	0.2305	0.01	0.1652	known
miR-1298-y	22	CATCTGGGCAACTGATTGAACT	0	0	0	0	0	0	1	5	3	2	0	5	0.01	0.01	0.01	0.01	0.01	0.01	0.0675	0.3234	0.2236	0.1537	0.01	0.413	known
miR-326-y	22	CCTCTGGGCCCTTCCTCCAGTA	1	0	1	2	2	0	2	1	2	4	1	0	0.0969	0.01	0.077	0.1584	0.2111	0.01	0.135	0.0647	0.1491	0.3073	0.0769	0.01	known
miR-3548-z	20	CAGCACTGTCCGGTAAGAAA	6	1	2	0	0	0	0	1	2	0	3	1	0.5812	0.0796	0.1539	0.01	0.01	0.01	0.01	0.0647	0.1491	0.01	0.2307	0.0826	known
miR-412-y	21	GTACTTCACCTGGTCCACTAG	0	2	2	2	0	2	0	0	4	0	1	3	0.01	0.1592	0.1539	0.1584	0.01	0.1479	0.01	0.01	0.2982	0.01	0.0769	0.2478	known
miR-668-x	21	GTAAGTGCGTCTCGGGTGAGC	4	0	2	3	0	3	0	0	0	0	3	1	0.3875	0.01	0.1539	0.2375	0.01	0.2219	0.01	0.01	0.01	0.01	0.2307	0.0826	known
miR-130-z	26	CAGTGCAATGTTAAAAGGGCATTAGA	0	2	0	2	1	3	2	1	0	1	1	2	0.01	0.1592	0.01	0.1584	0.1056	0.2219	0.135	0.0647	0.01	0.0768	0.0769	0.1652	known
miR-1307-z	25	CTCGGCGTGGCGTCGGTCGTGGTTT	0	2	4	1	0	2	1	0	1	1	3	0	0.01	0.1592	0.3078	0.0792	0.01	0.1479	0.0675	0.01	0.0745	0.0768	0.2307	0.01	known
miR-3200-y	24	CACCTTGCGCTACTCAGGTCTGTA	2	3	0	3	1	0	1	0	0	1	1	3	0.1937	0.2388	0.01	0.2375	0.1056	0.01	0.0675	0.01	0.01	0.0768	0.0769	0.2478	known
miR-330-z	25	CAAAGCACACGGCCTGCAGAGAGGT	1	3	0	2	2	0	1	1	0	2	1	2	0.0969	0.2388	0.01	0.1584	0.2111	0.01	0.0675	0.0647	0.01	0.1537	0.0769	0.1652	known
miR-1249-y	22	ACGCCCTTCCCCCCCTTCTTTT	1	1	0	1	1	3	1	0	1	0	3	2	0.0969	0.0796	0.01	0.0792	0.1056	0.2219	0.0675	0.01	0.0745	0.01	0.2307	0.1652	known
miR-1329-x	22	TACAGTGATCAGGTTATGATGG	1	0	2	0	2	2	1	2	2	1	0	1	0.0969	0.01	0.1539	0.01	0.2111	0.1479	0.0675	0.1294	0.1491	0.0768	0.01	0.0826	known
miR-296-x	21	GAGGGCCCCCCCCAATCCTGA	0	3	1	1	4	0	0	0	0	2	2	1	0.01	0.2388	0.077	0.0792	0.4222	0.01	0.01	0.01	0.01	0.1537	0.1538	0.0826	known
miR-410-y	23	AATATAACACAGATGGCCTGTAA	0	0	3	2	2	0	1	3	3	0	0	0	0.01	0.01	0.2309	0.1584	0.2111	0.01	0.0675	0.1941	0.2236	0.01	0.01	0.01	known
miR-452-x	22	AACTGTTTGCAGAGGAAACTGA	0	0	0	1	0	4	2	1	2	2	0	2	0.01	0.01	0.01	0.0792	0.01	0.2958	0.135	0.0647	0.1491	0.1537	0.01	0.1652	known
miR-543-y	24	AAACATTCGCGGTGCACTTCTTGA	1	0	2	2	1	1	1	0	3	1	2	0	0.0969	0.01	0.1539	0.1584	0.1056	0.074	0.0675	0.01	0.2236	0.0768	0.1538	0.01	known
miR-6129-z	21	TGAGGGAGTAGGGTGTATAGT	2	0	0	0	0	0	1	3	1	4	2	1	0.1937	0.01	0.01	0.01	0.01	0.01	0.0675	0.1941	0.0745	0.3073	0.1538	0.0826	known
miR-8958-z	24	GGATGATTGTCCCTTTGCTGCTTT	1	2	2	1	0	3	2	3	0	0	0	0	0.0969	0.1592	0.1539	0.0792	0.01	0.2219	0.135	0.1941	0.01	0.01	0.01	0.01	known
miR-485-y	22	CATACACGGCTCTCCTCTCTTA	1	0	1	1	3	3	0	1	1	0	1	1	0.0969	0.01	0.077	0.0792	0.3167	0.2219	0.01	0.0647	0.0745	0.01	0.0769	0.0826	known
miR-551-z	22	GCGACCCACTCTTGGTTTCCAT	1	2	0	1	1	0	0	0	2	2	3	1	0.0969	0.1592	0.01	0.0792	0.1056	0.01	0.01	0.01	0.1491	0.1537	0.2307	0.0826	known
miR-665-y	19	ACCAGGAGGCTGAGGCAAT	0	3	1	0	0	2	1	3	0	0	2	1	0.01	0.2388	0.077	0.01	0.01	0.1479	0.0675	0.1941	0.01	0.01	0.1538	0.0826	known
miR-1290-z	18	TGGATTTTTGGAGCAGGG	3	1	0	2	2	3	0	0	0	0	0	1	0.2906	0.0796	0.01	0.1584	0.2111	0.2219	0.01	0.01	0.01	0.01	0.01	0.0826	known
miR-205-z	24	TCCTTCATTCCACCGGAGTCTGTT	0	0	0	0	0	1	0	2	1	0	3	4	0.01	0.01	0.01	0.01	0.01	0.074	0.01	0.1294	0.0745	0.01	0.2307	0.3304	known
miR-301-y	20	CAGTGCAATAGTATTGTCGT	0	0	0	1	0	0	2	3	0	3	0	2	0.01	0.01	0.01	0.0792	0.01	0.01	0.135	0.1941	0.01	0.2305	0.01	0.1652	known
miR-317-z	24	TGAACACAGCTGGTGGTATCTTTT	0	2	1	0	2	2	0	2	0	0	2	0	0.01	0.1592	0.077	0.01	0.2111	0.1479	0.01	0.1294	0.01	0.01	0.1538	0.01	known
miR-363-y	23	ATTGCACGGTATCCATCTGTATT	0	2	6	1	0	0	1	0	0	1	0	0	0.01	0.1592	0.4617	0.0792	0.01	0.01	0.0675	0.01	0.01	0.0768	0.01	0.01	known
miR-3967-z	22	TAGCTTATCTGACTGATGTTGG	2	1	2	2	0	1	0	0	0	2	0	1	0.1937	0.0796	0.1539	0.1584	0.01	0.074	0.01	0.01	0.01	0.1537	0.01	0.0826	known
miR-433-y	24	ATCATGATGGGCTCCTCGGTGTAT	0	2	1	3	0	0	1	2	0	0	2	0	0.01	0.1592	0.077	0.2375	0.01	0.01	0.0675	0.1294	0.01	0.01	0.1538	0.01	known
miR-2187-x	23	TTAATTAGTATAGCCTGTTTTAG	0	1	1	0	0	1	2	4	0	0	0	1	0.01	0.0796	0.077	0.01	0.01	0.074	0.135	0.2587	0.01	0.01	0.01	0.0826	known
miR-2683-z	18	AGACACTCTGCAACAATG	2	0	0	0	0	2	2	4	0	0	0	0	0.1937	0.01	0.01	0.01	0.01	0.1479	0.135	0.2587	0.01	0.01	0.01	0.01	known
miR-342-x	23	GGGGTGCTATCTGTGATTGAGGA	1	1	0	1	1	2	1	2	1	0	0	0	0.0969	0.0796	0.01	0.0792	0.1056	0.1479	0.0675	0.1294	0.0745	0.01	0.01	0.01	known
miR-4659-x	19	CGTTTGCATGTCTAAGAAG	0	3	0	0	0	0	4	1	1	0	0	1	0.01	0.2388	0.01	0.01	0.01	0.01	0.2701	0.0647	0.0745	0.01	0.01	0.0826	known
miR-491-x	24	AGTGGGGAACCCTTCCATGAGGAA	0	0	2	2	0	0	2	2	2	0	0	0	0.01	0.01	0.1539	0.1584	0.01	0.01	0.135	0.1294	0.1491	0.01	0.01	0.01	known
miR-6572-x	20	TTCCTGTCTGTGCAGTTCTG	0	0	0	0	2	0	1	2	3	0	1	1	0.01	0.01	0.01	0.01	0.2111	0.01	0.0675	0.1294	0.2236	0.01	0.0769	0.0826	known
miR-7552-x	22	TTACAATTAAAGGATATTTCTT	0	0	0	2	0	0	3	2	2	1	0	0	0.01	0.01	0.01	0.1584	0.01	0.01	0.2026	0.1294	0.1491	0.0768	0.01	0.01	known
miR-8908-z	23	TACCCAGCAAGGTACTGATCGAA	0	0	1	1	0	1	0	6	0	1	0	0	0.01	0.01	0.077	0.0792	0.01	0.074	0.01	0.3881	0.01	0.0768	0.01	0.01	known
miR-9341-z	18	TCGGCCTTTTGGCTAAGA	0	0	0	0	0	0	3	0	5	1	1	0	0.01	0.01	0.01	0.01	0.01	0.01	0.2026	0.01	0.3727	0.0768	0.0769	0.01	known
miR-98-z	23	ATGAGGTAGTAAGTTGTATTGTT	2	0	5	1	0	2	0	0	0	0	0	0	0.1937	0.01	0.3848	0.0792	0.01	0.1479	0.01	0.01	0.01	0.01	0.01	0.01	known
miR-204-x	24	TTCCCTTTGTCATCCTATGCCTGT	0	1	1	1	0	1	2	1	0	1	1	0	0.01	0.0796	0.077	0.0792	0.01	0.074	0.135	0.0647	0.01	0.0768	0.0769	0.01	known
miR-325-x	22	CCTAGTAGGTGTTCAGTAAGTG	0	0	2	3	0	1	0	0	1	1	0	1	0.01	0.01	0.1539	0.2375	0.01	0.074	0.01	0.01	0.0745	0.0768	0.01	0.0826	known
miR-34-y	21	ATCACTAACCACACGGCCAGG	0	0	0	0	1	1	0	6	0	0	0	1	0.01	0.01	0.01	0.01	0.1056	0.074	0.01	0.3881	0.01	0.01	0.01	0.0826	known
miR-3610-z	20	GTGAATCGGAAAGGAGGCGG	1	0	0	0	0	0	0	0	4	0	3	1	0.0969	0.01	0.01	0.01	0.01	0.01	0.01	0.01	0.2982	0.01	0.2307	0.0826	known
miR-365-x	23	AGGGACTTTCAGGGGCAGCTGTG	2	1	0	5	0	0	1	0	0	0	0	0	0.1937	0.0796	0.01	0.3959	0.01	0.01	0.0675	0.01	0.01	0.01	0.01	0.01	known
miR-421-x	21	CTCATTAAATGTTTGTTGAAT	0	0	0	0	2	1	3	1	0	0	1	1	0.01	0.01	0.01	0.01	0.2111	0.074	0.2026	0.0647	0.01	0.01	0.0769	0.0826	known
miR-456-y	22	CAGGCTGGTTAGATGGTTGTCA	0	1	0	0	0	2	2	2	0	1	0	1	0.01	0.0796	0.01	0.01	0.01	0.1479	0.135	0.1294	0.01	0.0768	0.01	0.0826	known
miR-652-x	23	ACAACCCTAGGAGAGGGTGCCAT	1	0	1	0	1	2	3	0	0	1	0	0	0.0969	0.01	0.077	0.01	0.1056	0.1479	0.2026	0.01	0.01	0.0768	0.01	0.01	known
miR-660-z	23	TACCCATTGCATATCGGAGCTGA	0	1	2	0	0	1	1	2	0	1	0	1	0.01	0.0796	0.1539	0.01	0.01	0.074	0.0675	0.1294	0.01	0.0768	0.01	0.0826	known
miR-6906-x	18	GCAGACGGACAGACAGAG	3	1	0	0	0	0	3	0	1	0	0	1	0.2906	0.0796	0.01	0.01	0.01	0.01	0.2026	0.01	0.0745	0.01	0.01	0.0826	known
miR-9185-z	22	TCCGCGGATTGAACCAGCCAAA	0	0	0	0	1	0	4	2	1	1	0	0	0.01	0.01	0.01	0.01	0.1056	0.01	0.2701	0.1294	0.0745	0.0768	0.01	0.01	known
miR-1843-x	21	ACATGGAGGTCTCTGTCTGGC	2	1	0	0	0	0	4	0	0	0	1	0	0.1937	0.0796	0.01	0.01	0.01	0.01	0.2701	0.01	0.01	0.01	0.0769	0.01	known
miR-1843-y	21	TCTGATCGTTCCCCTCCATAC	1	3	0	2	2	0	0	0	0	0	0	0	0.0969	0.2388	0.01	0.1584	0.2111	0.01	0.01	0.01	0.01	0.01	0.01	0.01	known
miR-197-y	23	TTCACCACCTTCTCCACCCAGTT	0	1	1	0	1	1	1	1	0	2	0	0	0.01	0.0796	0.077	0.01	0.1056	0.074	0.0675	0.0647	0.01	0.1537	0.01	0.01	known
miR-203-z	23	GTGAAATGTTTAGGACCACTAGC	2	1	1	0	0	1	0	1	1	1	0	0	0.1937	0.0796	0.077	0.01	0.01	0.074	0.01	0.0647	0.0745	0.0768	0.01	0.01	known
miR-212-y	22	TAACAGTCTCCAGTCACGGCCA	1	0	1	4	0	0	0	0	0	0	2	0	0.0969	0.01	0.077	0.3167	0.01	0.01	0.01	0.01	0.01	0.01	0.1538	0.01	known
miR-2440-z	18	GTTCAGTGATGAGACTCT	0	1	0	0	1	2	1	1	1	1	0	0	0.01	0.0796	0.01	0.01	0.1056	0.1479	0.0675	0.0647	0.0745	0.0768	0.01	0.01	known
miR-3065-y	23	TCAGCACCAGGATATTGTTGGAA	0	1	0	0	0	0	4	2	0	0	0	1	0.01	0.0796	0.01	0.01	0.01	0.01	0.2701	0.1294	0.01	0.01	0.01	0.0826	known
miR-5099-z	18	ATCGATGTGGTGATGCTG	0	0	0	0	2	0	3	0	0	0	1	2	0.01	0.01	0.01	0.01	0.2111	0.01	0.2026	0.01	0.01	0.01	0.0769	0.1652	known
miR-889-z	24	TTAATATCGGACAACCATTGTTTA	0	3	0	0	0	1	0	0	0	0	0	4	0.01	0.2388	0.01	0.01	0.01	0.074	0.01	0.01	0.01	0.01	0.01	0.3304	known
miR-103-x	24	AGCTTCTTTACAGTGCTGCCTTGT	0	2	1	2	0	0	0	2	0	0	0	0	0.01	0.1592	0.077	0.1584	0.01	0.01	0.01	0.1294	0.01	0.01	0.01	0.01	known
miR-1185-x	23	AGAGGATACCCTTTGTATGTTCT	1	0	0	1	2	0	1	0	1	0	1	0	0.0969	0.01	0.01	0.0792	0.2111	0.01	0.0675	0.01	0.0745	0.01	0.0769	0.01	known
miR-1296-x	22	TTAGGGCCCTGGCTCCATCTGA	1	0	1	0	1	1	1	0	0	1	1	0	0.0969	0.01	0.077	0.01	0.1056	0.074	0.0675	0.01	0.01	0.0768	0.0769	0.01	known
miR-135-z	24	TATGGCTTTTTATTCCTATGTGTA	0	0	0	0	0	1	2	0	0	3	1	0	0.01	0.01	0.01	0.01	0.01	0.074	0.135	0.01	0.01	0.2305	0.0769	0.01	known
miR-149-x	23	TCTGGCTCCGTGTCTTCACTCGA	0	0	2	2	0	0	3	0	0	0	0	0	0.01	0.01	0.1539	0.1584	0.01	0.01	0.2026	0.01	0.01	0.01	0.01	0.01	known
miR-188-z	25	CATCCCTTGCATGGTGGAGGGTAAG	2	0	2	3	0	0	0	0	0	0	0	0	0.1937	0.01	0.1539	0.2375	0.01	0.01	0.01	0.01	0.01	0.01	0.01	0.01	known
miR-200-y	24	TAATACTGCCTGGTAATGATGACT	0	0	0	1	1	1	0	0	2	0	0	2	0.01	0.01	0.01	0.0792	0.1056	0.074	0.01	0.01	0.1491	0.01	0.01	0.1652	known
miR-2187-y	22	TTACAGGCTATGCTAATCTATG	0	0	0	0	0	1	1	4	0	0	1	0	0.01	0.01	0.01	0.01	0.01	0.074	0.0675	0.2587	0.01	0.01	0.0769	0.01	known
miR-2288-z	21	TGAGGTAGTAGGTGTGTGGTT	0	1	0	0	0	1	0	0	0	0	0	5	0.01	0.0796	0.01	0.01	0.01	0.074	0.01	0.01	0.01	0.01	0.01	0.413	known
miR-2369-z	18	AAGGTTGTGGGTTATTGT	1	1	0	0	0	0	0	1	0	0	0	4	0.0969	0.0796	0.01	0.01	0.01	0.01	0.01	0.0647	0.01	0.01	0.01	0.3304	known
miR-324-x	22	CGCATCCCCTAGGGCATTGGAA	0	0	0	1	0	0	1	1	0	2	0	2	0.01	0.01	0.01	0.0792	0.01	0.01	0.0675	0.0647	0.01	0.1537	0.01	0.1652	known
miR-3613-y	23	ACAAAAAAAAAAAGCCCAACCCT	0	0	0	0	0	0	2	2	2	0	1	0	0.01	0.01	0.01	0.01	0.01	0.01	0.135	0.1294	0.1491	0.01	0.0769	0.01	known
miR-6238-z	18	ATATTAGTCAGCGGAGGA	2	1	2	0	0	0	1	0	0	1	0	0	0.1937	0.0796	0.1539	0.01	0.01	0.01	0.0675	0.01	0.01	0.0768	0.01	0.01	known
miR-6239-z	18	AGCGGTGGATCACTCGGC	0	0	2	0	0	0	0	2	2	1	0	0	0.01	0.01	0.1539	0.01	0.01	0.01	0.01	0.1294	0.1491	0.0768	0.01	0.01	known
miR-6412-z	22	TCGAAACCATCCTCTGCTACCA	2	0	2	1	1	0	1	0	0	0	0	0	0.1937	0.01	0.1539	0.0792	0.1056	0.01	0.0675	0.01	0.01	0.01	0.01	0.01	known
miR-660-y	22	CCTCCTGTGTGCATGGATTACA	0	0	3	0	1	0	0	0	0	2	1	0	0.01	0.01	0.2309	0.01	0.1056	0.01	0.01	0.01	0.01	0.1537	0.0769	0.01	known
miR-668-y	22	TGTCACTCGGCCCACTACCCAT	0	1	0	0	0	4	0	1	0	0	0	1	0.01	0.0796	0.01	0.01	0.01	0.2958	0.01	0.0647	0.01	0.01	0.01	0.0826	known
miR-993-x	20	TACCCTGTAGATCCGATCTT	0	0	0	0	0	0	1	5	0	1	0	0	0.01	0.01	0.01	0.01	0.01	0.01	0.0675	0.3234	0.01	0.0768	0.01	0.01	known
novel-m0001-3p	22	TTCTCAGGTTCGTCAGCCCATG	9247	11206	11764	11110	8290	12075	10628	10739	9368	9301	9293	8519	895.753	891.952	905.314	879.652	875.049	893.061	717.61	694.642	698.356	714.654	714.715	703.723	novel
novel-m0002-3p	22	TTCATCATAATCATCATTGACA	1439	1324	1416	1476	1052	1445	2529	2659	2458	2337	2464	2343	139.395	105.385	108.97	116.865	111.044	106.871	170.76	171.995	183.237	179.566	189.504	193.547	novel
novel-m0003-3p	23	ACAGGGTAGAACCACGGACAGGA	513	844	871	868	579	791	692	804	645	634	662	578	49.6941	67.179	67.0289	68.7253	61.1162	58.5019	46.7243	52.006	48.0828	48.7142	50.9137	47.7464	novel
novel-m0004-5p	22	GAGGTTTTCTAGGTCTCTGTTT	395	648	650	612	417	595	420	409	328	414	355	332	38.2635	51.5782	50.0216	48.4561	44.0163	44.0059	28.3587	26.4558	24.4514	31.8102	27.3027	27.4253	novel
novel-m0005-5p	21	TACTCAGGGAGGCGTTGTTCA	95	92	124	130	89	140	643	755	615	538	561	530	9.2026	7.3228	9.5426	10.293	9.3944	10.3543	43.4158	48.8365	45.8464	41.3379	43.1459	43.7813	novel
novel-m0006-5p	22	CATCGTTACCAGACAGTGTTAG	220	263	257	284	204	289	216	203	185	172	177	137	21.3113	20.9337	19.7778	22.4861	21.5332	21.3743	14.5845	13.1309	13.7912	13.2158	13.6129	11.3171	novel
novel-m0007-3p	23	ATACAAGGACAATTTCTTTTTGA	290	389	309	340	223	345	136	134	102	98	113	102	28.0922	30.9628	23.7795	26.92	23.5387	25.516	9.1828	8.6677	7.6038	7.5299	8.6907	8.4258	novel
novel-m0008-3p	21	ACCATCGACCGTTGATTGTGC	211	223	259	236	206	336	143	133	143	143	107	118	20.4395	17.7499	19.9317	18.6857	21.7443	24.8504	9.6555	8.603	10.6602	10.9876	8.2293	9.7475	novel
novel-m0009-5p	19	TTCTCTGAGATCTGCTCTT	122	68	102	73	86	125	115	190	156	118	134	115	11.8181	5.4125	7.8495	5.7799	9.0777	9.2449	7.7649	12.29	11.6293	9.0667	10.3058	9.4997	novel
novel-m0014-5p	22	AAATTACAGATTGTCTAAGAGG	103	108	118	146	92	124	86	84	65	64	67	72	9.9776	8.5964	9.0808	11.5598	9.711	9.171	5.8068	5.4335	4.8456	4.9175	5.1529	5.9477	novel
novel-m0010-5p	23	TGCAGGTTAGAGGACCGTCACGC	49	93	111	108	68	81	117	78	71	68	84	81	4.7466	7.4024	8.5421	8.5511	7.1777	5.9907	7.8999	5.0454	5.2928	5.2249	6.4604	6.6911	novel
novel-m0015-3p	23	TGTGCATGTGTGCATGTAGGCAG	54	89	56	68	69	87	62	55	47	60	64	58	5.231	7.084	4.3096	5.384	7.2833	6.4345	4.1863	3.5576	3.5037	4.6102	4.9222	4.7912	novel
novel-m0011-3p	21	GCTGCGGACTACAACTCCCGG	43	62	56	43	46	65	70	70	79	72	64	80	4.1654	4.9349	4.3096	3.4046	4.8555	4.8074	4.7264	4.5279	5.8892	5.5322	4.9222	6.6085	novel
novel-m0016-3p	22	CTGTATGCCTTCACCGCTCAGC	73	63	66	94	77	84	46	47	46	28	43	35	7.0715	5.0145	5.0791	7.4426	8.1277	6.2126	3.106	3.0402	3.4292	2.1514	3.3071	2.8912	novel
novel-m0017-3p	21	CTTGGCATCTCTTAGAGTGAG	39	35	36	50	39	39	83	93	68	78	63	71	3.7779	2.7859	2.7704	3.9588	4.1166	2.8844	5.6042	6.0156	5.0692	5.9932	4.8453	5.865	novel
novel-m0022-5p	22	GAATGGCTGTCTGTAGTATGGT	57	63	71	69	59	70	41	42	38	56	42	24	5.5216	5.0145	5.4639	5.4632	6.2277	5.1772	2.7683	2.7167	2.8328	4.3028	3.2302	1.9826	novel
novel-m0019-3p	20	AATGAAGCAGGGAAAGGAAC	85	68	78	58	46	82	27	29	36	32	9	21	8.2339	5.4125	6.0026	4.5922	4.8555	6.0647	1.8231	1.8758	2.6837	2.4588	0.6922	1.7347	novel
novel-m0012-5p	25	TATATATATATATGTACGTATGTGT	31	70	73	62	45	56	57	28	28	51	35	32	3.003	5.5717	5.6178	4.9089	4.75	4.1417	3.8487	1.8112	2.0873	3.9186	2.6918	2.6434	novel
novel-m0013-3p	22	CATCGTCTCAAATGAGTCTTCA	38	57	49	42	42	38	47	59	46	35	43	44	3.681	4.537	3.7709	3.3254	4.4333	2.8105	3.1735	3.8164	3.4292	2.6893	3.3071	3.6347	novel
novel-m0026-5p	23	AGGGAACCTTGAAAAGCTGAAGG	22	43	44	41	28	36	40	46	39	53	29	39	2.1311	3.4226	3.3861	3.2462	2.9555	2.6625	2.7008	2.9755	2.9073	4.0723	2.2304	3.2216	novel
novel-m0018-5p	23	GGGAGTCTCCTCATCCTCGGTGG	20	51	34	34	47	38	31	21	16	17	22	19	1.9374	4.0594	2.6165	2.692	4.9611	2.8105	2.0931	1.3584	1.1928	1.3062	1.692	1.5695	novel
novel-m0033-3p	18	GTGTCTGGAACTCTGAGG	28	13	23	24	27	32	28	32	46	28	23	38	2.7123	1.0347	1.77	1.9002	2.85	2.3667	1.8906	2.0699	3.4292	2.1514	1.7689	3.139	novel
novel-m0020-5p	22	ACGGTTGACCATAGAGCATGCG	33	47	30	40	31	54	13	12	15	24	10	8	3.1967	3.741	2.3087	3.1671	3.2722	3.9938	0.8778	0.7762	1.1182	1.8441	0.7691	0.6609	novel
novel-m0027-3p	23	GGAGTATTGTTCCTGCTGCCCGG	24	42	44	44	39	43	13	7	10	7	11	5	2.3249	3.343	3.3861	3.4838	4.1166	3.1803	0.8778	0.4528	0.7455	0.5379	0.846	0.413	novel
novel-m0023-5p	22	TGTAAACACCCGACTGGAAGCC	17	27	23	25	14	33	15	19	16	22	14	22	1.6468	2.1491	1.77	1.9794	1.4778	2.4407	1.0128	1.229	1.1928	1.6904	1.0767	1.8173	novel
novel-m0030-5p	21	TGTGCATGTGTGCATGTAGGA	16	18	10	7	19	8	27	26	28	21	30	24	1.5499	1.4327	0.7696	0.5542	2.0055	0.5917	1.8231	1.6818	2.0873	1.6136	2.3073	1.9826	novel
novel-m0021-3p	22	TGATTGACACCTCTGCAAGTGT	8	16	9	20	5	12	30	31	14	22	29	28	0.775	1.2735	0.6926	1.5835	0.5278	0.8875	2.0256	2.0052	1.0437	1.6904	2.2304	2.313	novel
novel-m0025-3p	22	ATGCACCTGGGCAAGGATTCCA	17	30	18	19	9	14	13	21	19	26	13	12	1.6468	2.3879	1.3852	1.5044	0.95	1.0354	0.8778	1.3584	1.4164	1.9977	0.9998	0.9913	novel
novel-m0024-5p	21	AAGGGAAAGGTGGGTCAAGGA	7	10	16	13	5	11	27	29	13	24	14	20	0.6781	0.796	1.2313	1.0293	0.5278	0.8136	1.8231	1.8758	0.9691	1.8441	1.0767	1.6521	novel
novel-m0031-5p	24	TTGGAGTAGGTCATTGGGTGGATC	10	17	19	20	11	10	15	19	11	11	17	12	0.9687	1.3531	1.4622	1.5835	1.1611	0.7396	1.0128	1.229	0.82	0.8452	1.3075	0.9913	novel
novel-m0028-3p	22	CATTAGTACCTGTCTGGGTAGA	14	14	19	17	5	14	12	15	12	9	14	23	1.3562	1.1143	1.4622	1.346	0.5278	1.0354	0.8102	0.9703	0.8946	0.6915	1.0767	1.8999	novel
novel-m0029-3p	22	CATTAGTACCTGTCTGGGTAGA	14	14	19	17	5	14	12	15	12	9	14	23	1.3562	1.1143	1.4622	1.346	0.5278	1.0354	0.8102	0.9703	0.8946	0.6915	1.0767	1.8999	novel
novel-m0042-5p	22	TACTTTTTTTTTTGTTCGTTGC	13	24	23	19	11	21	7	3	13	9	4	7	1.2593	1.9103	1.77	1.5044	1.1611	1.5531	0.4726	0.1941	0.9691	0.6915	0.3076	0.5782	novel
novel-m0034-3p	22	CGTGGTTGGTTGAATCCGCAGA	6	7	10	9	0	5	17	19	16	11	15	6	0.5812	0.5572	0.7696	0.7126	0.01	0.3698	1.1479	1.229	1.1928	0.8452	1.1536	0.4956	novel
novel-m0035-5p	22	CGTGGTTGGTTGAATCCGCAGA	6	7	10	9	0	5	17	19	16	11	15	6	0.5812	0.5572	0.7696	0.7126	0.01	0.3698	1.1479	1.229	1.1928	0.8452	1.1536	0.4956	novel
novel-m0032-3p	18	GTCCCTTCGTGGTCGCCA	14	7	7	9	5	7	10	17	11	6	6	8	1.3562	0.5572	0.5387	0.7126	0.5278	0.5177	0.6752	1.0996	0.82	0.461	0.4615	0.6609	novel
novel-m0041-5p	23	TTTCTGGACAAATGCTCCCTGCT	7	12	16	9	11	15	8	7	5	7	6	4	0.6781	0.9552	1.2313	0.7126	1.1611	1.1094	0.5402	0.4528	0.3727	0.5379	0.4615	0.3304	novel
novel-m0036-3p	24	TAGGTCACCCGTTTGACTATCCAT	11	6	17	11	8	8	11	8	4	5	2	7	1.0656	0.4776	1.3083	0.8709	0.8444	0.5917	0.7427	0.5175	0.2982	0.3842	0.1538	0.5782	novel
novel-m0037-5p	22	TACCCGGAAGGTACTGATCACT	7	5	6	4	7	9	9	7	9	6	11	6	0.6781	0.398	0.4617	0.3167	0.7389	0.6656	0.6077	0.4528	0.6709	0.461	0.846	0.4956	novel
novel-m0038-5p	22	TACCCGGAAGGTACTGATCACT	7	5	6	4	7	9	9	7	9	6	11	6	0.6781	0.398	0.4617	0.3167	0.7389	0.6656	0.6077	0.4528	0.6709	0.461	0.846	0.4956	novel
novel-m0039-5p	22	TACCCGGAAGGTACTGATCACT	7	5	6	4	7	9	9	7	9	6	11	6	0.6781	0.398	0.4617	0.3167	0.7389	0.6656	0.6077	0.4528	0.6709	0.461	0.846	0.4956	novel
novel-m0040-3p	18	AGAGGCATTTGTCTGAGA	13	7	6	5	4	12	8	7	11	2	5	5	1.2593	0.5572	0.4617	0.3959	0.4222	0.8875	0.5402	0.4528	0.82	0.1537	0.3845	0.413	novel
novel-m0054-3p	20	TCCAGCCGCTGTCGCTTTTT	10	5	2	5	3	12	10	11	4	5	6	6	0.9687	0.398	0.1539	0.3959	0.3167	0.8875	0.6752	0.7115	0.2982	0.3842	0.4615	0.4956	novel
novel-m0048-3p	21	AACATCTAGTTGGTTGAGAGA	8	7	6	3	3	11	8	17	6	2	5	2	0.775	0.5572	0.4617	0.2375	0.3167	0.8136	0.5402	1.0996	0.4473	0.1537	0.3845	0.1652	novel
novel-m0045-5p	22	TAGGAGGTTGTATAGTTGAGGA	8	8	4	11	6	12	4	8	5	0	5	4	0.775	0.6368	0.3078	0.8709	0.6333	0.8875	0.2701	0.5175	0.3727	0.01	0.3845	0.3304	novel
novel-m0046-3p	22	TATTCGGCACCTTCTGGGTAGC	8	7	5	4	12	2	7	11	6	3	6	4	0.775	0.5572	0.3848	0.3167	1.2667	0.1479	0.4726	0.7115	0.4473	0.2305	0.4615	0.3304	novel
novel-m0047-3p	22	TATTCGGCACCTTCTGGGTAGC	8	7	5	4	12	2	7	11	6	3	6	4	0.775	0.5572	0.3848	0.3167	1.2667	0.1479	0.4726	0.7115	0.4473	0.2305	0.4615	0.3304	novel
novel-m0078-5p	22	ATTGGGTTTCTGGACTGGGTGT	6	3	13	12	9	7	3	9	1	1	3	8	0.5812	0.2388	1.0004	0.9501	0.95	0.5177	0.2026	0.5822	0.0745	0.0768	0.2307	0.6609	novel
novel-m0052-5p	23	ATGGAACTTCAGACAACAGGGCT	4	9	11	12	8	14	4	2	1	0	3	1	0.3875	0.7164	0.8465	0.9501	0.8444	1.0354	0.2701	0.1294	0.0745	0.01	0.2307	0.0826	novel
novel-m0057-5p	23	TCCAACGTGGATACCCCGGGAGG	8	9	9	7	4	8	1	11	5	1	2	4	0.775	0.7164	0.6926	0.5542	0.4222	0.5917	0.0675	0.7115	0.3727	0.0768	0.1538	0.3304	novel
novel-m0043-3p	23	CCCGAGGTTGGGAGTCTCCTCGT	2	7	7	9	4	3	5	3	5	10	5	7	0.1937	0.5572	0.5387	0.7126	0.4222	0.2219	0.3376	0.1941	0.3727	0.7684	0.3845	0.5782	novel
novel-m0049-5p	21	GCGTTTACATGGTAGAGAAGA	4	6	10	7	6	11	2	1	8	2	2	3	0.3875	0.4776	0.7696	0.5542	0.6333	0.8136	0.135	0.0647	0.5964	0.1537	0.1538	0.2478	novel
novel-m0062-5p	22	CTGGCATCCTGCAAGGCAGTGT	2	14	4	1	2	7	3	5	5	5	7	7	0.1937	1.1143	0.3078	0.0792	0.2111	0.5177	0.2026	0.3234	0.3727	0.3842	0.5384	0.5782	novel
novel-m0064-5p	22	TGGAGGCAGGGCCTTTGTGAAG	3	5	3	4	7	2	8	5	6	9	8	2	0.2906	0.398	0.2309	0.3167	0.7389	0.1479	0.5402	0.3234	0.4473	0.6915	0.6153	0.1652	novel
novel-m0053-3p	21	ACGGGGTAGAGGAAACCAGCA	4	9	11	7	2	5	3	6	3	5	4	2	0.3875	0.7164	0.8465	0.5542	0.2111	0.3698	0.2026	0.3881	0.2236	0.3842	0.3076	0.1652	novel
novel-m0044-3p	21	ATGGGCCCGATGTGGTGCTGG	3	2	5	4	2	13	8	6	4	4	4	5	0.2906	0.1592	0.3848	0.3167	0.2111	0.9615	0.5402	0.3881	0.2982	0.3073	0.3076	0.413	novel
novel-m0063-3p	25	TACAGTACTGTGATAACTGAAGAAT	2	4	4	5	5	5	13	2	6	4	3	6	0.1937	0.3184	0.3078	0.3959	0.5278	0.3698	0.8778	0.1294	0.4473	0.3073	0.2307	0.4956	novel
novel-m0086-5p	23	TGTTGGCCTTTGGACTGGAACGA	5	4	9	4	2	4	3	6	5	2	3	5	0.4843	0.3184	0.6926	0.3167	0.2111	0.2958	0.2026	0.3881	0.3727	0.1537	0.2307	0.413	novel
novel-m0050-3p	22	TAGTCGGTGCCATCTGGGTAGA	0	4	7	4	10	4	3	6	3	5	3	1	0.01	0.3184	0.5387	0.3167	1.0555	0.2958	0.2026	0.3881	0.2236	0.3842	0.2307	0.0826	novel
novel-m0051-3p	22	TAGTCGGTGCCATCTGGGTAGA	0	4	7	4	10	4	3	6	3	5	3	1	0.01	0.3184	0.5387	0.3167	1.0555	0.2958	0.2026	0.3881	0.2236	0.3842	0.2307	0.0826	novel
novel-m0059-5p	22	CTCTTCAATCTCGGGACTCGCA	3	6	5	8	1	9	3	2	2	3	3	4	0.2906	0.4776	0.3848	0.6334	0.1056	0.6656	0.2026	0.1294	0.1491	0.2305	0.2307	0.3304	novel
novel-m0055-5p	22	AAGGAAGTGGAAGGTTTGAAGT	0	3	5	6	2	9	7	3	1	2	5	2	0.01	0.2388	0.3848	0.4751	0.2111	0.6656	0.4726	0.1941	0.0745	0.1537	0.3845	0.1652	novel
novel-m0068-3p	22	AGCTGAACCCTACCAGCGCCAG	0	6	5	6	4	5	3	6	5	3	2	0	0.01	0.4776	0.3848	0.4751	0.4222	0.3698	0.2026	0.3881	0.3727	0.2305	0.1538	0.01	novel
novel-m0069-3p	22	AGCTGAACCCTACCAGCGCCAG	0	6	5	6	4	5	3	6	5	3	2	0	0.01	0.4776	0.3848	0.4751	0.4222	0.3698	0.2026	0.3881	0.3727	0.2305	0.1538	0.01	novel
novel-m0102-5p	20	GAGAAACAGTGTGTGAGGGG	3	2	2	1	0	1	6	4	11	4	1	9	0.2906	0.1592	0.1539	0.0792	0.01	0.074	0.4051	0.2587	0.82	0.3073	0.0769	0.7435	novel
novel-m0066-5p	22	TAGTCCCTTCCTTGAAGGGTCG	0	7	2	3	1	3	4	2	5	5	5	6	0.01	0.5572	0.1539	0.2375	0.1056	0.2219	0.2701	0.1294	0.3727	0.3842	0.3845	0.4956	novel
novel-m0056-3p	21	TAAGTCACACATGACTAGTGG	4	2	5	4	4	9	0	4	1	4	1	2	0.3875	0.1592	0.3848	0.3167	0.4222	0.6656	0.01	0.2587	0.0745	0.3073	0.0769	0.1652	novel
novel-m0071-3p	21	TCCCTTTCATTGAAGTTTTGG	4	1	7	9	3	3	2	4	3	1	3	0	0.3875	0.0796	0.5387	0.7126	0.3167	0.2219	0.135	0.2587	0.2236	0.0768	0.2307	0.01	novel
novel-m0058-5p	20	AGTACTTTGGGACTGGAGGA	4	2	2	1	1	9	5	3	4	1	4	2	0.3875	0.1592	0.1539	0.0792	0.1056	0.6656	0.3376	0.1941	0.2982	0.0768	0.3076	0.1652	novel
novel-m0080-5p	22	AATTTTAGGTATGATATTAAGG	5	3	6	2	1	2	3	1	2	4	2	4	0.4843	0.2388	0.4617	0.1584	0.1056	0.1479	0.2026	0.0647	0.1491	0.3073	0.1538	0.3304	novel
novel-m0060-5p	22	TGCGCTGACAGCAGGTGTGTGG	4	5	4	6	6	2	3	1	1	2	0	0	0.3875	0.398	0.3078	0.4751	0.6333	0.1479	0.2026	0.0647	0.0745	0.1537	0.01	0.01	novel
novel-m0061-5p	18	ATGTCTGGAACTCTGAGG	6	3	5	5	2	4	1	3	2	1	1	0	0.5812	0.2388	0.3848	0.3959	0.2111	0.2958	0.0675	0.1941	0.1491	0.0768	0.0769	0.01	novel
novel-m0065-5p	22	TTTTGTGGATATATTTGTGTGT	0	5	9	6	3	2	0	2	1	1	1	2	0.01	0.398	0.6926	0.4751	0.3167	0.1479	0.01	0.1294	0.0745	0.0768	0.0769	0.1652	novel
novel-m0097-3p	21	ATACTGACAAAACCTGACTGC	1	1	0	0	0	3	4	9	4	2	1	7	0.0969	0.0796	0.01	0.01	0.01	0.2219	0.2701	0.5822	0.2982	0.1537	0.0769	0.5782	novel
novel-m0098-5p	21	GAGCTCGATTCGGATCCCGAG	3	1	1	0	0	0	10	0	4	7	3	2	0.2906	0.0796	0.077	0.01	0.01	0.01	0.6752	0.01	0.2982	0.5379	0.2307	0.1652	novel
novel-m0067-5p	23	TTCTCATTGGCTTCCTGTCCTGT	1	0	4	7	0	2	4	4	1	1	4	1	0.0969	0.01	0.3078	0.5542	0.01	0.1479	0.2701	0.2587	0.0745	0.0768	0.3076	0.0826	novel
novel-m0070-3p	22	TAGTCAGTGCCATCTGGGTAGA	4	3	4	2	2	4	2	1	0	1	5	0	0.3875	0.2388	0.3078	0.1584	0.2111	0.2958	0.135	0.0647	0.01	0.0768	0.3845	0.01	novel
novel-m0107-5p	20	AAATGGCATCATGTAACGTG	2	1	0	0	1	1	3	2	3	9	3	2	0.1937	0.0796	0.01	0.01	0.1056	0.074	0.2026	0.1294	0.2236	0.6915	0.2307	0.1652	novel
novel-m0072-5p	22	TTAGGATAAACACTGGTTTTGA	1	3	1	4	0	2	3	6	3	0	0	3	0.0969	0.2388	0.077	0.3167	0.01	0.1479	0.2026	0.3881	0.2236	0.01	0.01	0.2478	novel
novel-m0073-5p	22	TTCAGAGACCCCTGCACCCAGG	3	1	1	1	1	3	3	0	3	6	0	4	0.2906	0.0796	0.077	0.0792	0.1056	0.2219	0.2026	0.01	0.2236	0.461	0.01	0.3304	novel
novel-m0074-5p	18	GAATGATTAGAGGTCTTG	0	1	1	1	0	1	7	5	1	5	1	2	0.01	0.0796	0.077	0.0792	0.01	0.074	0.4726	0.3234	0.0745	0.3842	0.0769	0.1652	novel
novel-m0122-5p	18	GTGCAATTTTTGGAAAAA	1	2	1	3	0	3	2	4	1	4	2	2	0.0969	0.1592	0.077	0.2375	0.01	0.2219	0.135	0.2587	0.0745	0.3073	0.1538	0.1652	novel
novel-m0075-5p	21	TACCCAGCAAGGTACTGATCA	5	1	2	0	2	4	4	0	0	1	4	1	0.4843	0.0796	0.1539	0.01	0.2111	0.2958	0.2701	0.01	0.01	0.0768	0.3076	0.0826	novel
novel-m0076-3p	22	TCTGCCCTCACTGGCTGCGTGA	0	4	2	1	2	1	2	3	5	1	0	3	0.01	0.3184	0.1539	0.0792	0.2111	0.074	0.135	0.1941	0.3727	0.0768	0.01	0.2478	novel
novel-m0077-5p	21	AAAAATTAGTCGCAGAAAATT	2	0	4	1	1	1	3	0	2	4	2	3	0.1937	0.01	0.3078	0.0792	0.1056	0.074	0.2026	0.01	0.1491	0.3073	0.1538	0.2478	novel
novel-m0079-3p	22	TCTGGAACTCCGACCCCACAGG	1	0	1	7	1	3	1	5	2	1	0	1	0.0969	0.01	0.077	0.5542	0.1056	0.2219	0.0675	0.3234	0.1491	0.0768	0.01	0.0826	novel
novel-m0081-3p	22	ACATTTTGAAATTTTGGTTTAG	1	2	3	3	2	3	1	1	1	3	1	1	0.0969	0.1592	0.2309	0.2375	0.2111	0.2219	0.0675	0.0647	0.0745	0.2305	0.0769	0.0826	novel
novel-m0082-5p	23	ATCAGGCTCACCAAGGAATTAGG	2	2	1	1	3	1	2	5	1	1	3	0	0.1937	0.1592	0.077	0.0792	0.3167	0.074	0.135	0.3234	0.0745	0.0768	0.2307	0.01	novel
novel-m0083-3p	22	CAGAGATGATTCTGGGAACTGG	0	1	0	0	1	2	2	9	1	2	0	4	0.01	0.0796	0.01	0.01	0.1056	0.1479	0.135	0.5822	0.0745	0.1537	0.01	0.3304	novel
novel-m0084-3p	22	CAGAGATGATTCTGGGAACTGG	0	1	0	0	1	2	2	9	1	2	0	4	0.01	0.0796	0.01	0.01	0.1056	0.1479	0.135	0.5822	0.0745	0.1537	0.01	0.3304	novel
novel-m0085-5p	22	TGGGGACAACGAGAAACACAGG	3	4	2	4	1	2	0	1	1	2	2	0	0.2906	0.3184	0.1539	0.3167	0.1056	0.1479	0.01	0.0647	0.0745	0.1537	0.1538	0.01	novel
novel-m0087-5p	24	TTGTCCATCAGTTGAGAGCTGTGT	1	1	2	1	1	2	2	2	4	4	0	2	0.0969	0.0796	0.1539	0.0792	0.1056	0.1479	0.135	0.1294	0.2982	0.3073	0.01	0.1652	novel
novel-m0088-3p	20	AACAAGATGGCGGCTGAAGG	1	0	1	0	2	1	3	1	4	3	1	4	0.0969	0.01	0.077	0.01	0.2111	0.074	0.2026	0.0647	0.2982	0.2305	0.0769	0.3304	novel
novel-m0089-5p	22	ATCATTACCAGGCAGTATTAGA	1	0	5	3	3	3	2	1	2	1	0	0	0.0969	0.01	0.3848	0.2375	0.3167	0.2219	0.135	0.0647	0.1491	0.0768	0.01	0.01	novel
novel-m0090-5p	22	GTACTTGTGGGATTTTAGCTTT	1	5	2	6	3	2	1	0	0	0	0	0	0.0969	0.398	0.1539	0.4751	0.3167	0.1479	0.0675	0.01	0.01	0.01	0.01	0.01	novel
novel-m0091-3p	20	GTTGAGTGAATCGGAAAGAG	1	0	0	0	0	0	2	6	6	3	0	2	0.0969	0.01	0.01	0.01	0.01	0.01	0.135	0.3881	0.4473	0.2305	0.01	0.1652	novel
novel-m0092-3p	22	ACTTGTGGCTAGTGATTACTGT	2	4	2	1	3	1	0	2	1	0	1	2	0.1937	0.3184	0.1539	0.0792	0.3167	0.074	0.01	0.1294	0.0745	0.01	0.0769	0.1652	novel
novel-m0093-3p	20	AACTGCAACCTCTGTGTTTG	0	0	0	1	1	1	2	4	2	5	2	0	0.01	0.01	0.01	0.0792	0.1056	0.074	0.135	0.2587	0.1491	0.3842	0.1538	0.01	novel
novel-m0094-3p	20	CAGGAACACTTATGGAAGAG	0	0	0	0	0	1	2	2	1	5	1	6	0.01	0.01	0.01	0.01	0.01	0.074	0.135	0.1294	0.0745	0.3842	0.0769	0.4956	novel
novel-m0095-3p	21	TTTTTTTTCAACTTGTTACAG	0	1	1	3	0	0	4	2	0	4	0	3	0.01	0.0796	0.077	0.2375	0.01	0.01	0.2701	0.1294	0.01	0.3073	0.01	0.2478	novel
novel-m0096-3p	18	AATTCAACTACTCTGAGT	3	1	0	3	2	3	1	1	0	2	1	0	0.2906	0.0796	0.01	0.2375	0.2111	0.2219	0.0675	0.0647	0.01	0.1537	0.0769	0.01	novel
novel-m0099-3p	23	GTGTCATCAGGGCTACGGTCCGT	1	1	3	0	4	0	0	1	1	0	4	2	0.0969	0.0796	0.2309	0.01	0.4222	0.01	0.01	0.0647	0.0745	0.01	0.3076	0.1652	novel
novel-m0100-3p	21	ATCTGGCCCATGGTGTAGTGG	2	0	4	0	4	1	2	2	0	0	0	1	0.1937	0.01	0.3078	0.01	0.4222	0.074	0.135	0.1294	0.01	0.01	0.01	0.0826	novel
novel-m0101-5p	20	CACTACAAAGGGAGGATCTG	0	0	0	0	0	0	3	2	2	4	1	4	0.01	0.01	0.01	0.01	0.01	0.01	0.2026	0.1294	0.1491	0.3073	0.0769	0.3304	novel
novel-m0103-3p	21	TGTCATTTTGGTACAGAGCAG	3	2	3	1	0	0	1	0	3	1	2	0	0.2906	0.1592	0.2309	0.0792	0.01	0.01	0.0675	0.01	0.2236	0.0768	0.1538	0.01	novel
novel-m0104-5p	23	TTGTCCAAACGCAATTCTCGAGT	1	2	1	2	1	3	2	2	1	0	0	1	0.0969	0.1592	0.077	0.1584	0.1056	0.2219	0.135	0.1294	0.0745	0.01	0.01	0.0826	novel
novel-m0105-3p	22	TTTTAGGCCGGTTCTGCCCACT	0	1	1	3	3	1	0	0	0	3	3	1	0.01	0.0796	0.077	0.2375	0.3167	0.074	0.01	0.01	0.01	0.2305	0.2307	0.0826	novel
novel-m0106-5p	25	AAAGTTCTGAGACACTCCGACTCTG	0	2	0	0	2	2	2	5	0	1	1	0	0.01	0.1592	0.01	0.01	0.2111	0.1479	0.135	0.3234	0.01	0.0768	0.0769	0.01	novel
novel-m0108-3p	22	CTGGGGTGGAACCTGGTCTGTC	2	0	2	0	0	1	0	1	0	2	2	5	0.1937	0.01	0.1539	0.01	0.01	0.074	0.01	0.0647	0.01	0.1537	0.1538	0.413	novel
novel-m0109-5p	22	TTTGATAAGCGTTCTCATTATG	1	0	3	1	2	2	1	0	1	2	2	0	0.0969	0.01	0.2309	0.0792	0.2111	0.1479	0.0675	0.01	0.0745	0.1537	0.1538	0.01	novel
novel-m0110-5p	21	TTTGCACAAAGCTCATCATGT	1	0	2	1	0	1	3	1	3	1	0	2	0.0969	0.01	0.1539	0.0792	0.01	0.074	0.2026	0.0647	0.2236	0.0768	0.01	0.1652	novel
novel-m0111-5p	22	AATGGCAGAGGAGCAGGTAGGA	1	0	2	2	0	5	1	1	1	0	0	1	0.0969	0.01	0.1539	0.1584	0.01	0.3698	0.0675	0.0647	0.0745	0.01	0.01	0.0826	novel
novel-m0112-5p	22	AATGGCAGAGGAGCAGGTAGGA	1	0	2	2	0	5	1	1	1	0	0	1	0.0969	0.01	0.1539	0.1584	0.01	0.3698	0.0675	0.0647	0.0745	0.01	0.01	0.0826	novel
novel-m0113-5p	18	AGTGGACTTTGGTGAGCT	5	0	1	3	1	4	0	0	0	0	0	0	0.4843	0.01	0.077	0.2375	0.1056	0.2958	0.01	0.01	0.01	0.01	0.01	0.01	novel
novel-m0114-3p	21	ATTCTTGCCGTCCCTGTCTGT	2	1	0	4	1	0	2	0	1	1	2	0	0.1937	0.0796	0.01	0.3167	0.1056	0.01	0.135	0.01	0.0745	0.0768	0.1538	0.01	novel
novel-m0115-3p	22	CAACACTGTACTGGAAGATGGA	0	2	2	4	0	3	0	1	0	0	1	1	0.01	0.1592	0.1539	0.3167	0.01	0.2219	0.01	0.0647	0.01	0.01	0.0769	0.0826	novel
novel-m0116-3p	22	TGTCTTGGTTGGATAATGAATT	1	0	3	0	0	3	0	2	2	0	3	0	0.0969	0.01	0.2309	0.01	0.01	0.2219	0.01	0.1294	0.1491	0.01	0.2307	0.01	novel
novel-m0117-5p	22	AACGTGCTGATCCTATATTTGA	1	2	0	1	2	3	2	1	0	1	0	0	0.0969	0.1592	0.01	0.0792	0.2111	0.2219	0.135	0.0647	0.01	0.0768	0.01	0.01	novel
novel-m0118-5p	24	AAGCTCAGAGGGCTCTGATTCAGA	0	2	6	2	1	1	0	1	0	0	0	0	0.01	0.1592	0.4617	0.1584	0.1056	0.074	0.01	0.0647	0.01	0.01	0.01	0.01	novel
novel-m0119-5p	22	ACATGGAAGGAGGAGCTCTTGA	0	0	0	0	2	1	0	3	1	2	4	0	0.01	0.01	0.01	0.01	0.2111	0.074	0.01	0.1941	0.0745	0.1537	0.3076	0.01	novel
novel-m0120-3p	21	ACGGCCTGGGCGCTGGAGAAG	1	0	0	0	0	0	3	0	3	4	1	1	0.0969	0.01	0.01	0.01	0.01	0.01	0.2026	0.01	0.2236	0.3073	0.0769	0.0826	novel
novel-m0121-5p	18	GGCCAAGGATGAGAACTC	0	3	1	0	1	0	1	3	0	3	0	1	0.01	0.2388	0.077	0.01	0.1056	0.01	0.0675	0.1941	0.01	0.2305	0.01	0.0826	novel
novel-m0123-5p	23	TATATACATATATGCATACTGCG	1	2	1	1	3	0	1	1	0	0	0	3	0.0969	0.1592	0.077	0.0792	0.3167	0.01	0.0675	0.0647	0.01	0.01	0.01	0.2478	novel
novel-m0124-5p	23	TCGGGAGAAGCAGATAGGGCTGA	1	1	1	2	1	0	2	1	1	0	1	2	0.0969	0.0796	0.077	0.1584	0.1056	0.01	0.135	0.0647	0.0745	0.01	0.0769	0.1652	novel
novel-m0125-5p	22	AGTTGAACTCTATGAAATTGCC	0	5	2	0	0	1	1	1	0	1	0	1	0.01	0.398	0.1539	0.01	0.01	0.074	0.0675	0.0647	0.01	0.0768	0.01	0.0826	novel
novel-m0126-5p	21	TACGAGGTACTGAGGCTACGA	0	2	1	1	0	2	0	0	1	2	2	1	0.01	0.1592	0.077	0.0792	0.01	0.1479	0.01	0.01	0.0745	0.1537	0.1538	0.0826	novel
novel-m0127-3p	20	TATGTCGACATAGGGAAACG	0	0	0	0	0	0	2	4	1	2	2	1	0.01	0.01	0.01	0.01	0.01	0.01	0.135	0.2587	0.0745	0.1537	0.1538	0.0826	novel
novel-m0128-3p	20	TGTTCCGCAGGACGAACGGG	0	0	0	1	0	0	2	3	1	4	0	1	0.01	0.01	0.01	0.0792	0.01	0.01	0.135	0.1941	0.0745	0.3073	0.01	0.0826	novel
