# Supplementary material for: Sequencing and Differential Analysis of miRNA in the Ovaries of Kazakh Horses During Estrus and Anestrus States
Source: Animals (Basel). 2026 Jul 15;16(14):2197. doi: 10.3390/ani16142197 (PMC13405341; doi:10.3390/ani16142197)
Supplement: Supplementary file 1 [file animals-16-02197-s001.zip › Supplementary table s3.xlsx]

## Sheet: Group-B-vs-Group-Y.filter
id	DB-1_count	DB-2_count	DB-3_count	DB-4_count	DB-5_count	DB-6_count	DY-1_count	DY-2_count	DY-3_count	DY-4_count	DY-5_count	DY-6_count	DB-1_TPM	DB-2_TPM	DB-3_TPM	DB-4_TPM	DB-5_TPM	DB-6_TPM	DY-1_TPM	DY-2_TPM	DY-3_TPM	DY-4_TPM	DY-5_TPM	DY-6_TPM	Group-B_mean	Group-Y_mean	log2(fc)	PValue	FDR	length	seq	class
eca-miR-10a	10169	17304	16327	16637	10918	14377	48467	43386	38584	43396	42630	37806	985.067	1377.33	1256.47	1317.26	1152.45	1063.32	3272.52	2806.38	2876.32	3334.38	3278.63	3123.01	1191.98056666667	3115.20898333333	1.38596823431826	9.33324952470977e-128	5.02521803356742e-126	23	TACCCTGTAGATCCGAATTTGTG	exist
eca-miR-1197	34	25	17	24	14	43	8	10	5	7	2	9	3.2936	1.9899	1.3083	1.9002	1.4778	3.1803	0.5402	0.6468	0.3727	0.5379	0.1538	0.7435	2.19168333333333	0.49915	-2.13449	1.90018654006089e-08	7.47650319416266e-08	21	TAGGACACATGGTCTACTTCT	exist
eca-miR-1264	1	1	0	0	0	0	29	19	29	14	20	21	0.0969	0.0796	0.01	0.01	0.01	0.01	1.9581	1.229	2.1619	1.0757	1.5382	1.7347	0.0360833333333333	1.61626666666667	5.48518881759437	1.94010736401998e-28	1.8208530581582e-27	23	CAAGTCTTATTTGAGCACCTGTT	exist
eca-miR-1298	0	3	1	2	0	1	25	26	16	20	21	17	0.01	0.2388	0.077	0.1584	0.01	0.074	1.688	1.6818	1.1928	1.5367	1.6151	1.4043	0.0947	1.51978333333333	4.00435742577222	2.54565027860163e-27	2.30460197788448e-26	22	TTCATTCGGCTGTCCAGATGTA	exist
eca-miR-129a-5p	40	46	65	63	51	69	179	183	153	135	150	165	3.8748	3.6614	5.0022	4.9881	5.3833	5.1032	12.0862	11.8372	11.4057	10.3729	11.5363	13.63	4.66883333333333	11.8113833333333	1.33904394743341	6.89483431128915e-38	8.81676937556101e-37	21	CTTTTTGCGGTCTGGGCTTGC	exist
eca-miR-129b-3p	8	25	16	12	12	13	60	43	43	44	31	31	0.775	1.9899	1.2313	0.9501	1.2667	0.9615	4.0512	2.7814	3.2055	3.3808	2.3842	2.5608	1.19575	3.06065	1.35592228387896	4.58986324843617e-13	2.32447034809416e-12	22	AAGCCCTTACCCCAAAAAGCAT	exist
eca-miR-129b-5p	40	46	65	63	51	69	179	183	153	135	150	165	3.8748	3.6614	5.0022	4.9881	5.3833	5.1032	12.0862	11.8372	11.4057	10.3729	11.5363	13.63	4.66883333333333	11.8113833333333	1.33904394743341	6.31882840618658e-38	8.18248286016312e-37	21	CTTTTTGCGGTCTGGGCTTGC	exist
eca-miR-130b	25	43	40	40	32	43	8	6	4	4	12	4	2.4217	3.4226	3.0783	3.1671	3.3778	3.1803	0.5402	0.3881	0.2982	0.3073	0.9229	0.3304	3.10796666666667	0.464516666666667	-2.74217	6.66723910076006e-25	5.37053984258074e-24	22	CAGTGCAATGATGAAAGGGCAT	exist
eca-miR-133b	7	12	7	4	3	7	12	36	43	22	14	27	0.6781	0.9552	0.5387	0.3167	0.3167	0.5177	0.8102	2.3286	3.2055	1.6904	1.0767	2.2304	0.55385	1.8903	1.77104800839194	4.31499779327752e-08	1.65327443540184e-07	22	TTTGGTCCCCTTCAACCAGCTA	exist
eca-miR-135a	2405	3405	3269	3466	2239	3083	13969	11593	10361	12010	11977	10767	232.971	271.024	251.57	274.426	236.337	228.017	943.196	749.882	772.382	922.803	921.138	889.422	249.057633333333	866.471	1.79867100333312	4.89379374411966e-202	8.34391833372402e-200	23	TATGGCTTTTTATTCCTATGTGA	exist
eca-miR-137	48	76	68	71	45	52	497	466	444	455	460	427	4.6497	6.0493	5.233	5.6215	4.75	3.8459	33.5578	30.1428	33.0989	34.9605	35.3781	35.2729	5.0249	33.7351666666667	2.7470864986376	2.95237570130513e-197	3.77535042804394e-195	23	TTATTGCTTAAGAATACGCGTAG	exist
eca-miR-1379	288	243	241	230	217	342	96	138	113	77	102	76	27.8984	19.3418	18.5465	18.2106	22.9054	25.2941	6.482	8.9264	8.4238	5.9164	7.8447	6.2781	22.0328	7.3119	-1.59133	2.918856562723e-20	2.04519881072988e-19	24	GCACGGGCTGCAGCGCCGACGCCT	exist
eca-miR-139-3p	7	7	6	5	5	9	2	2	1	5	3	1	0.6781	0.5572	0.4617	0.3959	0.5278	0.6656	0.135	0.1294	0.0745	0.3842	0.2307	0.0826	0.547716666666667	0.172733333333333	-1.66488	0.00216117468671304	0.00510596236606798	22	GGAGACGCGGCCCTGTTGGAGT	exist
eca-miR-142-3p	17165	26336	25334	25081	18168	24483	9637	9693	7960	8884	8968	8056	1662.77	2096.24	1949.61	1985.83	1917.72	1810.75	650.697	626.982	593.394	682.613	689.719	665.476	1903.82	651.480333333333	-1.5471	1.12615503041747e-132	6.40031442287261e-131	23	TGTAGTGTTTCCTACTTTATGGA	exist
eca-miR-142-5p	1123	1088	1118	1068	854	1288	678	660	603	554	554	520	108.784	86.6004	86.0371	84.5606	90.1438	95.2598	45.779	42.6915	44.9519	42.5673	42.6076	42.9553	91.8977	43.5921	-1.07596	5.09852422135966e-25	4.17263222276074e-24	21	CATAAAGTAGAAAGCACTACT	exist
eca-miR-146a	1825	2733	2636	2740	1899	2412	859	783	672	749	689	636	176.787	217.536	202.857	216.944	200.448	178.39	58.0002	50.6476	50.0956	57.5503	52.9903	52.5376	198.827016666667	53.6369333333333	-1.89022	2.6839488446158e-153	2.1120612831092e-151	22	TGAGAACTGAATTCCATGGGTT	exist
eca-miR-146b-3p	44	105	89	90	48	70	14	25	24	32	30	16	4.2623	8.3576	6.8491	7.1259	5.0666	5.1772	0.9453	1.6171	1.7891	2.4588	2.3073	1.3217	6.13978333333333	1.73988333333333	-1.8192	8.79991396334181e-14	4.71325234790506e-13	22	TGCCCTAGGGACTCAGTTCTGG	exist
eca-miR-146b-5p	1883	3252	2966	3121	2110	2675	1293	1368	1089	1169	1183	1057	182.405	258.846	228.252	247.11	222.721	197.842	87.3042	88.4878	81.1817	89.8215	90.9833	87.3149	222.862683333333	87.5155666666667	-1.34854	2.14701491943993e-60	4.77477448388488e-59	22	TGAGAACTGAATTCCATAGGCT	exist
eca-miR-148b-5p	65	123	102	113	80	97	51	33	22	53	41	33	6.2965	9.7903	7.8495	8.947	8.4444	7.1741	3.4436	2.1346	1.64	4.0723	3.1533	2.726	8.08363333333333	2.86163333333333	-1.49817	3.66416471936806e-13	1.86489577508136e-12	22	GAAGTTCTGTTATACACTCAGG	exist
eca-miR-150	89	112	135	125	93	137	65	71	63	54	43	31	8.6214	8.9147	10.3891	9.8971	9.8166	10.1324	4.3888	4.5926	4.6965	4.1492	3.3071	2.5608	9.62855	3.94916666666667	-1.28577	6.73990061475973e-15	3.87354962297708e-14	22	TCTCCCAACCCTTGTACCAGTG	exist
eca-miR-153	1	2	2	2	2	1	5	5	2	4	8	5	0.0969	0.1592	0.1539	0.1584	0.2111	0.074	0.3376	0.3234	0.1491	0.3073	0.6153	0.413	0.14225	0.357616666666667	1.32998532212426	0.00504200649359975	0.0113862530749504	22	TTGCATAGTCACAAAAGTGATC	exist
eca-miR-1839	3162	3614	3623	3594	2694	3726	1796	1733	1490	1517	1566	1359	306.302	287.66	278.813	284.561	284.365	275.573	121.267	112.097	111.075	116.561	120.439	112.262	286.212016666667	115.616933333333	-1.30773	1.49557778769335e-84	4.49992963767736e-83	22	AAGGTAGATAGAACAGGTCTTG	exist
eca-miR-18a	20	34	24	33	23	29	11	25	15	15	14	9	1.9374	2.7063	1.847	2.6128	2.4278	2.1448	0.7427	1.6171	1.1182	1.1525	1.0767	0.7435	2.27935	1.07511666666667	-1.08413	0.000209293852065767	0.000598065951573407	23	TAAGGTGCATCTAGTGCAGATAG	exist
eca-miR-1912	0	0	0	1	0	0	3	2	1	2	4	0	0.01	0.01	0.01	0.0792	0.01	0.01	0.2026	0.1294	0.0745	0.1537	0.3076	0.01	0.0215333333333333	0.1463	2.76428620016572	0.00636825194051541	0.0140403485671277	22	TACCCAGAGCGTGCAGTGTGAA	exist
eca-miR-192	119	129	158	135	103	151	79	80	63	69	53	73	11.5275	10.2679	12.1591	10.6888	10.8721	11.1679	5.3341	5.1747	4.6965	5.3017	4.0762	6.0303	11.1138833333333	5.10225	-1.12316	3.06851053421276e-14	1.69680339270252e-13	21	CTGACCTATGAATTGACAGCC	exist
eca-miR-196a	295	457	473	419	314	415	1715	1710	1483	1432	1412	1375	28.5765	36.3754	36.4003	33.175	33.1442	30.6932	115.798	110.61	110.553	110.029	108.595	113.584	33.0607666666667	111.528216666667	1.75421667284903	1.4050392204356e-241	3.59338780626404e-239	22	TAGGTAGTTTCATGTTGTTGGG	exist
eca-miR-196b	12	14	18	20	14	16	266	307	276	198	269	215	1.1624	1.1143	1.3852	1.5835	1.4778	1.1834	17.9605	19.858	20.575	15.2136	20.6885	17.7604	1.31776666666667	18.676	3.82501864967881	8.26266888189476e-159	7.04392522181528e-157	22	TAGGTAGTTTCCTGTTGTTGGG	exist
eca-miR-199b-5p	11635	13511	14183	13657	10153	13846	4533	4438	3939	4194	4233	3835	1127.08	1075.42	1091.47	1081.31	1071.7	1024.04	306.071	287.068	293.641	322.251	325.555	316.795	1078.5	308.563566666667	-1.80539	1.15056277194546e-190	1.30780635077801e-188	23	CCCAGTGTTTAGACTATCTGTTC	exist
eca-miR-205	0	67	80	61	1	417	137	136	310	256	314	252	0.01	5.3329	6.1565	4.8298	0.1056	30.8411	9.2503	8.797	23.1096	19.6701	24.1494	20.8168	7.87931666666667	17.6322	1.16207007087103	0.0329481821771375	0.0619595411161979	22	TCCTTCATTCCACCGGAGTCTG	exist
eca-miR-21	961824	1148777	1176506	1148765	881764	1228023	576049	565418	502020	494592	515210	476607	93171.5	91438	90539.5	90955.3	93074.4	90823.9	38895.2	36573.5	37424.1	38002.6	39624.3	39370.7	91667.1032333333	38315.0661333333	-1.25849	1.3159165489801e-112	6.73091314803321e-111	22	TAGCTTATCAGACTGATGTTGA	exist
eca-miR-215	68	72	89	72	66	113	250	272	267	178	188	198	6.5871	5.7309	6.8491	5.7007	6.9666	8.3574	16.8802	17.5941	19.9041	13.6768	14.4589	16.356	6.69863333333333	16.4783	1.29863310111399	4.24047752959033e-34	4.7152266443162e-33	21	ATGACCTATGAATTGACAGAC	exist
eca-miR-218	2710	3107	3228	3065	2422	3422	1763	1873	1519	1572	1633	1526	262.517	247.305	248.415	242.676	255.654	253.089	119.039	121.153	113.237	120.787	125.592	126.057	251.609183333333	120.978	-1.05645	5.40232135774226e-50	9.69574517363216e-49	21	TTGTGCTTGATCTAACCATGT	exist
eca-miR-22	686	777	733	777	668	822	453	472	433	375	364	339	66.4525	61.8461	56.4089	61.5202	70.5106	60.7947	30.5869	30.5309	32.2789	28.8136	27.9949	28.0035	62.9221666666667	29.7015	-1.08303	7.40534713717899e-28	6.7639911797626e-27	22	AAGCTGCCAGTTGAAGAACTGT	exist
eca-miR-221	564	837	803	781	552	738	384	331	301	314	324	270	54.6344	66.6218	61.7959	61.8369	58.2662	54.5821	25.9279	21.4104	22.4387	24.1266	24.9185	22.3037	59.6228833333333	23.5209666666667	-1.34192	4.40158965053265e-54	8.49589851414131e-53	23	AGCTACATTGTCTGCTGGGTTTC	exist
eca-miR-223	217	302	331	340	209	330	105	128	72	63	65	50	21.0207	24.038	25.4725	26.92	22.0609	24.4066	7.0897	8.2796	5.3674	4.8407	4.9991	4.1303	23.9865	5.78446666666667	-2.05196	7.467347956109e-43	1.09129956558564e-41	22	TGTCAGTTTGTCAAATACCCCA	exist
eca-miR-301b-3p	24	35	30	37	20	37	10	6	12	4	3	8	2.3249	2.7859	2.3087	2.9295	2.1111	2.7365	0.6752	0.3881	0.8946	0.3073	0.2307	0.6609	2.53276666666667	0.526133333333333	-2.26721	4.20355546445014e-16	2.529551317725e-15	23	CAGTGCAATGATATTGTCAAAGC	exist
eca-miR-30b	385	518	482	500	387	523	1228	1259	1156	1086	1013	942	37.2948	41.2307	37.0929	39.5883	40.8497	38.6808	82.9154	81.4372	86.1764	83.4441	77.9088	77.8151	39.1228666666667	81.6161666666667	1.06084286656925	3.98907986376268e-111	1.94325176220439e-109	22	TGTAAACATCCTACACTCAGCT	exist
eca-miR-31	46	81	78	101	50	89	25	30	27	30	26	27	4.456	6.4473	6.0026	7.9968	5.2777	6.5824	1.688	1.9405	2.0128	2.3051	1.9996	2.2304	6.12713333333333	2.0294	-1.59416	8.32397570211214e-16	4.92221222153799e-15	21	AGGCAAGATGCTGGCATAGCT	exist
eca-miR-323-3p	3879	4248	4579	4251	3506	5206	1974	1987	1852	1778	1780	1731	375.757	338.124	352.383	336.58	370.075	385.033	133.286	128.527	138.061	136.615	136.898	142.992	359.658533333333	136.063	-1.40235	9.75058356218996e-79	2.69590459030279e-77	21	CACATTACACGGTCGACCTCT	exist
eca-miR-324-3p	71	85	84	100	60	86	37	52	37	45	41	39	6.8777	6.7657	6.4643	7.9177	6.3333	6.3605	2.4983	3.3636	2.7582	3.4576	3.1533	3.2216	6.78653333333333	3.07543333333333	-1.14189	4.34052946324141e-11	1.98230430397141e-10	22	CCACTGCCCCAGGTGCTGCTGG	exist
eca-miR-329a	145	178	206	191	138	163	86	96	78	55	61	68	14.0461	14.1681	15.853	15.1227	14.5666	12.0554	5.8068	6.2097	5.8147	4.226	4.6914	5.6172	14.3019833333333	5.3943	-1.40671	8.42972256903677e-24	6.58290548711803e-23	22	AACACACCTAGTTAACCTCTTT	exist
eca-miR-329b	284	492	513	482	358	470	210	241	215	182	193	189	27.511	39.1612	39.4786	38.1631	37.7886	34.761	14.1793	15.5889	16.0276	13.9842	14.8434	15.6126	36.1439166666667	15.0393333333333	-1.26501	3.48058979240808e-31	3.52538946300343e-30	23	AACGAACCTGGTTAACCTCTTTT	exist
eca-miR-338-3p	204	256	239	235	181	247	687	595	545	560	613	544	19.7614	20.3766	18.3925	18.6065	19.1054	18.268	46.3867	38.487	40.6281	43.0283	47.1452	44.9378	19.0850666666667	43.4355166666667	1.18643097243796	1.22173592953874e-74	2.97579965694792e-73	22	TCCAGCATCAGTGATTTTGTTG	exist
eca-miR-350	94	119	101	100	77	96	48	44	42	62	34	49	9.1057	9.4719	7.7726	7.9177	8.1277	7.1001	3.241	2.8461	3.131	4.7638	2.6149	4.0477	8.24928333333333	3.44075	-1.26155	8.09776877753933e-12	3.83519326825126e-11	24	TTCACAAAGCCCATACACTTTTAC	exist
eca-miR-376a	3816	5063	4782	5077	3674	4752	2575	2247	2064	2194	2264	2013	369.654	402.994	368.005	401.979	387.808	351.455	173.866	145.345	153.865	168.579	174.122	166.286	380.316116666667	163.677133333333	-1.21635	3.96016024527577e-64	9.00276429092691e-63	21	ATCATAGAGGAAAATCCACGT	exist
eca-miR-376b	896	918	957	1064	737	1001	594	557	469	524	525	469	86.7951	73.0691	73.6472	84.2439	77.7939	74.0334	40.1073	36.029	34.9626	40.2622	40.3772	38.7424	78.2637666666667	38.4134	-1.02673	5.75508382234426e-26	4.86566177707287e-25	21	ATCATAGAGGAAAATCCATGT	exist
eca-miR-378	6243	8537	9244	8367	6012	9464	3558	4212	3655	3227	3179	3066	604.757	679.511	711.384	662.471	634.595	699.952	240.238	272.449	272.469	247.95	244.494	253.271	665.444916666667	255.145316666667	-1.383	2.954044410929e-97	1.16230285860783e-95	21	ACTGGACTTGGAGTCAGAAGG	exist
eca-miR-381	1552	1883	1954	1967	1572	2182	666	690	595	603	572	602	150.342	149.879	150.373	155.74	165.932	161.38	44.9688	44.632	44.3555	46.3322	43.9919	49.729	155.607566666667	45.6682333333333	-1.76865	2.95396742124221e-138	1.88869291995674e-136	22	TATACAAGGGCAAGCTCTCTGT	exist
eca-miR-382	2221	2339	2705	2575	1984	2848	1121	1090	992	983	986	974	215.147	186.175	208.167	203.88	209.421	210.637	75.6907	70.5056	73.9506	75.53	75.8322	80.4585	205.570983333333	75.3279333333333	-1.44838	1.08234539870449e-81	3.16354097964197e-80	22	GAAGTTGTTCGTGGTGGATTCG	exist
eca-miR-384	14	10	7	10	7	8	5	4	9	4	5	5	1.3562	0.796	0.5387	0.7918	0.7389	0.5917	0.3376	0.2587	0.6709	0.3073	0.3845	0.413	0.802216666666667	0.395333333333333	-1.02092	0.0429354048851827	0.078574095165549	20	ATTCCTAGAAATTGTTCACA	exist
eca-miR-3958	4117	5143	5329	5050	3817	5594	1484	1345	1217	1289	1300	1194	398.812	409.362	410.1	399.842	402.902	413.729	100.201	87	90.7237	99.0419	99.9816	98.6319	405.791	95.9299666666667	-2.08068	3.70670288398527e-253	1.26398568343898e-250	24	CAGATATTGCACGGTTGATCTCTT	exist
eca-miR-409-3p	9574	13752	13527	13633	9755	13249	4115	3759	3247	3732	3573	3389	927.429	1094.6	1040.99	1079.41	1029.69	979.889	277.848	243.147	242.054	286.753	274.796	279.953	1025.34	267.425016666667	-1.93889	9.29131648716419e-200	1.35785953805271e-197	22	GAATGTTGCTCGGTGAACCCCT	exist
eca-miR-409-5p	145	207	260	240	193	218	91	90	89	70	69	90	14.0461	16.4764	20.0086	19.0024	20.3721	16.1232	6.1444	5.8216	6.6347	5.3785	5.3067	7.4346	17.6714666666667	6.12008333333333	-1.5298	5.53447207938774e-27	4.88083184242557e-26	23	AGGTTACCCGAGCAACTTTGCAT	exist
eca-miR-410	91	68	77	74	80	100	61	46	36	47	29	45	8.8151	5.4125	5.9256	5.8591	8.4444	7.3959	4.1188	2.9755	2.6837	3.6113	2.2304	3.7173	6.97543333333333	3.22283333333333	-1.11395	1.60312397107589e-06	5.55930787257842e-06	21	AATATAACACAGATGGCCTGT	exist
eca-miR-412	2	2	3	2	4	6	0	0	0	1	0	1	0.1937	0.1592	0.2309	0.1584	0.4222	0.4438	0.01	0.01	0.01	0.0768	0.01	0.0826	0.268033333333333	0.0332333333333333	-3.01171	0.000419897937596292	0.00114243508021544	20	TTCACCTGGTCCACTAGCCG	exist
eca-miR-424	5003	5703	5885	5695	4523	6622	1261	1344	1116	1116	1085	1041	484.638	453.936	452.888	450.911	477.424	489.76	85.1436	86.9354	83.1945	85.7492	83.4462	85.9932	468.259383333333	85.0770166666667	-2.46047	0	0	22	CAGCAGCAATTCATGTTTTGAA	exist
eca-miR-449a	24	17	18	28	17	25	5	5	7	5	7	3	2.3249	1.3531	1.3852	2.2169	1.7944	1.849	0.3376	0.3234	0.5218	0.3842	0.5384	0.2478	1.82058333333333	0.3922	-2.21474	5.1290569140501e-11	2.3114648559794e-10	22	TGGCAGTGTATTGTTAGCTGGT	exist
eca-miR-450a	44	59	56	57	32	35	13	16	16	9	6	11	4.2623	4.6962	4.3096	4.5131	3.3778	2.5886	0.8778	1.0349	1.1928	0.6915	0.4615	0.9087	3.95793333333333	0.8612	-2.20033	4.27306606073941e-18	2.76667505071925e-17	22	TTTTGCGATGTGTTCCTAATAT	exist
eca-miR-450b-5p	4991	5606	5660	5885	4215	5831	1190	1132	1019	1042	1058	942	483.476	446.215	435.572	465.954	444.913	431.258	80.3496	73.2223	75.9634	80.0633	81.3697	77.8151	451.231433333333	78.1305666666667	-2.52991	0	0	22	TTTTGCAATATGTTCCTGAATA	exist
eca-miR-450c	179	232	216	224	144	211	38	45	39	25	25	32	17.3397	18.4663	16.6226	17.7356	15.1999	15.6055	2.5658	2.9108	2.9073	1.9209	1.9227	2.6434	16.8282666666667	2.47848333333333	-2.76336	3.56958415884173e-89	1.21722819816503e-87	22	TTTTGCGATGTGTTCCTAATAC	exist
eca-miR-451	758	747	804	773	623	877	477	437	407	392	419	351	73.4271	59.4582	61.8728	61.2035	65.7606	64.8625	32.2074	28.2669	30.3406	30.1198	32.2248	28.9948	64.4307833333333	30.359	-1.08562	2.8874318219623e-26	2.46153562822286e-25	22	AAACCGTTACCATTACTGTGTT	exist
eca-miR-454	1512	2177	1949	2017	1326	1910	1131	947	852	888	982	882	146.467	173.28	149.988	159.699	139.966	141.263	76.3659	61.2558	63.5141	68.2305	75.5246	72.8588	151.777066666667	69.6249	-1.12428	6.2202082795317e-36	7.39915473251271e-35	23	TAGTGCAATATTGCTTATAGGGT	exist
eca-miR-483	56	92	101	83	63	88	64	45	40	30	44	36	5.4247	7.3228	7.7726	6.5717	6.65	6.5084	4.3213	2.9108	2.9819	2.3051	3.384	2.9738	6.70836666666667	3.14615	-1.09237	2.22336596543768e-08	8.68131062077384e-08	24	TCACTCCTCTCCTCCCGTCTTCTT	exist
eca-miR-485-5p	135	249	223	220	149	193	113	126	112	101	95	67	13.0774	19.8194	17.1612	17.4188	15.7277	14.2742	7.6298	8.1502	8.3493	7.7605	7.3063	5.5346	16.2464	7.45511666666667	-1.12382	2.58650546826682e-14	1.43804081197661e-13	22	AGAGGCTGGCCGTGATGAATTC	exist
eca-miR-490-3p	102	139	164	147	101	160	47	37	30	27	22	19	9.8807	11.0638	12.6208	11.639	10.661	11.8335	3.1735	2.3933	2.2364	2.0746	1.692	1.5695	11.2831333333333	2.18988333333333	-2.36524	6.69409449208914e-50	1.16068790939105e-48	22	CAACCTGGAGGACTCCATGCTG	exist
eca-miR-490-5p	63	38	53	62	55	69	8	11	9	6	12	3	6.1028	3.0246	4.0787	4.9089	5.8055	5.1032	0.5402	0.7115	0.6709	0.461	0.9229	0.2478	4.83728333333333	0.592383333333333	-3.02959	1.7997270659503e-26	1.54716032644298e-25	20	CCATGGATCTCCAGGTGGGT	exist
eca-miR-493b	278	373	382	399	263	353	197	159	148	151	138	130	26.9297	29.6893	29.3973	31.5915	27.7609	26.1077	13.3016	10.2848	11.033	11.6023	10.6134	10.7388	28.5794	11.2623166666667	-1.34347	9.2476273798041e-39	1.24477931704468e-37	22	TGAAGGTCTTCCGTGTGCCAGG	exist
eca-miR-494	2	9	9	9	11	7	0	5	4	5	3	2	0.1937	0.7164	0.6926	0.7126	1.1611	0.5177	0.01	0.3234	0.2982	0.3842	0.2307	0.1652	0.665683333333333	0.235283333333333	-1.50044	0.00691758266401473	0.0151860237452512	22	TGAAACATACACGGGAAACCTC	exist
eca-miR-501-5p	754	927	941	937	729	992	489	542	488	458	444	445	73.0397	73.7855	72.4159	74.1885	76.9494	73.3678	33.0176	35.0588	36.3789	35.191	34.1476	36.7598	73.9578	35.0922833333333	-1.07555	3.42087020355824e-43	5.07181191049286e-42	21	ATCCTTCGTCCCTGGGTGAGA	exist
eca-miR-502-3p	3358	4694	4873	4674	3298	4461	2674	2741	2238	2444	2255	2057	325.288	373.623	375.008	370.071	348.12	329.933	180.55	177.299	166.836	187.788	173.43	169.921	353.674	175.970683333333	-1.00708	1.22276725653656e-55	2.55283857844265e-54	22	AATGCACCTGGGCAAGGATTCA	exist
eca-miR-503	622	739	777	764	472	708	351	236	256	301	284	263	60.2529	58.8214	59.795	60.4909	49.8218	52.3633	23.6998	15.2654	19.084	23.1277	21.8421	21.7255	56.9242166666667	20.7907	-1.4531	2.10481727102547e-35	2.41935738006636e-34	23	TAGCAGCGGGAACAGTACTGCAG	exist
eca-miR-506a	99	156	158	166	111	151	343	335	304	341	307	284	9.5901	12.417	12.1591	13.1433	11.7166	11.1679	23.1596	21.6692	22.6623	26.2011	23.611	23.4602	11.699	23.4605666666667	1.00385264338148	3.82300524031819e-47	6.41136780466477e-46	25	TGAATGGCACCTTTCTGAGTAGAGT	exist
eca-miR-507a	2	2	1	1	2	3	20	13	13	11	8	5	0.1937	0.1592	0.077	0.0792	0.2111	0.2219	1.3504	0.8409	0.9691	0.8452	0.6153	0.413	0.157016666666667	0.838983333333334	2.41772444803278	6.34627839036352e-09	2.56610387088612e-08	21	ATTGGCACCTCTTAGAGTGAA	exist
eca-miR-508-3p	776	859	869	906	634	995	3367	3458	3121	2736	2841	2732	75.1708	68.3729	66.875	71.734	66.9217	73.5897	227.342	223.677	232.661	210.224	218.498	225.68	70.4440166666667	223.013883333333	1.66258444730894	3.88216941777201e-234	7.94291862876152e-232	23	TGATTGTCACCTTTTGGAGTAGA	exist
eca-miR-514	26	22	28	39	21	44	181	234	222	154	154	165	2.5186	1.7511	2.1548	3.0879	2.2167	3.2542	12.2212	15.1361	16.5494	11.8328	11.844	13.63	2.49721666666667	13.5355833333333	2.4383641589481	8.36125553031239e-68	1.98920102500223e-66	21	ATTGACACCTCTGTGAGTGGA	exist
eca-miR-514a	79	70	90	98	57	73	299	294	252	257	259	186	7.6527	5.5717	6.9261	7.7593	6.0166	5.399	20.1887	19.0171	18.7858	19.7469	19.9194	15.3648	6.55423333333333	18.8371166666667	1.52307921400103	4.5761666535814e-55	9.36283697322755e-54	25	TCACTCCGGAAAGTGTCAATCATGT	exist
eca-miR-539	14	30	20	20	13	29	2	12	9	11	10	9	1.3562	2.3879	1.5391	1.5835	1.3722	2.1448	0.135	0.7762	0.6709	0.8452	0.7691	0.7435	1.73061666666667	0.65665	-1.39809	3.01910717859467e-05	9.33095662749955e-05	22	GGAGAAATTATCCTTGCTGTGT	exist
eca-miR-542-3p	11923	11096	11648	11694	9471	14262	2563	2994	2695	2400	2456	2467	1154.98	883.197	896.387	925.891	999.709	1054.81	173.055	193.664	200.904	184.407	188.888	203.79	985.828266666667	190.784783333333	-2.36939	1.80797170561141e-152	1.32111075345748e-150	22	TGTGACAGATTGATAACTGAAA	exist
eca-miR-542-5p	1378	1536	1701	1540	1244	1808	418	459	371	307	306	301	133.486	122.259	130.903	121.932	131.31	133.719	28.2236	29.69	27.6569	23.5887	23.5341	24.8645	128.934833333333	26.2596333333333	-2.29572	7.36425530139273e-165	6.84875743029524e-163	22	CTCGGGGATCATCATGTCACGA	exist
eca-miR-551a	13	15	14	12	11	19	9	6	8	3	4	11	1.2593	1.1939	1.0774	0.9501	1.1611	1.4052	0.6077	0.3881	0.5964	0.2305	0.3076	0.9087	1.1745	0.5065	-1.21341	0.00190887699832654	0.00454135155648385	21	GCGACCCACTCTTGGTTTCCA	exist
eca-miR-592	370	499	470	431	327	526	1510	1401	1448	1287	1394	1279	35.8417	39.7184	36.1694	34.1251	34.5164	38.9027	101.956	90.6224	107.944	98.8882	107.211	105.653	36.5456166666667	102.045916666667	1.48144817179652	4.82357736464202e-137	2.90265861413458e-135	22	TTGTGTCAATATGCGATGATGT	exist
eca-miR-656	223	268	272	300	201	278	159	133	129	129	116	114	21.6019	21.3317	20.9321	23.753	21.2165	20.5607	10.7358	8.603	9.6166	9.9119	8.9214	9.4171	21.5659833333333	9.5343	-1.17756	1.86386224933479e-25	1.5501878707882e-24	21	AATATTATACAGTCAACCTCT	exist
eca-miR-703	24	15	13	10	20	28	1	4	2	1	2	2	2.3249	1.1939	1.0004	0.7918	2.1111	2.0709	0.0675	0.2587	0.1491	0.0768	0.1538	0.1652	1.58216666666667	0.145183333333333	-3.44595	3.39469598752572e-12	1.65370190249467e-11	21	AAAACCTTCAGAAGGAAAGGA	exist
eca-miR-873	100	89	76	114	84	124	236	256	255	261	251	205	9.687	7.084	5.8487	9.0261	8.8666	9.171	15.9349	16.5591	19.0095	20.0542	19.3041	16.9343	8.28056666666667	17.9660166666667	1.1174691727094	1.00792072103169e-28	9.82002759633735e-28	21	GCAGGAACTTGTGAGTCTCCT	exist
eca-miR-876-5p	2	5	2	4	9	8	16	22	21	12	18	10	0.1937	0.398	0.1539	0.3167	0.95	0.5917	1.0803	1.423	1.5655	0.922	1.3844	0.8261	0.434	1.20021666666667	1.46752792114269	3.94557283107686e-07	1.43641316946321e-06	22	TGGATTTCTTTGTGAATCACCA	exist
eca-miR-889	14827	13807	14498	14145	10895	16314	8395	8286	7680	6942	7566	6955	1436.29	1098.98	1115.71	1119.95	1150.02	1206.58	566.836	535.972	572.521	533.397	581.893	574.527	1187.92091666667	560.857633333333	-1.08273	7.18310950467101e-30	7.06569329161389e-29	21	TTAATATCGGACAACCATTGT	exist
eca-miR-8908j	32	38	42	42	39	52	30	20	18	24	18	15	3.0998	3.0246	3.2322	3.3254	4.1166	3.8459	2.0256	1.2937	1.3418	1.8441	1.3844	1.2391	3.44075	1.52145	-1.17728	7.11960311499203e-07	2.53775400231249e-06	25	CTACCCGGAAGGTACTGATCACCTA	exist
eca-miR-8914	22	32	34	31	23	31	20	19	9	25	9	12	2.1311	2.5471	2.6165	2.4545	2.4278	2.2927	1.3504	1.229	0.6709	1.9209	0.6922	0.9913	2.41161666666667	1.14245	-1.07787	0.000214651660816143	0.000609968469485873	23	TTTGAGCTGTGTTGGTTGTCACG	exist
eca-miR-8951	28	46	49	58	42	35	32	23	23	25	22	19	2.7123	3.6614	3.7709	4.5922	4.4333	2.5886	2.1607	1.4877	1.7146	1.9209	1.692	1.5695	3.62645	1.75756666666667	-1.04498	3.20272464539472e-05	9.83900093765405e-05	24	TTTTTGAAGACATTCCTAGAATCC	exist
eca-miR-8958	3	9	2	5	4	10	1	0	2	2	4	2	0.2906	0.7164	0.1539	0.3959	0.4222	0.7396	0.0675	0.01	0.1491	0.1537	0.3076	0.1652	0.4531	0.142183333333333	-1.67208	0.0135650849058194	0.02792169388059	22	GGATGATTGTCCCTTTGCTGCT	exist
eca-miR-9027	17	15	10	22	17	21	11	13	8	7	9	4	1.6468	1.1939	0.7696	1.7419	1.7944	1.5531	0.7427	0.8409	0.5964	0.5379	0.6922	0.3304	1.44995	0.623416666666667	-1.21773	0.00100508021461267	0.00252628270159401	21	GAGCTGGCCAATGAGTTGTCG	exist
eca-miR-9080	5	6	17	11	8	5	1	6	1	5	3	3	0.4843	0.4776	1.3083	0.8709	0.8444	0.3698	0.0675	0.3881	0.0745	0.3842	0.2307	0.2478	0.725883333333333	0.232133333333333	-1.64478	0.00279272777635186	0.00642013598923135	22	ATCCGAGGTTGGTTGAATCTGT	exist
eca-miR-9081	2	8	9	1	3	4	2	3	2	1	2	1	0.1937	0.6368	0.6926	0.0792	0.3167	0.2958	0.135	0.1941	0.1491	0.0768	0.1538	0.0826	0.369133333333333	0.1319	-1.4847	0.0427933646405295	0.078574095165549	23	TTAGACAATACTGATGCCTGGGC	exist
eca-miR-9156	4	5	6	8	4	7	0	0	0	0	0	0	0.3875	0.398	0.4617	0.6334	0.4222	0.5177	0.01	0.01	0.01	0.01	0.01	0.01	0.470083333333333	0.01	-5.55484	2.34280613461034e-10	1.03752843104172e-09	23	TCTAGGGCGCCTGTGAAGATGGT	exist
eca-miR-9185	45	56	43	41	41	52	99	120	127	90	100	117	4.3591	4.4574	3.3091	3.2462	4.3277	3.8459	6.6845	7.7621	9.4675	6.9153	7.6909	9.6649	3.92423333333333	8.03086666666667	1.03314486122451	3.57301215855099e-18	2.32814741286475e-17	25	ATCCGCGGATTGAACCAGCCACGTA	exist
eca-miR-9a	308	444	448	444	349	448	1041	1055	907	964	883	818	29.8358	35.3406	34.4764	35.1544	36.8386	33.1338	70.289	68.2417	67.6141	74.0701	67.9106	67.572	34.1299333333333	69.2829166666667	1.02146206940807	3.68485428371289e-97	1.39615034527344e-95	23	TCTTTGGTTATCTAGCTGTATGA	exist
miR-101-x	20	12	10	12	15	6	27	33	27	31	37	36	1.9374	0.9552	0.7696	0.9501	1.5833	0.4438	1.8231	2.1346	2.0128	2.3819	2.8456	2.9738	1.10656666666667	2.36196666666667	1.09389823384584	3.30432413924764e-07	1.21158551772413e-06	22	TCAGTTATCACAGTGCTGATGC	known
miR-1185-y	51	53	47	52	40	52	35	27	20	31	25	28	4.9403	4.2186	3.6169	4.1172	4.2222	3.8459	2.3632	1.7465	1.4909	2.3819	1.9227	2.313	4.16018333333333	2.03636666666667	-1.03065	3.32744807291363e-06	1.11973005874692e-05	22	ATATACAGGGGGAGACTCTTAT	known
miR-1197-y	1	2	4	3	2	6	1	3	0	0	0	1	0.0969	0.1592	0.3078	0.2375	0.2111	0.4438	0.0675	0.1941	0.01	0.01	0.01	0.0826	0.242716666666667	0.0623666666666667	-1.96043	0.0256632283776681	0.0493486515608166	23	TAGGACACATGGTCTACTTCTTA	known
miR-1224-x	1	3	7	0	4	3	0	0	0	0	1	0	0.0969	0.2388	0.5387	0.01	0.4222	0.2219	0.01	0.01	0.01	0.01	0.0769	0.01	0.25475	0.02115	-3.59035	0.000710356478007871	0.00182128991729838	22	GTGAGGACTCGGGAGGTGGAGT	known
miR-1246-z	13	6	5	6	2	10	0	2	0	0	1	1	1.2593	0.4776	0.3848	0.4751	0.2111	0.7396	0.01	0.1294	0.01	0.01	0.0769	0.0826	0.59125	0.05315	-3.47563	2.81080322484644e-06	9.55299567780036e-06	18	ATGGATTTTTGGAGCAGG	known
miR-1247-x	4	7	3	7	4	5	7	15	13	9	15	17	0.3875	0.5572	0.2309	0.5542	0.4222	0.3698	0.4726	0.9703	0.9691	0.6915	1.1536	1.4043	0.4203	0.943566666666667	1.16670499697079	6.72301331228498e-05	0.000202283606425516	22	ACCCGTCCCGTGCGTCCCCGGA	known
miR-129-x	4	15	9	20	2	13	48	22	25	32	35	16	0.3875	1.1939	0.6926	1.5835	0.2111	0.9615	3.241	1.423	1.8637	2.4588	2.6918	1.3217	0.83835	2.16666666666667	1.36985263658544	7.51436392827413e-07	2.66916468702237e-06	23	CTTTTTGCGGTCTGGGCTTGCAA	known
miR-1290-z	3	1	0	2	2	3	0	0	0	0	0	1	0.2906	0.0796	0.01	0.1584	0.2111	0.2219	0.01	0.01	0.01	0.01	0.01	0.0826	0.161933333333333	0.0221	-2.87328	0.00992289015662363	0.0210168046174451	18	TGGATTTTTGGAGCAGGG	known
miR-1298-y	0	0	0	0	0	0	1	5	3	2	0	5	0.01	0.01	0.01	0.01	0.01	0.01	0.0675	0.3234	0.2236	0.1537	0.01	0.413	0.01	0.198533333333333	4.31130934808622	0.000234573705093853	0.000661071350719041	22	CATCTGGGCAACTGATTGAACT	known
miR-133-y	13	19	14	15	14	25	31	43	33	39	41	41	1.2593	1.5123	1.0774	1.1876	1.4778	1.849	2.0931	2.7814	2.4601	2.9966	3.1533	3.3869	1.3939	2.8119	1.01241822424757	7.66997074920322e-10	3.25575936781531e-09	23	TTGGTCCCCTTCAACCAGCTGTG	known
miR-1338-x	13	17	33	26	30	31	86	68	53	56	37	50	1.2593	1.3531	2.5396	2.0586	3.1666	2.2927	5.8068	4.3985	3.951	4.3028	2.8456	4.1303	2.11165	4.23916666666667	1.00540995646795	7.45106430161515e-09	2.98919167864796e-08	22	AGGACTGTCCAACCTGAGAAAA	known
miR-135-x	3	7	6	3	3	6	24	12	14	17	16	14	0.2906	0.5572	0.4617	0.2375	0.3167	0.4438	1.6205	0.7762	1.0437	1.3062	1.2305	1.1565	0.384583333333333	1.18893333333333	1.62829967443841	9.69590469770557e-09	3.84453895571814e-08	23	TATGGCTTTTTATTCCTATGTAG	known
miR-1379-x	6	17	9	12	3	7	8	1	1	2	3	5	0.5812	1.3531	0.6926	0.9501	0.3167	0.5177	0.5402	0.0647	0.0745	0.1537	0.2307	0.413	0.735233333333333	0.246133333333333	-1.57876	0.00885072981796739	0.0190440933204684	22	TCAGGCTCTCAGCCCGAGCCGA	known
miR-142-x	13	19	25	15	21	14	13	13	9	11	9	4	1.2593	1.5123	1.9239	1.1876	2.2167	1.0354	0.8778	0.8409	0.6709	0.8452	0.6922	0.3304	1.52253333333333	0.709566666666667	-1.10146	0.00314281874544741	0.00717657048346586	23	CCCATAAAGTAGAAAGCACTAGA	known
miR-146-z	0	5	7	3	0	25	55	54	5	6	9	7	0.01	0.398	0.5387	0.2375	0.01	1.849	3.7136	3.4929	0.3727	0.461	0.6922	0.5782	0.5072	1.55176666666667	1.61328499060106	0.00857384410132122	0.0185043091047502	23	TGAGAACTGAATTCCAAGGGTGT	known
miR-15-z	0	3	5	6	1	3	4	2	6	10	9	8	0.01	0.2388	0.3848	0.4751	0.1056	0.2219	0.2701	0.1294	0.4473	0.7684	0.6922	0.6609	0.239366666666667	0.494716666666667	1.04738024193309	0.0122146655885005	0.0253460505010872	23	TAGCAGCACATAATGGTTTGTAT	known
miR-152-y	28048	28120	30387	29207	22970	35352	15085	16073	14428	13047	13170	12957	2717	2238.24	2338.47	2312.51	2424.59	2614.62	1018.55	1039.67	1075.56	1002.48	1012.89	1070.33	2440.90418333333	1036.58	-1.23558	2.53206336395545e-54	4.98134773332005e-53	21	TCAGTGCATGACAGAACTTGG	known
miR-153-x	1	4	3	2	1	4	11	7	23	13	22	6	0.0969	0.3184	0.2309	0.1584	0.1056	0.2958	0.7427	0.4528	1.7146	0.9989	1.692	0.4956	0.201	1.0161	2.33777498614902	1.34089064385578e-07	5.02465614895406e-07	21	GTCATTTTTGTGATGTTGCAG	known
miR-154-x	12790	17457	17950	17349	11768	16576	7755	6795	5889	6541	6689	5766	1238.96	1389.51	1381.37	1373.63	1242.17	1225.95	523.623	439.528	439.007	502.586	514.444	476.308	1308.59813333333	482.583	-1.43917	4.11014439961387e-98	1.68187108832199e-96	23	AGAGGTCTTCCATGATGCATTCG	known
miR-18-y	37	54	50	52	31	45	12	23	11	16	28	19	3.5842	4.2982	3.8478	4.1172	3.2722	3.3282	0.8102	1.4877	0.82	1.2294	2.1535	1.5695	3.7413	1.34505	-1.47588	1.60128367214756e-09	6.6589967341746e-09	23	ACTGCCCTAAGTGCTCCTTCTGG	known
miR-181-z	8	22	14	14	12	10	11	10	3	6	5	5	0.775	1.7511	1.0774	1.1085	1.2667	0.7396	0.7427	0.6468	0.2236	0.461	0.3845	0.413	1.11971666666667	0.4786	-1.22624	0.00394694121123417	0.00897271302020568	27	AACATTCATTGCTGTCGGTGGGTTAGT	known
miR-1839-x	57	81	91	57	51	63	42	23	30	30	31	24	5.5216	6.4473	7.003	4.5131	5.3833	4.6594	2.8359	1.4877	2.2364	2.3051	2.3842	1.9826	5.58795	2.20531666666667	-1.34133	5.40812915815588e-10	2.3542621824653e-09	23	AAAGGTAGATAGAACAGGTCTTG	known
miR-1843-y	1	3	0	2	2	0	0	0	0	0	0	0	0.0969	0.2388	0.01	0.1584	0.2111	0.01	0.01	0.01	0.01	0.01	0.01	0.01	0.120866666666667	0.01	-3.59534	0.012685059813328	0.0262688586822562	21	TCTGATCGTTCCCCTCCATAC	known
miR-186-x	78	104	97	123	48	76	248	204	209	173	193	171	7.5558	8.278	7.4648	9.7387	5.0666	5.6209	16.7451	13.1955	15.5803	13.2927	14.8434	14.1257	7.28746666666667	14.6304	1.00548485977698	2.38379946742849e-22	1.78001960232069e-21	22	CAAAGAATTCTCCTTTTGGGAA	known
miR-188-z	2	0	2	3	0	0	0	0	0	0	0	0	0.1937	0.01	0.1539	0.2375	0.01	0.01	0.01	0.01	0.01	0.01	0.01	0.01	0.102516666666667	0.01	-3.35779	0.0331523879324561	0.0621151883789425	25	CATCCCTTGCATGGTGGAGGGTAAG	known
miR-19-z	0	3	0	4	2	0	8	1	2	5	4	5	0.01	0.2388	0.01	0.3167	0.2111	0.01	0.5402	0.0647	0.1491	0.3842	0.3076	0.413	0.132766666666667	0.3098	1.22244416514654	0.0285123071801256	0.0543167416113008	23	AGTTTTGCAGGTTTGCATCCAGA	known
miR-192-z	5	5	7	13	8	7	4	5	8	2	1	1	0.4843	0.398	0.5387	1.0293	0.8444	0.5177	0.2701	0.3234	0.5964	0.1537	0.0769	0.0826	0.6354	0.250516666666667	-1.34276	0.0243091778783729	0.0469212999425953	24	CTGACCTATGAATTGACAGCCATT	known
miR-196-x	20	31	25	34	21	22	131	111	71	105	108	95	1.9374	2.4675	1.9239	2.692	2.2167	1.6271	8.8452	7.1799	5.2928	8.0678	8.3062	7.8476	2.1441	7.58991666666667	1.82371185158017	3.52844133239897e-35	4.01066164782683e-34	23	TAGGTAGTTTCATGTTGTTGGAA	known
miR-196-y	1	1	2	3	2	2	8	16	8	8	19	15	0.0969	0.0796	0.1539	0.2375	0.2111	0.1479	0.5402	1.0349	0.5964	0.6147	1.4613	1.2391	0.154483333333333	0.914433333333334	2.56542679507484	3.67975754269832e-09	1.49975775545035e-08	22	TCGGCAACAAGAAACTGCCTGA	known
miR-196-z	0	2	1	2	4	4	12	11	5	3	5	8	0.01	0.1592	0.077	0.1584	0.4222	0.2958	0.8102	0.7115	0.3727	0.2305	0.3845	0.6609	0.1871	0.528383333333333	1.49777540214577	0.000649693361998123	0.00169550078909204	24	TAGGTAGTTTCATGTTGTTGGGTA	known
miR-1983-z	1	12	4	1	2	3	3	0	1	0	0	0	0.0969	0.9552	0.3078	0.0792	0.2111	0.2219	0.2026	0.01	0.0745	0.01	0.01	0.01	0.312016666666667	0.05285	-2.56165	0.0108447334270497	0.0228692115565439	21	CTCACCTGGAGCATGTTTTCT	known
miR-2001-z	0	3	1	0	1	1	6	7	1	4	5	3	0.01	0.2388	0.077	0.01	0.1056	0.074	0.4051	0.4528	0.0745	0.3073	0.3845	0.2478	0.0859	0.312	1.86081599261115	0.00136239128279619	0.00335030356322237	21	GTTGTGACCGTTGTAATGGGT	known
miR-202-x	41	67	52	60	46	35	402	381	338	345	319	319	3.9717	5.3329	4.0017	4.7506	4.8555	2.5886	27.1433	24.6446	25.1969	26.5085	24.534	26.3514	4.25016666666667	25.7297833333333	2.59784798687339	3.55318862949865e-149	2.42327464531808e-147	21	TTCCTATGCATATACTTCTTT	known
miR-203-y	560	837	864	855	577	1249	401	373	437	420	461	443	54.247	66.6218	66.4902	67.696	60.9051	92.3754	27.0758	24.1272	32.577	32.2712	35.455	36.5946	68.0559166666667	31.3501333333333	-1.11825	1.69718179334182e-12	8.38752161637045e-12	23	GTGAAATGTTTAGGACCACTAGA	known
miR-205-z	0	0	0	0	0	1	0	2	1	0	3	4	0.01	0.01	0.01	0.01	0.01	0.074	0.01	0.1294	0.0745	0.01	0.2307	0.3304	0.0206666666666667	0.130833333333333	2.66235253339211	0.0314486919533186	0.059467674432985	24	TCCTTCATTCCACCGGAGTCTGTT	known
miR-21-x	5851	9297	8678	9172	6048	8417	3984	4525	2502	2161	2349	2174	566.784	740.004	667.827	726.208	638.395	622.517	269.002	292.695	186.517	166.043	180.659	179.586	660.289	212.417083333333	-1.6362	2.94522998742826e-32	3.07445946646848e-31	24	TAGCTTATCAGACTGATGTTGACA	known
miR-215-y	4	2	4	0	3	6	5	7	12	6	15	13	0.3875	0.1592	0.3078	0.01	0.3167	0.4438	0.3376	0.4528	0.8946	0.461	1.1536	1.0739	0.270833333333333	0.728916666666667	1.42834857568962	0.000512853832312478	0.00138065650119912	22	TCTGTCATTTCTGTAGGCCAAT	known
miR-218-x	521	812	856	798	578	812	407	358	298	318	335	309	50.469	64.6319	65.8746	63.1829	61.0107	60.0551	27.4809	23.1569	22.215	24.4339	25.7645	25.5253	60.8707	24.7628	-1.29758	7.32092131539531e-45	1.15220038548452e-43	23	TTGTGCTTGATCTAACCATGTGT	known
miR-218-z	214	406	343	369	281	338	176	139	142	140	144	113	20.7301	32.316	26.396	29.2162	29.6609	24.9983	11.8836	8.9911	10.5857	10.7571	11.0749	9.3345	27.2195833333333	10.4378166666667	-1.38283	3.32357387752065e-27	2.98247024272247e-26	23	TTGTGCTTGATCTAACCATGTGA	known
miR-2188-x	0	6	6	8	0	17	26	42	9	4	6	10	0.01	0.4776	0.4617	0.6334	0.01	1.2573	1.7555	2.7167	0.6709	0.3073	0.4615	0.8261	0.475	1.123	1.24135850918229	0.0156382031954675	0.0316789739979469	22	AAGGTCCAACCTCACATGTCCT	known
miR-22-x	100	94	98	104	83	119	56	43	41	35	55	31	9.687	7.482	7.5417	8.2344	8.761	8.8012	3.7812	2.7814	3.0564	2.6893	4.23	2.5608	8.41788333333333	3.18318333333333	-1.40299	1.38896071861333e-14	7.80718030297493e-14	22	AGTTCTTCAGTGGCAAGCTTTA	known
miR-22-z	0	0	1	0	0	1	6	8	0	1	1	2	0.01	0.01	0.077	0.01	0.01	0.074	0.4051	0.5175	0.01	0.0768	0.0769	0.1652	0.0318333333333333	0.208583333333333	2.71201374765258	0.00797063922879294	0.0172753473115576	22	AAGCTGCCAGCTGAAGAACTGC	known
miR-221-x	49	100	79	79	56	76	36	44	30	35	36	28	4.7466	7.9596	6.0795	6.255	5.9111	5.6209	2.4307	2.8461	2.2364	2.6893	2.7687	2.313	6.09545	2.54736666666667	-1.25873	4.39075928829515e-11	1.99633188974486e-10	26	ACCTGGCATACAATGTAGATTTCTGT	known
miR-222-x	0	4	7	6	0	25	37	38	9	7	8	12	0.01	0.3184	0.5387	0.4751	0.01	1.849	2.4983	2.458	0.6709	0.5379	0.6153	0.9913	0.533533333333333	1.29528333333333	1.27961739733253	0.0147291125444469	0.0300131190980506	23	TGCTCAGTAGTCAGTGTAGATCC	known
miR-223-x	21	39	24	27	15	25	8	7	7	4	4	4	2.0343	3.1042	1.847	2.1378	1.5833	1.849	0.5402	0.4528	0.5218	0.3073	0.3076	0.3304	2.0926	0.410016666666667	-2.35154	8.10393761311958e-14	4.36333062011649e-13	23	CGTGTATTTGACAAGCTGAGTTG	known
miR-223-y	55	95	67	65	50	64	22	18	15	26	19	19	5.3278	7.5616	5.1561	5.1465	5.2777	4.7334	1.4855	1.1643	1.1182	1.9977	1.4613	1.5695	5.53385	1.46608333333333	-1.91632	3.90607787175037e-19	2.62889319921094e-18	24	TGTCAGTTTGTCAAATACCCCATT	known
miR-2284-z	0	0	2	0	0	6	2	1	6	4	7	3	0.01	0.01	0.1539	0.01	0.01	0.4438	0.135	0.0647	0.4473	0.3073	0.5384	0.2478	0.106283333333333	0.290083333333333	1.44855202775139	0.0368921235097577	0.0686193497281494	22	TGAAAAGTTCGTTCGGGTTTTT	known
miR-2340-z	14	21	19	10	14	22	9	13	7	2	2	2	1.3562	1.6715	1.4622	0.7918	1.4778	1.6271	0.6077	0.8409	0.5218	0.1537	0.1538	0.1652	1.39776666666667	0.407183333333333	-1.77937	1.67192162747334e-05	5.24655161013874e-05	18	TCCCTGGTGGTCTAGTGG	known
miR-2484-z	89	115	94	137	87	93	353	262	223	251	259	220	8.6214	9.1535	7.2339	10.8472	9.1833	6.8782	23.8348	16.9472	16.624	19.2859	19.9194	18.1734	8.65291666666667	19.1307833333333	1.14463753407505	2.17334290147124e-30	2.17973508647557e-29	26	AAGCTATGATGAATTTGATTGCATTG	known
miR-25-z	12	10	14	8	7	16	32	35	24	29	32	33	1.1624	0.796	1.0774	0.6334	0.7389	1.1834	2.1607	2.2639	1.7891	2.2282	2.4611	2.726	0.931916666666667	2.2715	1.28537244750751	7.56173192680843e-12	3.59797756331396e-11	20	CATTGCACTTGTCTCGGAAA	known
miR-263-x	0	7	2	5	0	1	2	2	14	11	10	13	0.01	0.5572	0.1539	0.3959	0.01	0.074	0.135	0.1294	1.0437	0.8452	0.7691	1.0739	0.200166666666667	0.66605	1.73442873845978	0.00289927863828969	0.00663526185004553	23	AATGGCACTGGTAGAATTCACGG	known
miR-263-z	0	7	5	4	0	6	7	8	13	7	13	12	0.01	0.5572	0.3848	0.3167	0.01	0.4438	0.4726	0.5175	0.9691	0.5379	0.9998	0.9913	0.287083333333333	0.748033333333333	1.38163298280752	0.000279086852643957	0.000775831114822738	24	CTTGGCACTGTTAGAATTCACTGA	known
miR-277-y	1	1	0	0	1	0	2	3	3	0	2	6	0.0969	0.0796	0.01	0.01	0.1056	0.01	0.135	0.1941	0.2236	0.01	0.1538	0.4956	0.0520166666666667	0.202016666666667	1.95742846577502	0.0128286030729878	0.0265124463508415	22	TAAATGCATAATCTGGTATGTG	known
miR-285-y	3	0	2	2	1	3	8	5	2	7	9	5	0.2906	0.01	0.1539	0.1584	0.1056	0.2219	0.5402	0.3234	0.1491	0.5379	0.6922	0.413	0.156733333333333	0.442633333333333	1.49780006181606	0.00138517713440301	0.00339816836569372	21	TAGCACCATCCGAAATCGGTA	known
miR-301-y	0	0	0	1	0	0	2	3	0	3	0	2	0.01	0.01	0.01	0.0792	0.01	0.01	0.135	0.1941	0.01	0.2305	0.01	0.1652	0.0215333333333333	0.124133333333333	2.52724700286487	0.0207493443876291	0.0405087391384439	20	CAGTGCAATAGTATTGTCGT	known
miR-323-y	3137	3154	3652	3395	2664	3895	1301	1261	1201	1044	1167	1043	303.88	251.046	281.044	268.805	281.198	288.072	87.8444	81.5666	89.531	80.217	89.7527	86.1584	279.007	85.8450166666667	-1.7005	9.04663680259461e-106	4.02378671698013e-104	21	CCCAATACACGGTCGATCTCT	known
miR-323-z	38	59	59	62	40	69	18	17	16	15	19	19	3.681	4.6962	4.5404	4.9089	4.2222	5.1032	1.2154	1.0996	1.1928	1.1525	1.4613	1.5695	4.52531666666667	1.28185	-1.81979	2.16539187123179e-19	1.48670864716116e-18	22	CCCAATACACGGTCGATCTCTT	known
miR-33-x	4	12	6	7	1	8	17	7	16	24	12	11	0.3875	0.9552	0.4617	0.5542	0.1056	0.5917	1.1479	0.4528	1.1928	1.8441	0.9229	0.9087	0.509316666666667	1.0782	1.08198998140891	0.000589694504146471	0.00155478731376763	23	GTGCATTGTAGTTGCATTGCAGA	known
miR-337-x	4	1	0	0	0	1	3	12	4	4	6	5	0.3875	0.0796	0.01	0.01	0.01	0.074	0.2026	0.7762	0.2982	0.3073	0.4615	0.413	0.0951833333333333	0.4098	2.10613910047606	0.000211119328779534	0.000601601875602961	20	GAACGGCTTCATACAGGAAA	known
miR-342-y	530	1236	1071	1085	670	832	487	450	366	495	428	340	51.3409	98.3806	82.4202	85.9066	70.7217	61.5343	32.8826	29.1078	27.2842	38.0339	32.917	28.0861	75.0507166666667	31.3852666666667	-1.25778	9.8137154636488e-17	6.15916007319799e-16	25	TCTCACACAGAAATCGCACCCGTCT	known
miR-3613-y	0	0	0	0	0	0	2	2	2	0	1	0	0.01	0.01	0.01	0.01	0.01	0.01	0.135	0.1294	0.1491	0.01	0.0769	0.01	0.01	0.0850666666666667	3.08859392326899	0.0207259117073187	0.0405087391384439	23	ACAAAAAAAAAAAGCCCAACCCT	known
miR-377-x	2	3	2	7	1	5	0	2	0	0	1	0	0.1937	0.2388	0.1539	0.5542	0.1056	0.3698	0.01	0.1294	0.01	0.01	0.0769	0.01	0.269333333333333	0.04105	-2.71394	0.00242568984240897	0.00567844555785899	23	AGAGGTTGCCCTTGGTGAATTCG	known
miR-378-y	1431	2313	2270	2244	1542	2205	1261	1267	1020	1126	1072	948	138.62	184.106	174.691	177.672	162.766	163.081	85.1436	81.9547	76.038	86.5176	82.4464	78.3108	166.822	81.7351833333333	-1.02928	3.15294222228894e-38	4.1889089524696e-37	23	ACTGGACTTGGAGTCAGAAGGCA	known
miR-378-z	703	1097	1142	963	652	1107	554	627	496	512	473	413	68.0993	87.3168	87.8841	76.247	68.8217	81.8731	37.4064	40.5569	36.9753	39.3401	36.3779	34.1164	78.3736666666667	37.4621666666667	-1.06493	1.19233785236854e-28	1.15071851223869e-27	22	CTGGACTTGGAGTCAGAAGGCT	known
miR-381-x	10	16	23	14	12	17	4	6	1	2	3	4	0.9687	1.2735	1.77	1.1085	1.2667	1.2573	0.2701	0.3881	0.0745	0.1537	0.2307	0.3304	1.27411666666667	0.24125	-2.4009	7.24770030581811e-10	3.08933225535497e-09	23	CGAGGTTGCCCTTTGTATATTCG	known
miR-382-y	10414	11470	11897	11373	8845	12943	5381	5076	4490	4296	4370	4220	1008.8	912.966	915.549	900.475	933.632	957.258	363.329	328.336	334.716	330.088	336.092	348.599	938.113133333333	340.193333333333	-1.46341	3.28231959707186e-102	1.39908872825188e-100	22	AATCATTCACGGACAACACTTT	known
miR-3958-x	6	7	10	11	5	13	2	1	5	10	3	2	0.5812	0.5572	0.7696	0.8709	0.5278	0.9615	0.135	0.0647	0.3727	0.7684	0.2307	0.1652	0.711366666666667	0.28945	-1.29728	0.0184893431864003	0.0367273749120145	22	AGGTTGTCCGTGATGTATTTGC	known
miR-3958-y	3	6	11	5	11	6	0	2	0	3	1	0	0.2906	0.4776	0.8465	0.3959	1.1611	0.4438	0.01	0.1294	0.01	0.2305	0.0769	0.01	0.602583333333333	0.0778	-2.95332	1.00816753944534e-05	3.22298560266433e-05	24	AGATATTGCACGGTTGATCTCTAA	known
miR-409-y	405	653	658	668	408	591	256	210	206	227	222	174	39.2322	51.9762	50.6372	52.89	43.0663	43.7101	17.2853	13.5837	15.3567	17.4418	17.0738	14.3735	46.9186666666667	15.8524666666667	-1.56545	3.55646455450754e-50	6.49689864153788e-49	24	GAATGTTGCTCGGTGAACCCCTTA	known
miR-409-z	71	148	148	125	84	106	60	46	47	39	62	41	6.8777	11.7802	11.3895	9.8971	8.8666	7.8397	4.0512	2.9755	3.5037	2.9966	4.7684	3.3869	9.4418	3.61371666666667	-1.38558	3.57785810697918e-13	1.83007442171985e-12	25	GAATGTTGCTCGGTGAACCCCTTTT	known
miR-410-x	9	7	11	5	6	13	2	1	2	2	1	4	0.8718	0.5572	0.8465	0.3959	0.6333	0.9615	0.135	0.0647	0.1491	0.1537	0.0769	0.3304	0.711033333333333	0.151633333333333	-2.22933	3.04144594696297e-05	9.37168434862384e-05	21	AGGTTGTCTGTGATGAGTTCG	known
miR-412-z	96	135	133	109	121	131	46	41	44	46	38	50	9.2995	10.7455	10.2352	8.6302	12.7721	9.6887	3.106	2.652	3.2801	3.5345	2.9225	4.1303	10.2285333333333	3.2709	-1.64484	3.38627252186586e-23	2.58519163423043e-22	23	TGGTCGACCAGTTGGAAAGTAAT	known
miR-424-x	19	14	17	19	14	29	8	10	9	4	13	4	1.8405	1.1143	1.3083	1.5044	1.4778	2.1448	0.5402	0.6468	0.6709	0.3073	0.9998	0.3304	1.56501666666667	0.582566666666667	-1.42568	9.22948371955359e-05	0.000273674256379806	23	CAGCAGCAATTCATGTTTTGAGA	known
miR-424-y	8	5	9	10	9	15	4	4	4	0	6	2	0.775	0.398	0.6926	0.7918	0.95	1.1094	0.2701	0.2587	0.2982	0.01	0.4615	0.1652	0.786133333333333	0.24395	-1.68819	0.000678425332647709	0.00175703573493318	21	CAAAACGTGAGGCGCTGCTAT	known
miR-425-x	8884	12889	12859	12695	8807	12027	6711	6963	5896	6317	5989	5498	860.589	1025.91	989.581	1005.15	929.621	889.511	453.131	450.395	439.529	485.374	460.608	454.169	950.060066666667	457.201116666667	-1.05519	1.20843537368063e-66	2.80961224380746e-65	24	ATGACACGATCACTCCCGTTGAGT	known
miR-425-z	8	8	5	4	5	2	1	1	1	1	3	3	0.775	0.6368	0.3848	0.3167	0.5278	0.1479	0.0675	0.0647	0.0745	0.0768	0.2307	0.2478	0.464833333333333	0.127	-1.87189	0.00687189111961887	0.0151181604631615	24	ATCGGGAATATCGTGTCCGCCCAT	known
miR-431-y	184	321	311	280	216	355	140	113	111	128	109	82	17.824	25.5503	23.9334	22.1694	22.7998	26.2556	9.4529	7.3093	8.2747	9.835	8.3831	6.7737	23.0888	8.33811666666667	-1.4694	4.70647357648448e-28	4.33758780967894e-27	22	CAGGTCGTCTTGCAGGGCTTCT	known
miR-431-z	87	179	160	162	112	136	56	65	52	52	46	48	8.4277	14.2477	12.313	12.8266	11.8221	10.0585	3.7812	4.2045	3.8764	3.9955	3.5378	3.9651	11.6159333333333	3.89341666666667	-1.577	5.79291011847119e-24	4.59391244278761e-23	24	TTGCAGGTCGTCTTGCAGGGCTTT	known
miR-432-y	29	27	28	24	23	32	15	16	13	8	14	14	2.8092	2.1491	2.1548	1.9002	2.4278	2.3667	1.0128	1.0349	0.9691	0.6147	1.0767	1.1565	2.3013	0.97745	-1.23535	6.49542636240163e-06	2.12294606029932e-05	22	ACTGGATGGCTCCTCCATGTCT	known
miR-450-x	15	33	21	13	13	22	4	4	6	5	2	5	1.453	2.6267	1.6161	1.0293	1.3722	1.6271	0.2701	0.2587	0.4473	0.3842	0.1538	0.413	1.62073333333333	0.321183333333333	-2.33518	5.45776435566361e-10	2.36580209145927e-09	25	TTTTGCAATATGTTCCTGAATATGT	known
miR-450-y	27	26	22	25	22	22	7	2	8	6	11	2	2.6155	2.0695	1.693	1.9794	2.3222	1.6271	0.4726	0.1294	0.5964	0.461	0.846	0.1652	2.05111666666667	0.4451	-2.20421	3.52690261613494e-11	1.64000971650275e-10	22	ATTGGGAGCATTTTGCATGCAT	known
miR-450-z	7	11	1	5	6	12	0	3	0	0	5	0	0.6781	0.8756	0.077	0.3959	0.6333	0.8875	0.01	0.1941	0.01	0.01	0.3845	0.01	0.591233333333333	0.1031	-2.51968	0.00141821397641085	0.00346260834813437	24	TTTTGCAATATGTTCCTGAATATT	known
miR-454-x	18	36	27	23	23	37	11	14	15	10	15	4	1.7437	2.8655	2.0778	1.8211	2.4278	2.7365	0.7427	0.9056	1.1182	0.7684	1.1536	0.3304	2.27873333333333	0.836483333333333	-1.44582	1.38581554254318e-06	4.83853003420365e-06	22	ACCCTATCGATATTGTCTCTGC	known
miR-455-z	51	72	75	75	44	60	44	44	26	26	36	38	4.9403	5.7309	5.7717	5.9382	4.6444	4.4376	2.9709	2.8461	1.9382	1.9977	2.7687	3.139	5.24385	2.6101	-1.00652	2.26708336078997e-06	7.75660962571285e-06	23	TGTGCCTTTGGACTACATCGTGT	known
miR-457-z	74	126	142	85	75	136	373	383	258	288	246	293	7.1683	10.0291	10.9278	6.73	7.9166	10.0585	25.1852	24.774	19.2331	22.1288	18.9196	24.2036	8.80505	22.4073833333333	1.3475710834854	4.38512692892434e-38	5.75126262601231e-37	23	TAGCAGCACGTAAATATTGGCAG	known
miR-462-x	0	4	3	2	0	6	15	12	6	3	2	3	0.01	0.3184	0.2309	0.1584	0.01	0.4438	1.0128	0.7762	0.4473	0.2305	0.1538	0.2478	0.19525	0.478066666666667	1.29188926850598	0.0110401876079392	0.0231436719732005	23	TAACGGAACCCATAATGCAGCTG	known
miR-487-x	108	108	118	128	97	107	68	65	63	51	63	37	10.4619	8.5964	9.0808	10.1346	10.2388	7.9137	4.5914	4.2045	4.6965	3.9186	4.8453	3.0564	9.40436666666667	4.21878333333333	-1.1565	1.18735312601036e-11	5.57184517389265e-11	22	GTGGTTATCCCTGCTGTGTTCG	known
miR-490-x	3	7	4	14	1	10	0	3	0	1	1	1	0.2906	0.5572	0.3078	1.1085	0.1056	0.7396	0.01	0.1941	0.01	0.0768	0.0769	0.0826	0.518216666666667	0.0750666666666667	-2.78731	0.000179435494454857	0.000522970116317146	23	CCATGGATCTCCAGGTGGGTCAT	known
miR-490-y	8	8	5	11	7	5	1	0	1	0	0	0	0.775	0.6368	0.3848	0.8709	0.7389	0.3698	0.0675	0.01	0.0745	0.01	0.01	0.01	0.629366666666667	0.0303333333333333	-4.37492	6.22691441616814e-10	2.67652665871429e-09	24	CAACCTGGAGGACTCCATGCTGTA	known
miR-493-x	2172	2730	2992	2853	2138	3174	1449	1550	1301	1337	1241	1193	210.401	217.297	230.253	225.891	225.676	234.747	97.8374	100.26	96.9857	102.73	95.444	98.5493	224.044	98.6345	-1.18362	1.58664313060036e-79	4.50871089612268e-78	22	TTGTACATGGTAGGCTTTCATT	known
miR-494-x	13	20	14	23	11	16	17	14	4	9	3	9	1.2593	1.5919	1.0774	1.8211	1.1611	1.1834	1.1479	0.9056	0.2982	0.6915	0.2307	0.7435	1.34903333333333	0.669566666666667	-1.01063	0.0164354445181187	0.0329030523327504	21	AGGTTGTCCGTGTTGTCTTCT	known
miR-497-x	2159	3070	2923	3175	2057	2602	1530	1436	1189	1301	1371	1181	209.141	244.36	224.943	251.386	217.126	192.443	103.307	92.8863	88.6364	99.9639	105.442	97.558	223.233	97.9655666666667	-1.1882	5.56457394910588e-50	9.8147571550609e-49	23	CAGCAGCACACTGTGGTTTGTAT	known
miR-500-x	12	19	20	18	8	13	7	12	8	5	5	6	1.1624	1.5123	1.5391	1.4252	0.8444	0.9615	0.4726	0.7762	0.5964	0.3842	0.3845	0.4956	1.24081666666667	0.51825	-1.25957	0.000549863880152391	0.00147640616639343	26	TAATCCTTGCTACCTGGGTGAGAGTG	known
miR-500-y	518	977	860	880	584	742	352	379	274	361	341	312	50.1784	77.7653	66.1824	69.6754	61.644	54.8779	23.7673	24.5153	20.4259	27.7379	26.2259	25.7732	63.3872333333333	24.7409166666667	-1.35729	1.25075046229095e-31	1.27951772292365e-30	24	AATGCACCTGGGCAAGGATTCAGT	known
miR-501-x	8	16	18	9	6	15	5	3	3	6	1	2	0.775	1.2735	1.3852	0.7126	0.6333	1.1094	0.3376	0.1941	0.2236	0.461	0.0769	0.1652	0.9815	0.243066666666667	-2.01364	5.68905355267513e-06	1.87738767238279e-05	24	CATCCTTCGTCCCTGGGTGAGAGA	known
miR-502-y	495	942	846	851	570	725	327	361	245	328	308	284	47.9504	74.9794	65.105	67.3793	60.1662	53.6206	22.0793	23.3509	18.264	25.2023	23.688	23.4602	61.5334833333333	22.6741166666667	-1.44033	6.12470426046326e-35	6.88524445983946e-34	24	AATGCACCTGGGCAAGGATTCAGT	known
miR-502-z	1545	3247	3261	3064	1938	2590	1420	1625	1266	1394	1300	1081	149.663	258.448	250.954	242.597	204.565	191.555	95.8793	105.112	94.3765	107.11	99.9816	89.2974	216.297	98.6260166666667	-1.13297	2.86701291523673e-21	2.09496729449084e-20	23	ATGCACCTGGGCAAGGATTCCGA	known
miR-503-x	147	204	180	224	182	179	25	25	26	18	34	23	14.2398	16.2376	13.8521	17.7356	19.211	13.2387	1.688	1.6171	1.9382	1.3831	2.6149	1.8999	15.7524666666667	1.85686666666667	-3.08464	1.18560873250946e-75	3.03219433339293e-74	23	TAGCAGCGGGAACAGTACTGAAA	known
miR-503-z	2	3	3	8	1	4	0	0	0	0	0	2	0.1937	0.2388	0.2309	0.6334	0.1056	0.2958	0.01	0.01	0.01	0.01	0.01	0.1652	0.283033333333333	0.0358666666666667	-2.98026	0.000583175107892447	0.00154657454010795	24	GAGTATTGTTCCTGCTGCCCGGTT	known
miR-504-x	0	0	1	0	1	1	4	1	4	3	0	2	0.01	0.01	0.077	0.01	0.1056	0.074	0.2701	0.0647	0.2982	0.2305	0.01	0.1652	0.0477666666666667	0.173116666666667	1.85766851680693	0.0229856730538579	0.0444505548848708	22	AGACCCTGGTCTGCACTCTAAA	known
miR-508-y	6	11	12	13	4	11	55	64	25	49	45	36	0.5812	0.8756	0.9235	1.0293	0.4222	0.8136	3.7136	4.1398	1.8637	3.765	3.4609	2.9738	0.774233333333333	3.31946666666667	2.10011113779103	3.75477596973072e-21	2.72420979931527e-20	23	ATTGTCACCTTTTGGAGTAGAAA	known
miR-514-y	78	105	128	91	73	80	395	448	372	345	361	284	7.5558	8.3576	9.8504	7.2051	7.7055	5.9168	26.6707	28.9785	27.7315	26.5085	27.7641	23.4602	7.7652	26.8523	1.78994799121201	5.85863237169702e-90	2.0666830745676e-88	22	TTGACACCTCTGTGAGTGGAGT	known
miR-514-z	0	1	1	0	2	2	5	6	8	5	12	4	0.01	0.0796	0.077	0.01	0.2111	0.1479	0.3376	0.3881	0.5964	0.3842	0.9229	0.3304	0.0892666666666667	0.493266666666667	2.46617433811598	4.05055014551464e-06	1.34974358269103e-05	21	TCACTCCGGAAAGTGTCAAGA	known
miR-539-y	1712	2216	2116	2266	1421	1965	1199	1044	978	1111	1154	1027	165.841	176.385	162.839	179.414	149.993	145.33	80.9573	67.5301	72.907	85.365	88.7529	84.8367	163.300433333333	80.0581666666667	-1.02841	8.07995728133314e-26	6.77524286787197e-25	22	ATCATACAAGGACAATTTCTTT	known
miR-541-x	344	568	571	522	387	524	186	242	189	196	171	155	33.3231	45.2105	43.942	41.3302	40.8497	38.7548	12.5588	15.6535	14.0894	15.0599	13.1514	12.804	40.5683833333333	13.8861666666667	-1.54671	4.96282997360291e-54	9.4018056722144e-53	21	AAAGGATTCTGCTGTCGGTCC	known
miR-542-x	4	10	15	18	12	8	2	3	1	0	2	1	0.3875	0.796	1.1543	1.4252	1.2667	0.5917	0.135	0.1941	0.0745	0.01	0.1538	0.0826	0.9369	0.108333333333333	-3.11242	2.02856180802543e-08	7.95102961536404e-08	23	TCGGGGATCATCATGTCACGAGT	known
miR-542-y	226	399	401	414	276	348	49	46	28	50	65	32	21.8925	31.7588	30.8595	32.7791	29.1331	25.7379	3.3085	2.9755	2.0873	3.8418	4.9991	2.6434	28.6934833333333	3.30926666666667	-3.11614	3.93931179219316e-87	1.25934873856675e-85	24	TGTGACAGATTGATAACTGAAAGT	known
miR-592-x	5	3	0	4	1	1	10	12	8	16	4	4	0.4843	0.2388	0.01	0.3167	0.1056	0.074	0.6752	0.7762	0.5964	1.2294	0.3076	0.3304	0.2049	0.652533333333333	1.67113161634699	0.000183052792303621	0.0005319971776324	24	TTGTGTCAATATGCGATGATGTAG	known
miR-6129-z	2	0	0	0	0	0	1	3	1	4	2	1	0.1937	0.01	0.01	0.01	0.01	0.01	0.0675	0.1941	0.0745	0.3073	0.1538	0.0826	0.0406166666666667	0.146633333333333	1.85206935018678	0.0212971693368274	0.0413415640067826	21	TGAGGGAGTAGGGTGTATAGT	known
miR-6134-z	79	82	63	82	59	113	194	264	187	182	184	128	7.6527	6.5269	4.8482	6.4925	6.2277	8.3574	13.099	17.0766	13.9403	13.9842	14.1512	10.5736	6.68423333333333	13.8041	1.04626805471037	9.94786847636688e-21	7.06713156341897e-20	20	TGAGGTAGTAGGTTGTAGAA	known
miR-6519-z	20	14	13	10	14	19	3	2	3	1	8	0	1.9374	1.1143	1.0004	0.7918	1.4778	1.4052	0.2026	0.1294	0.2236	0.0768	0.6153	0.01	1.28781666666667	0.209616666666667	-2.6191	3.6690273500729e-08	1.42174809815325e-07	19	TAGCAGCGGGAACAGTAAA	known
miR-655-x	0	2	1	1	0	1	2	3	2	2	3	2	0.01	0.1592	0.077	0.0792	0.01	0.074	0.135	0.1941	0.1491	0.1537	0.2307	0.1652	0.0682333333333333	0.1713	1.32797654978175	0.0309010908062219	0.0585403998051204	23	AGAGGTTATCCGTGTTATGTTCG	known
miR-708-y	1434	1432	1447	1542	1171	1702	3408	3820	3513	3270	3213	3119	138.911	113.981	111.356	122.09	123.605	125.879	230.11	247.093	261.884	251.254	247.108	257.649	122.637	249.183183333333	1.02281239754545	1.41531995260681e-78	3.81019029346518e-77	20	CAACTAGACTGTGAGCTTCT	known
miR-72-x	8	12	14	13	8	20	8	20	32	48	48	51	0.775	0.9552	1.0774	1.0293	0.8444	1.4792	0.5402	1.2937	2.3855	3.6881	3.6916	4.2129	1.02675	2.63533333333333	1.3599005071194	2.94624363294265e-05	9.13335526212222e-05	23	AGGCAAGATGTTGGCATAGCTGA	known
miR-722-y	0	2	3	4	0	8	21	18	3	2	2	4	0.01	0.1592	0.2309	0.3167	0.01	0.5917	1.4179	1.1643	0.2236	0.1537	0.1538	0.3304	0.21975	0.57395	1.38506189575879	0.0215973330090602	0.0418448327050541	22	TTTTTTGCAGAAACGTTTCAGA	known
miR-725-y	0	1	0	1	0	0	9	13	4	4	5	2	0.01	0.0796	0.01	0.0792	0.01	0.01	0.6077	0.8409	0.2982	0.3073	0.3845	0.1652	0.0331333333333333	0.433966666666667	3.71122897616454	4.19721415442608e-07	1.51722617667063e-06	22	TTCAGTCATTGTTTCTAGTAGT	known
miR-731-z	0	4	10	4	0	17	25	35	11	7	5	2	0.01	0.3184	0.7696	0.3167	0.01	1.2573	1.688	2.2639	0.82	0.5379	0.3845	0.1652	0.447	0.976583333333333	1.12746832530677	0.0374713996566176	0.0694442787114489	25	AATGACACGTTTTCTCCCGGATCGC	known
miR-735-x	7	6	3	2	3	12	17	19	22	18	11	10	0.6781	0.4776	0.2309	0.1584	0.3167	0.8875	1.1479	1.229	1.64	1.3831	0.846	0.8261	0.4582	1.17868333333333	1.36312681020829	2.84840085238624e-06	9.64872209268585e-06	19	GGCTGGTCCGAAGGTAGTG	known
miR-8095-z	31	75	83	85	36	65	26	22	11	9	20	18	3.003	5.9697	6.3874	6.73	3.8	4.8074	1.7555	1.423	0.82	0.6915	1.5382	1.4869	5.11625	1.28585	-1.99236	2.38501381445037e-13	1.23225713746602e-12	24	AAAGGATTCTGCTGTCGGTCCCAT	known
miR-8549-z	4	7	9	11	8	8	15	25	21	17	12	19	0.3875	0.5572	0.6926	0.8709	0.8444	0.5917	1.0128	1.6171	1.5655	1.3062	0.9229	1.5695	0.657383333333333	1.33233333333333	1.01914828674935	6.3537634458438e-06	2.08330128368532e-05	20	TGAGGTAGTAGGTTGTATTT	known
miR-873-x	1	2	3	1	2	5	24	15	14	9	20	9	0.0969	0.1592	0.2309	0.0792	0.2111	0.3698	1.6205	0.9703	1.0437	0.6915	1.5382	0.7435	0.191183333333333	1.10128333333333	2.52615702187918	4.5887657210204e-11	2.0771271383203e-10	21	GCAGGAACTTGTGAGTCTCAA	known
miR-9341-z	0	0	0	0	0	0	3	0	5	1	1	0	0.01	0.01	0.01	0.01	0.01	0.01	0.2026	0.01	0.3727	0.0768	0.0769	0.01	0.01	0.124833333333333	3.64193131285023	0.00886118125175266	0.0190440933204684	18	TCGGCCTTTTGGCTAAGA	known
miR-95-z	0	0	0	0	1	1	8	3	0	3	5	5	0.01	0.01	0.01	0.01	0.1056	0.074	0.5402	0.1941	0.01	0.2305	0.3845	0.413	0.0366	0.295383333333333	3.01267287235993	0.000201332754578197	0.000578548898689596	21	TTCAACGGGTCTTTATTGAAA	known
miR-98-z	2	0	5	1	0	2	0	0	0	0	0	0	0.1937	0.01	0.3848	0.0792	0.01	0.1479	0.01	0.01	0.01	0.01	0.01	0.01	0.1376	0.01	-3.78241	0.00722334745486726	0.0158233071655872	23	ATGAGGTAGTAAGTTGTATTGTT	known
miR-993-x	0	0	0	0	0	0	1	5	0	1	0	0	0.01	0.01	0.01	0.01	0.01	0.01	0.0675	0.3234	0.01	0.0768	0.01	0.01	0.01	0.08295	3.05224198118114	0.0340049281902033	0.0635960540010565	20	TACCCTGTAGATCCGATCTT	known
miR-9983-z	8	8	20	7	5	14	3	3	2	6	4	3	0.775	0.6368	1.5391	0.5542	0.5278	1.0354	0.2026	0.1941	0.1491	0.461	0.3076	0.2478	0.844716666666667	0.260366666666667	-1.69792	0.000666809187049384	0.00173573994491481	22	TTTTTGCTGGAACATTTCTGGA	known
novel-m0005-5p	95	92	124	130	89	140	643	755	615	538	561	530	9.2026	7.3228	9.5426	10.293	9.3944	10.3543	43.4158	48.8365	45.8464	41.3379	43.1459	43.7813	9.35161666666667	44.3939666666667	2.24707592286638	4.11079018553539e-166	4.2053383598027e-164	21	TACTCAGGGAGGCGTTGTTCA	novel
novel-m0007-3p	290	389	309	340	223	345	136	134	102	98	113	102	28.0922	30.9628	23.7795	26.92	23.5387	25.516	9.1828	8.6677	7.6038	7.5299	8.6907	8.4258	26.4682	8.35011666666667	-1.66439	2.32803720285174e-46	3.84126138470536e-45	23	ATACAAGGACAATTTCTTTTTGA	novel
novel-m0008-3p	211	223	259	236	206	336	143	133	143	143	107	118	20.4395	17.7499	19.9317	18.6857	21.7443	24.8504	9.6555	8.603	10.6602	10.9876	8.2293	9.7475	20.5669166666667	9.64718333333333	-1.09215	6.13455159423653e-14	3.32044776767406e-13	21	ACCATCGACCGTTGATTGTGC	novel
novel-m0016-3p	73	63	66	94	77	84	46	47	46	28	43	35	7.0715	5.0145	5.0791	7.4426	8.1277	6.2126	3.106	3.0402	3.4292	2.1514	3.3071	2.8912	6.49133333333333	2.98751666666667	-1.11957	2.74930733688454e-07	1.01170554159456e-06	22	CTGTATGCCTTCACCGCTCAGC	novel
novel-m0018-5p	20	51	34	34	47	38	31	21	16	17	22	19	1.9374	4.0594	2.6165	2.692	4.9611	2.8105	2.0931	1.3584	1.1928	1.3062	1.692	1.5695	3.17948333333333	1.53533333333333	-1.05024	0.000817075601275733	0.00208392487525918	23	GGGAGTCTCCTCATCCTCGGTGG	novel
novel-m0019-3p	85	68	78	58	46	82	27	29	36	32	9	21	8.2339	5.4125	6.0026	4.5922	4.8555	6.0647	1.8231	1.8758	2.6837	2.4588	0.6922	1.7347	5.86023333333333	1.87805	-1.64172	6.14331163757276e-10	2.65173325115483e-09	20	AATGAAGCAGGGAAAGGAAC	novel
novel-m0020-5p	33	47	30	40	31	54	13	12	15	24	10	8	3.1967	3.741	2.3087	3.1671	3.2722	3.9938	0.8778	0.7762	1.1182	1.8441	0.7691	0.6609	3.27991666666667	1.00771666666667	-1.70257	6.92673327565746e-10	2.96487369916217e-09	22	ACGGTTGACCATAGAGCATGCG	novel
novel-m0027-3p	24	42	44	44	39	43	13	7	10	7	11	5	2.3249	3.343	3.3861	3.4838	4.1166	3.1803	0.8778	0.4528	0.7455	0.5379	0.846	0.413	3.30578333333333	0.6455	-2.3565	2.90586918383614e-20	2.04519881072988e-19	23	GGAGTATTGTTCCTGCTGCCCGG	novel
novel-m0034-3p	6	7	10	9	0	5	17	19	16	11	15	6	0.5812	0.5572	0.7696	0.7126	0.01	0.3698	1.1479	1.229	1.1928	0.8452	1.1536	0.4956	0.500066666666667	1.01068333333333	1.01513869722084	0.000351135094402185	0.000963032711993125	22	CGTGGTTGGTTGAATCCGCAGA	novel
novel-m0035-5p	6	7	10	9	0	5	17	19	16	11	15	6	0.5812	0.5572	0.7696	0.7126	0.01	0.3698	1.1479	1.229	1.1928	0.8452	1.1536	0.4956	0.500066666666667	1.01068333333333	1.01513869722084	0.000346232600126704	0.000952139650348435	22	CGTGGTTGGTTGAATCCGCAGA	novel
novel-m0041-5p	7	12	16	9	11	15	8	7	5	7	6	4	0.6781	0.9552	1.2313	0.7126	1.1611	1.1094	0.5402	0.4528	0.3727	0.5379	0.4615	0.3304	0.974616666666667	0.44925	-1.11732	0.00601093757872148	0.0133388050824991	23	TTTCTGGACAAATGCTCCCTGCT	novel
novel-m0042-5p	13	24	23	19	11	21	7	3	13	9	4	7	1.2593	1.9103	1.77	1.5044	1.1611	1.5531	0.4726	0.1941	0.9691	0.6915	0.3076	0.5782	1.52636666666667	0.535516666666667	-1.5111	1.20283753301631e-05	3.82143725551454e-05	22	TACTTTTTTTTTTGTTCGTTGC	novel
novel-m0045-5p	8	8	4	11	6	12	4	8	5	0	5	4	0.775	0.6368	0.3078	0.8709	0.6333	0.8875	0.2701	0.5175	0.3727	0.01	0.3845	0.3304	0.685216666666667	0.3142	-1.12488	0.0388118349183848	0.0717983853915147	22	TAGGAGGTTGTATAGTTGAGGA	novel
novel-m0049-5p	4	6	10	7	6	11	2	1	8	2	2	3	0.3875	0.4776	0.7696	0.5542	0.6333	0.8136	0.135	0.0647	0.5964	0.1537	0.1538	0.2478	0.605966666666667	0.225233333333333	-1.42782	0.0108645521177716	0.0228692115565439	21	GCGTTTACATGGTAGAGAAGA	novel
novel-m0052-5p	4	9	11	12	8	14	4	2	1	0	3	1	0.3875	0.7164	0.8465	0.9501	0.8444	1.0354	0.2701	0.1294	0.0745	0.01	0.2307	0.0826	0.796716666666667	0.132883333333333	-2.58391	4.06412267498137e-07	1.4743253533709e-06	23	ATGGAACTTCAGACAACAGGGCT	novel
novel-m0056-3p	4	2	5	4	4	9	0	4	1	4	1	2	0.3875	0.1592	0.3848	0.3167	0.4222	0.6656	0.01	0.2587	0.0745	0.3073	0.0769	0.1652	0.389333333333333	0.148766666666667	-1.38795	0.0430639837088792	0.0786686702396132	21	TAAGTCACACATGACTAGTGG	novel
novel-m0060-5p	4	5	4	6	6	2	3	1	1	2	0	0	0.3875	0.398	0.3078	0.4751	0.6333	0.1479	0.2026	0.0647	0.0745	0.1537	0.01	0.01	0.3916	0.0859166666666667	-2.18837	0.00181853814379779	0.00436705286644399	22	TGCGCTGACAGCAGGTGTGTGG	novel
novel-m0061-5p	6	3	5	5	2	4	1	3	2	1	1	0	0.5812	0.2388	0.3848	0.3959	0.2111	0.2958	0.0675	0.1941	0.1491	0.0768	0.0769	0.01	0.351266666666667	0.0957333333333333	-1.87547	0.00627576715290296	0.0138663278561981	18	ATGTCTGGAACTCTGAGG	novel
novel-m0065-5p	0	5	9	6	3	2	0	2	1	1	1	2	0.01	0.398	0.6926	0.4751	0.3167	0.1479	0.01	0.1294	0.0745	0.0768	0.0769	0.1652	0.34005	0.0888	-1.93712	0.0147432236870521	0.0300131190980506	22	TTTTGTGGATATATTTGTGTGT	novel
novel-m0074-5p	0	1	1	1	0	1	7	5	1	5	1	2	0.01	0.0796	0.077	0.0792	0.01	0.074	0.4726	0.3234	0.0745	0.3842	0.0769	0.1652	0.0549666666666667	0.249466666666667	2.18221815980332	0.00121149927208948	0.00300816445472704	18	GAATGATTAGAGGTCTTG	novel
novel-m0083-3p	0	1	0	0	1	2	2	9	1	2	0	4	0.01	0.0796	0.01	0.01	0.1056	0.1479	0.135	0.5822	0.0745	0.1537	0.01	0.3304	0.0605166666666667	0.2143	1.8242274205975	0.0278668228839075	0.0532855323555839	22	CAGAGATGATTCTGGGAACTGG	novel
novel-m0084-3p	0	1	0	0	1	2	2	9	1	2	0	4	0.01	0.0796	0.01	0.01	0.1056	0.1479	0.135	0.5822	0.0745	0.1537	0.01	0.3304	0.0605166666666667	0.2143	1.8242274205975	0.0277408103345655	0.0531439119330721	22	CAGAGATGATTCTGGGAACTGG	novel
novel-m0088-3p	1	0	1	0	2	1	3	1	4	3	1	4	0.0969	0.01	0.077	0.01	0.2111	0.074	0.2026	0.0647	0.2982	0.2305	0.0769	0.3304	0.0798333333333333	0.20055	1.32889881091212	0.036355337564273	0.0677440989585634	20	AACAAGATGGCGGCTGAAGG	novel
novel-m0090-5p	1	5	2	6	3	2	1	0	0	0	0	0	0.0969	0.398	0.1539	0.4751	0.3167	0.1479	0.0675	0.01	0.01	0.01	0.01	0.01	0.26475	0.0195833333333333	-3.75693	0.000207839672998021	0.000595574189011134	22	GTACTTGTGGGATTTTAGCTTT	novel
novel-m0091-3p	1	0	0	0	0	0	2	6	6	3	0	2	0.0969	0.01	0.01	0.01	0.01	0.01	0.135	0.3881	0.4473	0.2305	0.01	0.1652	0.0244833333333333	0.22935	3.22767901224684	0.000371358228318318	0.00101577397745893	20	GTTGAGTGAATCGGAAAGAG	novel
novel-m0093-3p	0	0	0	1	1	1	2	4	2	5	2	0	0.01	0.01	0.01	0.0792	0.1056	0.074	0.135	0.2587	0.1491	0.3842	0.1538	0.01	0.0481333333333333	0.1818	1.91724395802809	0.0147571836816417	0.0300131190980506	20	AACTGCAACCTCTGTGTTTG	novel
novel-m0094-3p	0	0	0	0	0	1	2	2	1	5	1	6	0.01	0.01	0.01	0.01	0.01	0.074	0.135	0.1294	0.0745	0.3842	0.0769	0.4956	0.0206666666666667	0.215933333333333	3.38520834752094	0.000593109495643696	0.00155977124432777	20	CAGGAACACTTATGGAAGAG	novel
novel-m0097-3p	1	1	0	0	0	3	4	9	4	2	1	7	0.0969	0.0796	0.01	0.01	0.01	0.2219	0.2701	0.5822	0.2982	0.1537	0.0769	0.5782	0.0714	0.32655	2.19330792888026	0.00143687778972127	0.00349982375924966	21	ATACTGACAAAACCTGACTGC	novel
novel-m0098-5p	3	1	1	0	0	0	10	0	4	7	3	2	0.2906	0.0796	0.077	0.01	0.01	0.01	0.6752	0.01	0.2982	0.5379	0.2307	0.1652	0.0795333333333333	0.319533333333333	2.00633489692373	0.00593917745939564	0.0132658920108335	21	GAGCTCGATTCGGATCCCGAG	novel
novel-m0101-5p	0	0	0	0	0	0	3	2	2	4	1	4	0.01	0.01	0.01	0.01	0.01	0.01	0.2026	0.1294	0.1491	0.3073	0.0769	0.3304	0.01	0.199283333333333	4.31674915316872	4.89067343280651e-05	0.000148461689073028	20	CACTACAAAGGGAGGATCTG	novel
novel-m0102-5p	3	2	2	1	0	1	6	4	11	4	1	9	0.2906	0.1592	0.1539	0.0792	0.01	0.074	0.4051	0.2587	0.82	0.3073	0.0769	0.7435	0.127816666666667	0.43525	1.76776832896541	0.00187261221483222	0.00446545989690761	20	GAGAAACAGTGTGTGAGGGG	novel
novel-m0107-5p	2	1	0	0	1	1	3	2	3	9	3	2	0.1937	0.0796	0.01	0.01	0.1056	0.074	0.2026	0.1294	0.2236	0.6915	0.2307	0.1652	0.0788166666666667	0.273833333333333	1.79672543337963	0.00624826539586494	0.0138354448051295	20	AAATGGCATCATGTAACGTG	novel
novel-m0113-5p	5	0	1	3	1	4	0	0	0	0	0	0	0.4843	0.01	0.077	0.2375	0.1056	0.2958	0.01	0.01	0.01	0.01	0.01	0.01	0.2017	0.01	-4.33414	0.000755077278763671	0.00193111014043809	18	AGTGGACTTTGGTGAGCT	novel
novel-m0118-5p	0	2	6	2	1	1	0	1	0	0	0	0	0.01	0.1592	0.4617	0.1584	0.1056	0.074	0.01	0.0647	0.01	0.01	0.01	0.01	0.161483333333333	0.0191166666666667	-3.07848	0.0160268523016151	0.0322745470562051	24	AAGCTCAGAGGGCTCTGATTCAGA	novel
novel-m0120-3p	1	0	0	0	0	0	3	0	3	4	1	1	0.0969	0.01	0.01	0.01	0.01	0.01	0.2026	0.01	0.2236	0.3073	0.0769	0.0826	0.0244833333333333	0.1505	2.61989159181194	0.00728382702543346	0.0159216988184154	21	ACGGCCTGGGCGCTGGAGAAG	novel
novel-m0127-3p	0	0	0	0	0	0	2	4	1	2	2	1	0.01	0.01	0.01	0.01	0.01	0.01	0.135	0.2587	0.0745	0.1537	0.1538	0.0826	0.01	0.14305	3.83844759254846	0.000491866136929867	0.00132764922976057	20	TATGTCGACATAGGGAAACG	novel
novel-m0128-3p	0	0	0	1	0	0	2	3	1	4	0	1	0.01	0.01	0.01	0.0792	0.01	0.01	0.135	0.1941	0.0745	0.3073	0.01	0.0826	0.0215333333333333	0.133916666666667	2.63669195386854	0.0114431686460855	0.0238693862938103	20	TGTTCCGCAGGACGAACGGG	novel
