# Supplementary material for: Sequencing and Differential Analysis of miRNA in the Ovaries of Kazakh Horses During Estrus and Anestrus States
Source: Animals (Basel). 2026 Jul 15;16(14):2197. doi: 10.3390/ani16142197 (PMC13405341; doi:10.3390/ani16142197)
Supplement: Supplementary file 1 [file animals-16-02197-s001.zip › Supplementary table s4.xlsx]

## Sheet: Group-B-vs-Group-Y.bar_Gradient
id	num	qvalue	per	ratio	class	ID	Descrption	Pvalue	Qvalue	Up	Down	fg_num	bg_num
GO:0005488 binding	11345	1.47412407910292e-21	82.05	0.402	Molecular Function	GO:0005488	binding	4.90557097871189e-25	1.47412407910292e-21	0	0	11345	28252
GO:0005515 protein binding	7589	2.37110052500076e-20	54.885	0.413	Molecular Function	GO:0005515	protein binding	1.57810351081582e-23	2.37110052500076e-20	0	0	7589	18378
GO:0044707 single-multicellular organism process	4703	1.66173326820431e-17	33.793	0.426	Biological Process	GO:0044707	single-multicellular organism process	1.39477360097726e-21	1.66173326820431e-17	0	0	4703	11030
GO:0065008 regulation of biological quality	3061	2.60855936987611e-17	21.995	0.439	Biological Process	GO:0065008	regulation of biological quality	4.3789816516302e-21	2.60855936987611e-17	0	0	3061	6973
GO:0070887 cellular response to chemical stimulus	2261	2.85509247597019e-17	16.246	0.449	Biological Process	GO:0070887	cellular response to chemical stimulus	7.18925417820259e-21	2.85509247597019e-17	0	0	2261	5031
GO:0071310 cellular response to organic substance	1868	6.83619148390366e-17	13.422	0.456	Biological Process	GO:0071310	cellular response to organic substance	2.29517927947076e-20	6.83619148390366e-17	0	0	1868	4096
GO:0007167 enzyme linked receptor protein signaling pathway	875	1.76745119562411e-15	6.287	0.49	Biological Process	GO:0007167	enzyme linked receptor protein signaling pathway	7.41753901134846e-19	1.76745119562411e-15	0	0	875	1786
GO:0042592 homeostatic process	1477	2.31124704364004e-14	10.613	0.46	Biological Process	GO:0042592	homeostatic process	1.16396527294278e-17	2.31124704364004e-14	0	0	1477	3211
GO:0048731 system development	3601	3.14493723871958e-14	25.875	0.429	Biological Process	GO:0048731	system development	1.84778921193865e-17	3.14493723871958e-14	0	0	3601	8392
GO:0008152 metabolic process	9280	8.22815936016405e-13	66.681	0.405	Biological Process	GO:0008152	metabolic process	5.52503566235626e-16	8.22815936016405e-13	0	0	9280	22906
GO:0048513 animal organ development	2561	1.90085384602931e-12	18.402	0.436	Biological Process	GO:0048513	animal organ development	1.43593122496758e-15	1.90085384602931e-12	0	0	2561	5875
GO:0040011 locomotion	1593	2.00619986144824e-12	11.446	0.452	Biological Process	GO:0040011	locomotion	1.68390117630371e-15	2.00619986144824e-12	0	0	1593	3527
GO:0002376 immune system process	1870	2.03438398818389e-12	13.437	0.446	Biological Process	GO:0002376	immune system process	1.87831323401232e-15	2.03438398818389e-12	0	0	1870	4195
GO:0048870 cell motility	1408	3.92465535155462e-12	10.117	0.455	Biological Process	GO:0048870	cell motility	4.28240050110879e-15	3.92465535155462e-12	0	0	1408	3092
GO:0051674 localization of cell	1408	3.92465535155462e-12	10.117	0.455	Biological Process	GO:0051674	localization of cell	4.28240050110879e-15	3.92465535155462e-12	0	0	1408	3092
GO:0051179 localization	5211	4.31846129038134e-12	37.443	0.417	Biological Process	GO:0051179	localization	5.07457260914376e-15	4.31846129038134e-12	0	0	5211	12497
GO:0009719 response to endogenous stimulus	1201	4.46529258596408e-12	8.63	0.462	Biological Process	GO:0009719	response to endogenous stimulus	5.62190605921279e-15	4.46529258596408e-12	0	0	1201	2602
GO:0005576 extracellular region	1386	6.40983356512727e-12	9.794	0.457	Cellular Component	GO:0005576	extracellular region	4.73901628284022e-15	6.40983356512727e-12	0	0	1386	3031
GO:0005737 cytoplasm	8248	6.40983356512727e-12	58.282	0.408	Cellular Component	GO:0005737	cytoplasm	8.61756237696407e-15	6.40983356512727e-12	0	0	8248	20195
GO:0005622 intracellular	10821	6.40983356512727e-12	76.463	0.402	Cellular Component	GO:0005622	intracellular	1.69124896177501e-14	6.40983356512727e-12	0	0	10821	26897
GO:0044424 intracellular part	10821	6.40983356512727e-12	76.463	0.402	Cellular Component	GO:0044424	intracellular part	1.69124896177501e-14	6.40983356512727e-12	0	0	10821	26897
GO:0007275 multicellular organism development	3868	6.87085070492887e-12	27.793	0.424	Biological Process	GO:0007275	multicellular organism development	9.22726299134312e-15	6.87085070492887e-12	0	0	3868	9132
GO:0016477 cell migration	1305	7.15488223834921e-12	9.377	0.457	Biological Process	GO:0016477	cell migration	1.10734843101818e-14	7.15488223834921e-12	0	0	1305	2854
GO:0071495 cellular response to endogenous stimulus	1060	7.15488223834921e-12	7.617	0.466	Biological Process	GO:0071495	cellular response to endogenous stimulus	1.11143547632653e-14	7.15488223834921e-12	0	0	1060	2274
GO:0048856 anatomical structure development	4368	7.15488223834921e-12	31.386	0.421	Biological Process	GO:0048856	anatomical structure development	1.14103376304041e-14	7.15488223834921e-12	0	0	4368	10386
GO:0010033 response to organic substance	2149	1.06634125430377e-11	15.442	0.439	Biological Process	GO:0010033	response to organic substance	1.79006421739763e-14	1.06634125430377e-11	0	0	2149	4894
GO:0005938 cell cortex	347	2.84592782942456e-11	2.452	0.533	Cellular Component	GO:0005938	cell cortex	9.38630550601767e-14	2.84592782942456e-11	0	0	347	651
GO:0044767 single-organism developmental process	4615	3.26056142121827e-11	33.161	0.418	Biological Process	GO:0044767	single-organism developmental process	5.7471705426879e-14	3.26056142121827e-11	0	0	4615	11029
GO:0030027 lamellipodium	227	3.31866795199707e-11	1.604	0.573	Cellular Component	GO:0030027	lamellipodium	1.31345697308591e-13	3.31866795199707e-11	0	0	227	396
GO:0032502 developmental process	4660	4.34202619398962e-11	33.484	0.418	Biological Process	GO:0032502	developmental process	8.01784256066574e-14	4.34202619398962e-11	0	0	4660	11147
GO:0007169 transmembrane receptor protein tyrosine kinase signaling pathway	582	5.99069592814153e-11	4.182	0.494	Biological Process	GO:0007169	transmembrane receptor protein tyrosine kinase signaling pathway	1.15650500543273e-13	5.99069592814153e-11	0	0	582	1179
GO:0008283 cell proliferation	1422	6.7619769017178e-11	10.218	0.451	Biological Process	GO:0008283	cell proliferation	1.3621575091592e-13	6.7619769017178e-11	0	0	1422	3154
GO:0070848 response to growth factor	580	7.45975714734841e-11	4.168	0.493	Biological Process	GO:0070848	response to growth factor	1.56533430152518e-13	7.45975714734841e-11	0	0	580	1176
GO:1901700 response to oxygen-containing compound	998	7.68414642712229e-11	7.171	0.465	Biological Process	GO:1901700	response to oxygen-containing compound	1.67691629264042e-13	7.68414642712229e-11	0	0	998	2147
GO:0048583 regulation of response to stimulus	3068	1.08228978995113e-10	22.045	0.427	Biological Process	GO:0048583	regulation of response to stimulus	2.45272992518722e-13	1.08228978995113e-10	0	0	3068	7184
GO:0001667 ameboidal-type cell migration	433	1.84376637353938e-10	3.111	0.51	Biological Process	GO:0001667	ameboidal-type cell migration	4.33317596601499e-13	1.84376637353938e-10	0	0	433	849
GO:0009653 anatomical structure morphogenesis	2471	2.33211994392847e-10	17.755	0.432	Biological Process	GO:0009653	anatomical structure morphogenesis	5.67663911145926e-13	2.33211994392847e-10	0	0	2471	5720
GO:0044421 extracellular region part	1130	3.03443571517253e-10	7.985	0.458	Cellular Component	GO:0044421	extracellular region part	1.40112467059417e-12	3.03443571517253e-10	0	0	1130	2468
GO:0012505 endomembrane system	2848	3.1754207467794e-10	20.124	0.429	Cellular Component	GO:0012505	endomembrane system	1.67568377138755e-12	3.1754207467794e-10	0	0	2848	6642
GO:0051239 regulation of multicellular organismal process	2341	4.31907637343345e-10	16.821	0.433	Biological Process	GO:0051239	regulation of multicellular organismal process	1.08756329698677e-12	4.31907637343345e-10	0	0	2341	5408
GO:0005925 focal adhesion	234	7.4595115151229e-10	1.653	0.556	Cellular Component	GO:0005925	focal adhesion	4.42846989684077e-12	7.4595115151229e-10	0	0	234	421
GO:0048519 negative regulation of biological process	3944	9.76078528852261e-10	28.339	0.42	Biological Process	GO:0048519	negative regulation of biological process	2.53973765271278e-12	9.76078528852261e-10	0	0	3944	9399
GO:0002684 positive regulation of immune system process	822	1.05822296785813e-09	5.906	0.469	Biological Process	GO:0002684	positive regulation of immune system process	2.84229771457614e-12	1.05822296785813e-09	0	0	822	1753
GO:0051345 positive regulation of hydrolase activity	745	1.18619712330327e-09	5.353	0.473	Biological Process	GO:0051345	positive regulation of hydrolase activity	3.28558880888097e-12	1.18619712330327e-09	0	0	745	1574
GO:0043547 positive regulation of GTPase activity	508	1.21415780756991e-09	3.65	0.494	Biological Process	GO:0043547	positive regulation of GTPase activity	3.46494590040094e-12	1.21415780756991e-09	0	0	508	1028
GO:0019538 protein metabolic process	4765	1.2658235848531e-09	34.239	0.415	Biological Process	GO:0019538	protein metabolic process	3.71863567818186e-12	1.2658235848531e-09	0	0	4765	11469
GO:0009893 positive regulation of metabolic process	3365	1.32390311424936e-09	24.179	0.423	Biological Process	GO:0009893	positive regulation of metabolic process	4.06711379734333e-12	1.32390311424936e-09	0	0	3365	7959
GO:0071704 organic substance metabolic process	8544	1.32390311424936e-09	61.393	0.404	Biological Process	GO:0071704	organic substance metabolic process	4.15176832131046e-12	1.32390311424936e-09	0	0	8544	21131
GO:0001501 skeletal system development	497	1.32390311424936e-09	3.571	0.495	Biological Process	GO:0001501	skeletal system development	4.22262198602281e-12	1.32390311424936e-09	0	0	497	1004
GO:0071363 cellular response to growth factor stimulus	560	1.62213517371058e-09	4.024	0.487	Biological Process	GO:0071363	cellular response to growth factor stimulus	5.30999427351960e-12	1.62213517371058e-09	0	0	560	1149
GO:0043087 regulation of GTPase activity	589	1.7023254024653e-09	4.232	0.484	Biological Process	GO:0043087	regulation of GTPase activity	5.71537821878562e-12	1.7023254024653e-09	0	0	589	1216
GO:0042127 regulation of cell proliferation	1188	1.79134314576115e-09	8.536	0.452	Biological Process	GO:0042127	regulation of cell proliferation	6.16460206280068e-12	1.79134314576115e-09	0	0	1188	2626
GO:0048518 positive regulation of biological process	5040	2.03157821761496e-09	36.215	0.414	Biological Process	GO:0048518	positive regulation of biological process	7.16185035586944e-12	2.03157821761496e-09	0	0	5040	12174
GO:0019222 regulation of metabolic process	5479	2.25426550414895e-09	39.369	0.412	Biological Process	GO:0019222	regulation of metabolic process	8.13609339251343e-12	2.25426550414895e-09	0	0	5479	13288
GO:0002682 regulation of immune system process	1101	2.3155830810046e-09	7.911	0.455	Biological Process	GO:0002682	regulation of immune system process	8.55175890248466e-12	2.3155830810046e-09	0	0	1101	2421
GO:0030864 cortical actin cytoskeleton	122	2.50825902747344e-09	0.862	0.629	Cellular Component	GO:0030864	cortical actin cytoskeleton	1.65452442445477e-11	2.50825902747344e-09	0	0	122	194
GO:0005768 endosome	677	2.79564840695206e-09	4.784	0.476	Cellular Component	GO:0005768	endosome	2.02850478076997e-11	2.79564840695206e-09	0	0	677	1423
GO:0005615 extracellular space	940	5.5893121302535e-09	6.642	0.46	Cellular Component	GO:0005615	extracellular space	4.42425762289196e-11	5.5893121302535e-09	0	0	940	2045
GO:0030055 cell-substrate junction	243	7.54216649112294e-09	1.717	0.541	Cellular Component	GO:0030055	cell-substrate junction	6.46755701745371e-11	7.54216649112294e-09	0	0	243	449
GO:0005924 cell-substrate adherens junction	234	7.79659416212578e-09	1.653	0.544	Cellular Component	GO:0005924	cell-substrate adherens junction	7.20002099404755e-11	7.79659416212578e-09	0	0	234	430
GO:0030099 myeloid cell differentiation	373	8.63265392324266e-09	2.68	0.508	Biological Process	GO:0030099	myeloid cell differentiation	3.26061294733859e-11	8.63265392324266e-09	0	0	373	734
GO:0048878 chemical homeostasis	915	8.91332932964643e-09	6.575	0.46	Biological Process	GO:0048878	chemical homeostasis	3.44143989561638e-11	8.91332932964643e-09	0	0	915	1990
GO:0044267 cellular protein metabolic process	4203	1.02997754228409e-08	30.2	0.417	Biological Process	GO:0044267	cellular protein metabolic process	4.06319829506063e-11	1.02997754228409e-08	0	0	4203	10091
GO:0006629 lipid metabolic process	1092	1.21289932703182e-08	7.847	0.452	Biological Process	GO:0006629	lipid metabolic process	4.88661807096921e-11	1.21289932703182e-08	0	0	1092	2414
GO:0046486 glycerolipid metabolic process	374	1.460309651961e-08	2.687	0.506	Biological Process	GO:0046486	glycerolipid metabolic process	6.00597389173151e-11	1.460309651961e-08	0	0	374	739
GO:0030154 cell differentiation	2985	1.70396031517296e-08	21.449	0.423	Biological Process	GO:0030154	cell differentiation	7.15108408247844e-11	1.70396031517296e-08	0	0	2985	7053
GO:0055067 monovalent inorganic cation homeostasis	144	1.77449522037103e-08	1.035	0.595	Biological Process	GO:0055067	monovalent inorganic cation homeostasis	7.59604299470561e-11	1.77449522037103e-08	0	0	144	242
GO:0006928 movement of cell or subcellular component	1756	2.17400633712516e-08	12.618	0.436	Biological Process	GO:0006928	movement of cell or subcellular component	9.48869645211585e-11	2.17400633712516e-08	0	0	1756	4026
GO:0031252 cell leading edge	427	2.43323711974207e-08	3.017	0.495	Cellular Component	GO:0031252	cell leading edge	2.40755651689519e-10	2.43323711974207e-08	0	0	427	863
GO:2000147 positive regulation of cell motility	486	2.45939155176828e-08	3.492	0.488	Biological Process	GO:2000147	positive regulation of cell motility	1.09407211888298e-10	2.45939155176828e-08	0	0	486	996
GO:0030335 positive regulation of cell migration	471	3.08108489591873e-08	3.384	0.489	Biological Process	GO:0030335	positive regulation of cell migration	1.39649642756095e-10	3.08108489591873e-08	0	0	471	963
GO:0009966 regulation of signal transduction	2270	3.1406678805643e-08	16.311	0.429	Biological Process	GO:0009966	regulation of signal transduction	1.44986346677049e-10	3.1406678805643e-08	0	0	2270	5292
GO:0006955 immune response	1067	3.26533533535913e-08	7.667	0.451	Biological Process	GO:0006955	immune response	1.53482271932274e-10	3.26533533535913e-08	0	0	1067	2364
GO:0018108 peptidyl-tyrosine phosphorylation	371	3.50277147420591e-08	2.666	0.503	Biological Process	GO:0018108	peptidyl-tyrosine phosphorylation	1.6758265404544e-10	3.50277147420591e-08	0	0	371	737
GO:0018105 peptidyl-serine phosphorylation	350	3.55001702452556e-08	2.515	0.507	Biological Process	GO:0018105	peptidyl-serine phosphorylation	1.72822719004937e-10	3.55001702452556e-08	0	0	350	690
GO:0090130 tissue migration	325	4.23618803676465e-08	2.335	0.512	Biological Process	GO:0090130	tissue migration	2.09782687736373e-10	4.23618803676465e-08	0	0	325	635
GO:0051272 positive regulation of cellular component movement	490	4.34785761030141e-08	3.521	0.486	Biological Process	GO:0051272	positive regulation of cellular component movement	2.18962108962636e-10	4.34785761030141e-08	0	0	490	1009
GO:0009986 cell surface	741	4.66978020976255e-08	5.236	0.465	Cellular Component	GO:0009986	cell surface	4.92852792587076e-10	4.66978020976255e-08	0	0	741	1594
GO:0017016 Ras GTPase binding	398	4.96591977736474e-08	2.878	0.501	Molecular Function	GO:0017016	Ras GTPase binding	4.95765701567195e-11	4.96591977736474e-08	0	0	398	795
GO:0040017 positive regulation of locomotion	498	5.69705152078637e-08	3.578	0.484	Biological Process	GO:0040017	positive regulation of locomotion	2.91690568044291e-10	5.69705152078637e-08	0	0	498	1029
GO:0010646 regulation of cell communication	2662	6.72914808767941e-08	19.128	0.424	Biological Process	GO:0010646	regulation of cell communication	3.50182290948568e-10	6.72914808767941e-08	0	0	2662	6273
GO:0018212 peptidyl-tyrosine modification	372	6.98941556644837e-08	2.673	0.501	Biological Process	GO:0018212	peptidyl-tyrosine modification	3.69593067556024e-10	6.98941556644837e-08	0	0	372	743
GO:0043542 endothelial cell migration	234	7.16171472814093e-08	1.681	0.535	Biological Process	GO:0043542	endothelial cell migration	3.84715244754926e-10	7.16171472814093e-08	0	0	234	437
GO:0048869 cellular developmental process	3315	7.47221214751445e-08	23.82	0.42	Biological Process	GO:0048869	cellular developmental process	4.07666434101426e-10	7.47221214751445e-08	0	0	3315	7901
GO:0006650 glycerophospholipid metabolic process	293	7.89976876963317e-08	2.105	0.517	Biological Process	GO:0006650	glycerophospholipid metabolic process	4.37623584686746e-10	7.89976876963317e-08	0	0	293	567
GO:0016773 phosphotransferase activity, alcohol group as acceptor	892	9.41712312784382e-08	6.451	0.457	Molecular Function	GO:0016773	phosphotransferase activity, alcohol group as acceptor	1.25352720503745e-10	9.41712312784382e-08	0	0	892	1953
GO:0009888 tissue development	1543	1.07086005369798e-07	11.087	0.437	Biological Process	GO:0009888	tissue development	6.02212721149611e-10	1.07086005369798e-07	0	0	1543	3527
GO:0006464 cellular protein modification process	3359	1.10153374722042e-07	24.136	0.419	Biological Process	GO:0006464	cellular protein modification process	6.43507192164228e-10	1.10153374722042e-07	0	0	3359	8018
GO:0036211 protein modification process	3359	1.10153374722042e-07	24.136	0.419	Biological Process	GO:0036211	protein modification process	6.43507192164228e-10	1.10153374722042e-07	0	0	3359	8018
GO:1901701 cellular response to oxygen-containing compound	750	1.10153374722042e-07	5.389	0.462	Biological Process	GO:1901701	cellular response to oxygen-containing compound	6.4719961646323e-10	1.10153374722042e-07	0	0	750	1622
GO:0019838 growth factor binding	161	1.47324162581632e-07	1.164	0.573	Molecular Function	GO:0019838	growth factor binding	2.45131718105877e-10	1.47324162581632e-07	0	0	161	281
GO:0006897 endocytosis	598	1.60439048108928e-07	4.297	0.472	Biological Process	GO:0006897	endocytosis	9.5611653648933e-10	1.60439048108928e-07	0	0	598	1268
GO:0050801 ion homeostasis	659	1.90406935852256e-07	4.735	0.467	Biological Process	GO:0050801	ion homeostasis	1.1506882139804e-09	1.90406935852256e-07	0	0	659	1412
GO:0048471 perinuclear region of cytoplasm	488	2.0460170808634e-07	3.448	0.481	Cellular Component	GO:0048471	perinuclear region of cytoplasm	2.29434633078349e-09	2.0460170808634e-07	0	0	488	1015
GO:0044238 primary metabolic process	8197	2.22142740962283e-07	58.899	0.403	Biological Process	GO:0044238	primary metabolic process	1.36112305608919e-09	2.22142740962283e-07	0	0	8197	20338
GO:0050673 epithelial cell proliferation	350	2.37058368338406e-07	2.515	0.5	Biological Process	GO:0050673	epithelial cell proliferation	1.47241222570439e-09	2.37058368338406e-07	0	0	350	700
GO:0006810 transport	3790	2.43301918378102e-07	27.233	0.416	Biological Process	GO:0006810	transport	1.5316135536644e-09	2.43301918378102e-07	0	0	3790	9112
GO:0030863 cortical cytoskeleton	155	2.75262203468314e-07	1.095	0.566	Cellular Component	GO:0030863	cortical cytoskeleton	3.26828473775043e-09	2.75262203468314e-07	0	0	155	274
GO:0099568 cytoplasmic region	387	2.75317275427107e-07	2.735	0.492	Cellular Component	GO:0099568	cytoplasmic region	3.4505463279123e-09	2.75317275427107e-07	0	0	387	786
GO:0009056 catabolic process	1841	3.02205340699399e-07	13.228	0.431	Biological Process	GO:0009056	catabolic process	1.92778293546704e-09	3.02205340699399e-07	0	0	1841	4269
GO:0023051 regulation of signaling	2618	3.9561679374965e-07	18.812	0.423	Biological Process	GO:0023051	regulation of signaling	2.5568652945042e-09	3.9561679374965e-07	0	0	2618	6192
GO:0048523 negative regulation of cellular process	3672	4.07049105164529e-07	26.385	0.416	Biological Process	GO:0048523	negative regulation of cellular process	2.66491776085557e-09	4.07049105164529e-07	0	0	3672	8825
GO:0019725 cellular homeostasis	730	4.36657683809689e-07	5.245	0.46	Biological Process	GO:0019725	cellular homeostasis	2.89541354884719e-09	4.36657683809689e-07	0	0	730	1586
GO:0048589 developmental growth	611	4.40963982426129e-07	4.39	0.468	Biological Process	GO:0048589	developmental growth	2.96098024123639e-09	4.40963982426129e-07	0	0	611	1306
GO:0018209 peptidyl-serine modification	363	4.45800921061543e-07	2.608	0.495	Biological Process	GO:0018209	peptidyl-serine modification	3.03087750595812e-09	4.45800921061543e-07	0	0	363	733
GO:0097367 carbohydrate derivative binding	2153	4.49466761673651e-07	15.571	0.427	Molecular Function	GO:0097367	carbohydrate derivative binding	8.9743779369115e-10	4.49466761673651e-07	0	0	2153	5047
GO:0060348 bone development	245	4.63379288594662e-07	1.76	0.522	Biological Process	GO:0060348	bone development	3.18928165727398e-09	4.63379288594662e-07	0	0	245	469
GO:0044448 cell cortex part	233	4.74512586223314e-07	1.646	0.525	Cellular Component	GO:0044448	cell cortex part	6.26006050426536e-09	4.74512586223314e-07	0	0	233	444
GO:0007166 cell surface receptor signaling pathway	2110	5.1651130601696e-07	15.161	0.427	Biological Process	GO:0007166	cell surface receptor signaling pathway	3.59832452571829e-09	5.1651130601696e-07	0	0	2110	4939
GO:0003824 catalytic activity	5302	5.48609470766064e-07	38.345	0.408	Molecular Function	GO:0003824	catalytic activity	1.27795883373126e-09	5.48609470766064e-07	0	0	5302	12980
GO:0051336 regulation of hydrolase activity	1157	6.00106437480705e-07	8.314	0.443	Biological Process	GO:0051336	regulation of hydrolase activity	4.23106771431754e-09	6.00106437480705e-07	0	0	1157	2611
GO:0048872 homeostasis of number of cells	263	6.02023060659033e-07	1.89	0.516	Biological Process	GO:0048872	homeostasis of number of cells	4.29511164646784e-09	6.02023060659033e-07	0	0	263	510
GO:0050776 regulation of immune response	654	6.25367684080441e-07	4.699	0.464	Biological Process	GO:0050776	regulation of immune response	4.52612202970011e-09	6.25367684080441e-07	0	0	654	1410
GO:0090132 epithelium migration	313	6.25367684080441e-07	2.249	0.503	Biological Process	GO:0090132	epithelium migration	4.56664332004351e-09	6.25367684080441e-07	0	0	313	622
GO:0051020 GTPase binding	429	6.66404974386586e-07	3.103	0.485	Molecular Function	GO:0051020	GTPase binding	2.11284592257256e-09	6.66404974386586e-07	0	0	429	885
GO:0031267 small GTPase binding	405	6.66404974386586e-07	2.929	0.488	Molecular Function	GO:0031267	small GTPase binding	2.16609426619467e-09	6.66404974386586e-07	0	0	405	830
GO:0030882 lipid antigen binding	21	6.66404974386586e-07	0.152	1	Molecular Function	GO:0030882	lipid antigen binding	2.31008544769291e-09	6.66404974386586e-07	0	0	21	21
GO:0005096 GTPase activator activity	370	6.66404974386586e-07	2.676	0.493	Molecular Function	GO:0005096	GTPase activator activity	2.64222131405424e-09	6.66404974386586e-07	0	0	370	751
GO:0030695 GTPase regulator activity	390	6.66404974386586e-07	2.821	0.489	Molecular Function	GO:0030695	GTPase regulator activity	2.79834059218792e-09	6.66404974386586e-07	0	0	390	797
GO:0005102 receptor binding	1170	6.66404974386586e-07	8.462	0.442	Molecular Function	GO:0005102	receptor binding	2.88294997238789e-09	6.66404974386586e-07	0	0	1170	2649
GO:0035556 intracellular signal transduction	2161	7.10690934794264e-07	15.528	0.426	Biological Process	GO:0035556	intracellular signal transduction	5.24935389137949e-09	7.10690934794264e-07	0	0	2161	5070
GO:0050878 regulation of body fluid levels	249	7.33532024475624e-07	1.789	0.519	Biological Process	GO:0050878	regulation of body fluid levels	5.47963321960135e-09	7.33532024475624e-07	0	0	249	480
GO:0016301 kinase activity	936	7.60391485520688e-07	6.769	0.449	Molecular Function	GO:0016301	kinase activity	3.54258928362384e-09	7.60391485520688e-07	0	0	936	2086
GO:0006644 phospholipid metabolic process	387	7.60435899483534e-07	2.781	0.489	Biological Process	GO:0006644	phospholipid metabolic process	5.74443771642757e-09	7.60435899483534e-07	0	0	387	791
GO:0043412 macromolecule modification	3471	7.66961729532328e-07	24.941	0.416	Biological Process	GO:0043412	macromolecule modification	5.85810956752072e-09	7.66961729532328e-07	0	0	3471	8334
GO:0010631 epithelial cell migration	311	8.13755953624765e-07	2.235	0.502	Biological Process	GO:0010631	epithelial cell migration	6.28382975772019e-09	8.13755953624765e-07	0	0	311	619
GO:0048006 antigen processing and presentation, endogenous lipid antigen via MHC class Ib	20	8.24996785342367e-07	0.144	1	Biological Process	GO:0048006	antigen processing and presentation, endogenous lipid antigen via MHC class Ib	6.46430182145287e-09	8.24996785342367e-07	0	0	20	20
GO:0006793 phosphorus metabolic process	2766	8.24996785342367e-07	19.875	0.421	Biological Process	GO:0006793	phosphorus metabolic process	6.50912353719846e-09	8.24996785342367e-07	0	0	2766	6574
GO:0043168 anion binding	2702	8.43818662437123e-07	19.541	0.42	Molecular Function	GO:0043168	anion binding	4.21207319020195e-09	8.43818662437123e-07	0	0	2702	6434
GO:0044710 single-organism metabolic process	4056	9.18794979091504e-07	29.144	0.414	Biological Process	GO:0044710	single-organism metabolic process	7.32629872533934e-09	9.18794979091504e-07	0	0	4056	9808
GO:0030883 endogenous lipid antigen binding	20	1.05310543874784e-06	0.145	1	Molecular Function	GO:0030883	endogenous lipid antigen binding	5.95766803950525e-09	1.05310543874784e-06	0	0	20	20
GO:0030884 exogenous lipid antigen binding	20	1.05310543874784e-06	0.145	1	Molecular Function	GO:0030884	exogenous lipid antigen binding	5.95766803950525e-09	1.05310543874784e-06	0	0	20	20
GO:0007399 nervous system development	1868	1.1417236890908e-06	13.422	0.429	Biological Process	GO:0007399	nervous system development	9.19972084545217e-09	1.1417236890908e-06	0	0	1868	4355
GO:0050867 positive regulation of cell activation	287	1.16758623380786e-06	2.062	0.506	Biological Process	GO:0050867	positive regulation of cell activation	9.506115887138e-09	1.16758623380786e-06	0	0	287	567
GO:1901575 organic substance catabolic process	1602	1.4215015682045e-06	11.511	0.432	Biological Process	GO:1901575	organic substance catabolic process	1.16927273530335e-08	1.4215015682045e-06	0	0	1602	3705
GO:0046856 phosphatidylinositol dephosphorylation	53	1.48322803388744e-06	0.381	0.716	Biological Process	GO:0046856	phosphatidylinositol dephosphorylation	1.23249601607233e-08	1.48322803388744e-06	0	0	53	74
GO:0030155 regulation of cell adhesion	635	1.55463577679685e-06	4.563	0.462	Biological Process	GO:0030155	regulation of cell adhesion	1.3048814644929e-08	1.55463577679685e-06	0	0	635	1373
GO:0010594 regulation of endothelial cell migration	189	1.59920261963293e-06	1.358	0.537	Biological Process	GO:0010594	regulation of endothelial cell migration	1.35571147039555e-08	1.59920261963293e-06	0	0	189	352
GO:0016043 cellular component organization	5294	1.80188117469846e-06	38.04	0.409	Biological Process	GO:0016043	cellular component organization	1.54265469044186e-08	1.80188117469846e-06	0	0	5294	12954
GO:0004672 protein kinase activity	746	1.9011375531476e-06	5.395	0.455	Molecular Function	GO:0004672	protein kinase activity	1.13878455762585e-08	1.9011375531476e-06	0	0	746	1641
GO:0050793 regulation of developmental process	2015	2.04476292376394e-06	14.479	0.426	Biological Process	GO:0050793	regulation of developmental process	1.76775710212931e-08	2.04476292376394e-06	0	0	2015	4726
GO:0050871 positive regulation of B cell activation	114	2.08591247537353e-06	0.819	0.588	Biological Process	GO:0050871	positive regulation of B cell activation	1.8208401665171e-08	2.08591247537353e-06	0	0	114	194
GO:0031340 positive regulation of vesicle fusion	28	2.11711179078636e-06	0.201	0.875	Biological Process	GO:0031340	positive regulation of vesicle fusion	1.86584470398328e-08	2.11711179078636e-06	0	0	28	32
GO:0048514 blood vessel morphogenesis	484	2.19910814548568e-06	3.478	0.474	Biological Process	GO:0048514	blood vessel morphogenesis	1.95656759628573e-08	2.19910814548568e-06	0	0	484	1022
GO:0036312 phosphatidylinositol 3-kinase regulatory subunit binding	30	2.24369589032527e-06	0.217	0.857	Molecular Function	GO:0036312	phosphatidylinositol 3-kinase regulatory subunit binding	1.41864299221897e-08	2.24369589032527e-06	0	0	30	35
GO:0002696 positive regulation of leukocyte activation	272	2.34620958324585e-06	1.954	0.507	Biological Process	GO:0002696	positive regulation of leukocyte activation	2.10713803430675e-08	2.34620958324585e-06	0	0	272	537
GO:0044444 cytoplasmic part	6561	2.35287373549664e-06	46.361	0.406	Cellular Component	GO:0044444	cytoplasmic part	3.25925781302304e-08	2.35287373549664e-06	0	0	6561	16145
GO:0030097 hemopoiesis	702	2.58974628987977e-06	5.044	0.457	Biological Process	GO:0030097	hemopoiesis	2.34759609960563e-08	2.58974628987977e-06	0	0	702	1536
GO:0030334 regulation of cell migration	772	2.71902397921322e-06	5.547	0.453	Biological Process	GO:0030334	regulation of cell migration	2.49928373226182e-08	2.71902397921322e-06	0	0	772	1703
GO:0060429 epithelium development	912	2.71902397921322e-06	6.553	0.447	Biological Process	GO:0060429	epithelium development	2.51043006306408e-08	2.71902397921322e-06	0	0	912	2038
GO:0030182 neuron differentiation	1167	2.85603722038781e-06	8.385	0.44	Biological Process	GO:0030182	neuron differentiation	2.66090424259734e-08	2.85603722038781e-06	0	0	1167	2654
GO:0009968 negative regulation of signal transduction	983	3.04677979764216e-06	7.063	0.445	Biological Process	GO:0009968	negative regulation of signal transduction	2.86418782387042e-08	3.04677979764216e-06	0	0	983	2210
GO:0005088 Ras guanyl-nucleotide exchange factor activity	182	3.55163827099964e-06	1.316	0.535	Molecular Function	GO:0005088	Ras guanyl-nucleotide exchange factor activity	2.36381914875184e-08	3.55163827099964e-06	0	0	182	340
GO:0072358 cardiovascular system development	887	3.66682615862637e-06	6.374	0.448	Biological Process	GO:0072358	cardiovascular system development	3.47785257616905e-08	3.66682615862637e-06	0	0	887	1981
GO:0070665 positive regulation of leukocyte proliferation	130	3.67804935056651e-06	0.934	0.568	Biological Process	GO:0070665	positive regulation of leukocyte proliferation	3.51936902773696e-08	3.67804935056651e-06	0	0	130	229
GO:0005773 vacuole	460	3.82215942199806e-06	3.25	0.474	Cellular Component	GO:0005773	vacuole	5.54666934590747e-08	3.82215942199806e-06	0	0	460	970
GO:0002262 myeloid cell homeostasis	173	3.98692543896055e-06	1.243	0.539	Biological Process	GO:0002262	myeloid cell homeostasis	3.8483836283403e-08	3.98692543896055e-06	0	0	173	321
GO:0043170 macromolecule metabolic process	7252	4.22355470158302e-06	52.109	0.403	Biological Process	GO:0043170	macromolecule metabolic process	4.13364757155115e-08	4.22355470158302e-06	0	0	7252	17975
GO:0016310 phosphorylation	1975	4.22355470158302e-06	14.191	0.426	Biological Process	GO:0016310	phosphorylation	4.14769095253662e-08	4.22355470158302e-06	0	0	1975	4639
GO:0010470 regulation of gastrulation	46	4.32878925216255e-06	0.331	0.73	Biological Process	GO:0010470	regulation of gastrulation	4.28736890847055e-08	4.32878925216255e-06	0	0	46	63
GO:0022010 central nervous system myelination	32	4.36409678526289e-06	0.23	0.821	Biological Process	GO:0022010	central nervous system myelination	4.39559857505075e-08	4.36409678526289e-06	0	0	32	39
GO:0032291 axon ensheathment in central nervous system	32	4.36409678526289e-06	0.23	0.821	Biological Process	GO:0032291	axon ensheathment in central nervous system	4.39559857505075e-08	4.36409678526289e-06	0	0	32	39
GO:0071723 lipopeptide binding	21	4.4455216303964e-06	0.152	0.955	Molecular Function	GO:0071723	lipopeptide binding	3.20122684383468e-08	4.4455216303964e-06	0	0	21	22
GO:0008289 lipid binding	723	4.4455216303964e-06	5.229	0.453	Molecular Function	GO:0008289	lipid binding	3.37029851543597e-08	4.4455216303964e-06	0	0	723	1595
GO:0043167 ion binding	4788	4.4455216303964e-06	34.628	0.408	Molecular Function	GO:0043167	ion binding	3.4025623127826e-08	4.4455216303964e-06	0	0	4788	11734
GO:0048585 negative regulation of response to stimulus	1262	4.61851529543102e-06	9.068	0.437	Biological Process	GO:0048585	negative regulation of response to stimulus	4.70036700528777e-08	4.61851529543102e-06	0	0	1262	2891
GO:0048771 tissue remodeling	162	4.61851529543102e-06	1.164	0.544	Biological Process	GO:0048771	tissue remodeling	4.77474788409411e-08	4.61851529543102e-06	0	0	162	298
GO:0050778 positive regulation of immune response	546	4.61851529543102e-06	3.923	0.465	Biological Process	GO:0050778	positive regulation of immune response	4.7850974686353e-08	4.61851529543102e-06	0	0	546	1173
GO:0072359 circulatory system development	887	4.61851529543102e-06	6.374	0.447	Biological Process	GO:0072359	circulatory system development	4.8069153653974e-08	4.61851529543102e-06	0	0	887	1984
GO:0061515 myeloid cell development	104	4.80481108395917e-06	0.747	0.591	Biological Process	GO:0061515	myeloid cell development	5.04113971373926e-08	4.80481108395917e-06	0	0	104	176
GO:0042995 cell projection	1634	4.96851307442556e-06	11.546	0.431	Cellular Component	GO:0042995	cell projection	7.53798157729472e-08	4.96851307442556e-06	0	0	1634	3795
GO:0071320 cellular response to cAMP	61	5.21618702956709e-06	0.438	0.67	Biological Process	GO:0071320	cellular response to cAMP	5.51653152363147e-08	5.21618702956709e-06	0	0	61	91
GO:0012501 programmed cell death	1293	5.4933368257133e-06	9.291	0.436	Biological Process	GO:0012501	programmed cell death	5.85574766548253e-08	5.4933368257133e-06	0	0	1293	2969
GO:0050671 positive regulation of lymphocyte proliferation	124	5.72238602433417e-06	0.891	0.569	Biological Process	GO:0050671	positive regulation of lymphocyte proliferation	6.16628061678202e-08	5.72238602433417e-06	0	0	124	218
GO:0006796 phosphate-containing compound metabolic process	2710	5.72238602433417e-06	19.473	0.419	Biological Process	GO:0006796	phosphate-containing compound metabolic process	6.19596942369572e-08	5.72238602433417e-06	0	0	2710	6470
GO:0048534 hematopoietic or lymphoid organ development	735	6.03151697445252e-06	5.281	0.453	Biological Process	GO:0048534	hematopoietic or lymphoid organ development	6.58130943997673e-08	6.03151697445252e-06	0	0	735	1623
GO:0019899 enzyme binding	1789	6.03330840858961e-06	12.938	0.426	Molecular Function	GO:0019899	enzyme binding	4.81861570070385e-08	6.03330840858961e-06	0	0	1789	4199
GO:0071840 cellular component organization or biogenesis	5381	6.43673538551795e-06	38.665	0.407	Biological Process	GO:0071840	cellular component organization or biogenesis	7.07749148483172e-08	6.43673538551795e-06	0	0	5381	13206
GO:0048584 positive regulation of response to stimulus	1760	6.87979269884465e-06	12.646	0.427	Biological Process	GO:0048584	positive regulation of response to stimulus	7.62239916272867e-08	6.87979269884465e-06	0	0	1760	4117
GO:0051591 response to cAMP	68	6.97429537176061e-06	0.489	0.648	Biological Process	GO:0051591	response to cAMP	7.82290821257322e-08	6.97429537176061e-06	0	0	68	105
GO:0043085 positive regulation of catalytic activity	1251	6.97429537176061e-06	8.989	0.436	Biological Process	GO:0043085	positive regulation of catalytic activity	7.84417978693908e-08	6.97429537176061e-06	0	0	1251	2870
GO:0006468 protein phosphorylation	1646	7.00378609672316e-06	11.827	0.429	Biological Process	GO:0006468	protein phosphorylation	7.93613499292955e-08	7.00378609672316e-06	0	0	1646	3837
GO:0044712 single-organism catabolic process	792	7.1075531137883e-06	5.691	0.45	Biological Process	GO:0044712	single-organism catabolic process	8.11337269997658e-08	7.1075531137883e-06	0	0	792	1761
GO:0008645 hexose transport	115	7.1819225563859e-06	0.826	0.575	Biological Process	GO:0008645	hexose transport	8.25854784476136e-08	7.1819225563859e-06	0	0	115	200
GO:0044255 cellular lipid metabolic process	821	7.428751604148e-06	5.899	0.448	Biological Process	GO:0044255	cellular lipid metabolic process	8.60473158781621e-08	7.428751604148e-06	0	0	821	1831
GO:0003729 mRNA binding	289	7.8115530897529e-06	2.09	0.496	Molecular Function	GO:0003729	mRNA binding	6.79395461272691e-08	7.8115530897529e-06	0	0	289	583
GO:0044822 poly(A) RNA binding	289	7.8115530897529e-06	2.09	0.496	Molecular Function	GO:0044822	poly(A) RNA binding	6.79395461272691e-08	7.8115530897529e-06	0	0	289	583
GO:0017137 Rab GTPase binding	207	7.8115530897529e-06	1.497	0.519	Molecular Function	GO:0017137	Rab GTPase binding	7.01869994753172e-08	7.8115530897529e-06	0	0	207	399
GO:0022603 regulation of anatomical structure morphogenesis	948	7.84314068008759e-06	6.812	0.444	Biological Process	GO:0022603	regulation of anatomical structure morphogenesis	9.15055023109095e-08	7.84314068008759e-06	0	0	948	2137
GO:1901184 regulation of ERBB signaling pathway	84	8.3909087866851e-06	0.604	0.613	Biological Process	GO:1901184	regulation of ERBB signaling pathway	9.86005732865465e-08	8.3909087866851e-06	0	0	84	137
GO:0051234 establishment of localization	3895	8.63171658327734e-06	27.987	0.412	Biological Process	GO:0051234	establishment of localization	1.02154779103752e-07	8.63171658327734e-06	0	0	3895	9451
GO:0006497 protein lipidation	137	8.72592548960744e-06	0.984	0.555	Biological Process	GO:0006497	protein lipidation	1.04002133584376e-07	8.72592548960744e-06	0	0	137	247
GO:0030855 epithelial cell differentiation	504	8.76721698419041e-06	3.621	0.467	Biological Process	GO:0030855	epithelial cell differentiation	1.05230151816286e-07	8.76721698419041e-06	0	0	504	1080
GO:0022407 regulation of cell-cell adhesion	364	9.54970808282438e-06	2.616	0.482	Biological Process	GO:0022407	regulation of cell-cell adhesion	1.15423700178505e-07	9.54970808282438e-06	0	0	364	755
GO:0030029 actin filament-based process	841	9.78569527363229e-06	6.043	0.447	Biological Process	GO:0030029	actin filament-based process	1.19097348890103e-07	9.78569527363229e-06	0	0	841	1882
GO:0016192 vesicle-mediated transport	1262	1.00536022412416e-05	9.068	0.435	Biological Process	GO:0016192	vesicle-mediated transport	1.23201773310498e-07	1.00536022412416e-05	0	0	1262	2902
GO:0032946 positive regulation of mononuclear cell proliferation	124	1.00567840735597e-05	0.891	0.564	Biological Process	GO:0032946	positive regulation of mononuclear cell proliferation	1.24084879873533e-07	1.00567840735597e-05	0	0	124	220
GO:0060589 nucleoside-triphosphatase regulator activity	415	1.01445693397808e-05	3.001	0.474	Molecular Function	GO:0060589	nucleoside-triphosphatase regulator activity	9.45251053290722e-08	1.01445693397808e-05	0	0	415	875
GO:0055080 cation homeostasis	579	1.03047270748321e-05	4.16	0.46	Biological Process	GO:0055080	cation homeostasis	1.28009031985491e-07	1.03047270748321e-05	0	0	579	1258
GO:0005539 glycosaminoglycan binding	205	1.03611587747613e-05	1.483	0.518	Molecular Function	GO:0005539	glycosaminoglycan binding	9.99912161291438e-08	1.03611587747613e-05	0	0	205	396
GO:0042158 lipoprotein biosynthetic process	139	1.05321897750348e-05	0.999	0.552	Biological Process	GO:0042158	lipoprotein biosynthetic process	1.31718673533673e-07	1.05321897750348e-05	0	0	139	252
GO:0030139 endocytic vesicle	192	1.08023883463937e-05	1.357	0.523	Cellular Component	GO:0030139	endocytic vesicle	1.71014063531298e-07	1.08023883463937e-05	0	0	192	367
GO:0030199 collagen fibril organization	56	1.08403550345794e-05	0.402	0.675	Biological Process	GO:0030199	collagen fibril organization	1.36482562966839e-07	1.08403550345794e-05	0	0	56	83
GO:0002573 myeloid leukocyte differentiation	205	1.12366942222476e-05	1.473	0.518	Biological Process	GO:0002573	myeloid leukocyte differentiation	1.4241571492021e-07	1.12366942222476e-05	0	0	205	396
GO:0098771 inorganic ion homeostasis	583	1.22649679650419e-05	4.189	0.459	Biological Process	GO:0098771	inorganic ion homeostasis	1.56477684294643e-07	1.22649679650419e-05	0	0	583	1269
GO:0022008 neurogenesis	1383	1.27201529717761e-05	9.937	0.432	Biological Process	GO:0022008	neurogenesis	1.63352644341258e-07	1.27201529717761e-05	0	0	1383	3201
GO:0050678 regulation of epithelial cell proliferation	295	1.28995497211022e-05	2.12	0.492	Biological Process	GO:0050678	regulation of epithelial cell proliferation	1.66739185584165e-07	1.28995497211022e-05	0	0	295	599
GO:0050730 regulation of peptidyl-tyrosine phosphorylation	241	1.3015161693546e-05	1.732	0.505	Biological Process	GO:0050730	regulation of peptidyl-tyrosine phosphorylation	1.69326008267553e-07	1.3015161693546e-05	0	0	241	477
GO:0042157 lipoprotein metabolic process	164	1.40446940588396e-05	1.178	0.534	Biological Process	GO:0042157	lipoprotein metabolic process	1.83898965349922e-07	1.40446940588396e-05	0	0	164	307
GO:2000145 regulation of cell motility	800	1.45345176713423e-05	5.748	0.447	Biological Process	GO:2000145	regulation of cell motility	1.91532589760009e-07	1.45345176713423e-05	0	0	800	1788
GO:0090630 activation of GTPase activity	137	1.48281370503909e-05	0.984	0.55	Biological Process	GO:0090630	activation of GTPase activity	1.96646437297445e-07	1.48281370503909e-05	0	0	137	249
GO:0044297 cell body	322	1.52958548676794e-05	2.275	0.487	Cellular Component	GO:0044297	cell body	2.52240350720307e-07	1.52958548676794e-05	0	0	322	661
GO:1901388 regulation of transforming growth factor beta activation	19	1.56778292217366e-05	0.137	0.95	Biological Process	GO:1901388	regulation of transforming growth factor beta activation	2.09230724043656e-07	1.56778292217366e-05	0	0	19	20
GO:0008284 positive regulation of cell proliferation	641	1.57421628132008e-05	4.606	0.455	Biological Process	GO:0008284	positive regulation of cell proliferation	2.12497219719255e-07	1.57421628132008e-05	0	0	641	1409
GO:0019883 antigen processing and presentation of endogenous antigen	65	1.57421628132008e-05	0.467	0.644	Biological Process	GO:0019883	antigen processing and presentation of endogenous antigen	2.12731929908119e-07	1.57421628132008e-05	0	0	65	101
GO:0002824 positive regulation of adaptive immune response based on somatic recombination of immune receptors built from immunoglobulin superfamily domains	127	1.59227404965086e-05	0.913	0.557	Biological Process	GO:0002824	positive regulation of adaptive immune response based on somatic recombination of immune receptors built from immunoglobulin superfamily domains	2.1650864197032e-07	1.59227404965086e-05	0	0	127	228
GO:0018193 peptidyl-amino acid modification	1134	1.62764877045405e-05	8.148	0.437	Biological Process	GO:0018193	peptidyl-amino acid modification	2.22684866194401e-07	1.62764877045405e-05	0	0	1134	2597
GO:0015749 monosaccharide transport	115	1.76795163326608e-05	0.826	0.567	Biological Process	GO:0015749	monosaccharide transport	2.43364166405604e-07	1.76795163326608e-05	0	0	115	203
GO:0043025 neuronal cell body	271	1.78589861373174e-05	1.915	0.496	Cellular Component	GO:0043025	neuronal cell body	3.06288680455312e-07	1.78589861373174e-05	0	0	271	546
GO:0005769 early endosome	274	1.79191837125417e-05	1.936	0.495	Cellular Component	GO:0005769	early endosome	3.19141134722048e-07	1.79191837125417e-05	0	0	274	553
GO:0010648 negative regulation of cell communication	1059	1.79954393637351e-05	7.609	0.438	Biological Process	GO:0010648	negative regulation of cell communication	2.49223392228999e-07	1.79954393637351e-05	0	0	1059	2416
GO:0044237 cellular metabolic process	8030	1.81717952058478e-05	57.699	0.401	Biological Process	GO:0044237	cellular metabolic process	2.53191036106323e-07	1.81717952058478e-05	0	0	8030	20016
GO:0004690 cyclic nucleotide-dependent protein kinase activity	19	1.92373299814753e-05	0.137	0.95	Molecular Function	GO:0004690	cyclic nucleotide-dependent protein kinase activity	1.94085015851286e-07	1.92373299814753e-05	0	0	19	20
GO:0005089 Rho guanyl-nucleotide exchange factor activity	84	1.92373299814753e-05	0.608	0.604	Molecular Function	GO:0005089	Rho guanyl-nucleotide exchange factor activity	1.98454984833855e-07	1.92373299814753e-05	0	0	84	139
GO:0002520 immune system development	782	2.14522151164809e-05	5.619	0.447	Biological Process	GO:0002520	immune system development	3.00698331748557e-07	2.14522151164809e-05	0	0	782	1749
GO:0023057 negative regulation of signaling	1039	2.23159589702719e-05	7.466	0.438	Biological Process	GO:0023057	negative regulation of signaling	3.14678622377513e-07	2.23159589702719e-05	0	0	1039	2370
GO:0050853 B cell receptor signaling pathway	93	2.26300929695532e-05	0.668	0.589	Biological Process	GO:0050853	B cell receptor signaling pathway	3.21007697822268e-07	2.26300929695532e-05	0	0	93	158
GO:0046488 phosphatidylinositol metabolic process	189	2.28388606014681e-05	1.358	0.519	Biological Process	GO:0046488	phosphatidylinositol metabolic process	3.26403045305048e-07	2.28388606014681e-05	0	0	189	364
GO:0032879 regulation of localization	2175	2.28388606014681e-05	15.628	0.421	Biological Process	GO:0032879	regulation of localization	3.27803018537103e-07	2.28388606014681e-05	0	0	2175	5165
GO:0051270 regulation of cellular component movement	865	2.38765249511996e-05	6.215	0.444	Biological Process	GO:0051270	regulation of cellular component movement	3.44700544872111e-07	2.38765249511996e-05	0	0	865	1950
GO:0010632 regulation of epithelial cell migration	247	2.45391669254817e-05	1.775	0.5	Biological Process	GO:0010632	regulation of epithelial cell migration	3.56326664269627e-07	2.45391669254817e-05	0	0	247	494
GO:0098751 bone cell development	65	2.48867180126533e-05	0.467	0.637	Biological Process	GO:0098751	bone cell development	3.63462223787282e-07	2.48867180126533e-05	0	0	65	102
GO:0055082 cellular chemical homeostasis	597	2.51998277043862e-05	4.29	0.456	Biological Process	GO:0055082	cellular chemical homeostasis	3.70150230675474e-07	2.51998277043862e-05	0	0	597	1309
GO:0030258 lipid modification	265	2.54339524369947e-05	1.904	0.495	Biological Process	GO:0030258	lipid modification	3.76384362411404e-07	2.54339524369947e-05	0	0	265	535
GO:0002705 positive regulation of leukocyte mediated immunity	149	2.54339524369947e-05	1.071	0.538	Biological Process	GO:0002705	positive regulation of leukocyte mediated immunity	3.7785878641498e-07	2.54339524369947e-05	0	0	149	277
GO:0009605 response to external stimulus	1667	2.5758618259173e-05	11.978	0.426	Biological Process	GO:0009605	response to external stimulus	3.84844221095584e-07	2.5758618259173e-05	0	0	1667	3910
GO:0010243 response to organonitrogen compound	528	2.58540931309647e-05	3.794	0.461	Biological Process	GO:0010243	response to organonitrogen compound	3.88440714322871e-07	2.58540931309647e-05	0	0	528	1146
GO:0030218 erythrocyte differentiation	142	2.59473984754679e-05	1.02	0.542	Biological Process	GO:0030218	erythrocyte differentiation	3.92020457074385e-07	2.59473984754679e-05	0	0	142	262
GO:0051251 positive regulation of lymphocyte activation	241	2.62109326606176e-05	1.732	0.501	Biological Process	GO:0051251	positive regulation of lymphocyte activation	3.98202015408074e-07	2.62109326606176e-05	0	0	241	481
GO:0044765 single-organism transport	3354	2.6823006974899e-05	24.1	0.413	Biological Process	GO:0044765	single-organism transport	4.09752162953803e-07	2.6823006974899e-05	0	0	3354	8116
GO:0038127 ERBB signaling pathway	134	2.71466706475793e-05	0.963	0.547	Biological Process	GO:0038127	ERBB signaling pathway	4.16975048556908e-07	2.71466706475793e-05	0	0	134	245
GO:0030004 cellular monovalent inorganic cation homeostasis	98	2.71597059991316e-05	0.704	0.58	Biological Process	GO:0030004	cellular monovalent inorganic cation homeostasis	4.19454918905507e-07	2.71597059991316e-05	0	0	98	169
GO:0035162 embryonic hemopoiesis	36	2.71901182910863e-05	0.259	0.75	Biological Process	GO:0035162	embryonic hemopoiesis	4.2220680576221e-07	2.71901182910863e-05	0	0	36	48
GO:0040012 regulation of locomotion	855	2.73051570037089e-05	6.144	0.443	Biological Process	GO:0040012	regulation of locomotion	4.26284975884662e-07	2.73051570037089e-05	0	0	855	1928
GO:0043535 regulation of blood vessel endothelial cell migration	108	2.80665708436868e-05	0.776	0.568	Biological Process	GO:0043535	regulation of blood vessel endothelial cell migration	4.42730701781628e-07	2.80665708436868e-05	0	0	108	190
GO:1904019 epithelial cell apoptotic process	96	2.80665708436868e-05	0.69	0.582	Biological Process	GO:1904019	epithelial cell apoptotic process	4.42883609082854e-07	2.80665708436868e-05	0	0	96	165
GO:0048468 cell development	1863	2.95621306611685e-05	13.387	0.424	Biological Process	GO:0048468	cell development	4.70087682012116e-07	2.95621306611685e-05	0	0	1863	4397
GO:0030036 actin cytoskeleton organization	764	2.95621306611685e-05	5.49	0.447	Biological Process	GO:0030036	actin cytoskeleton organization	4.7144576343982e-07	2.95621306611685e-05	0	0	764	1710
GO:0044093 positive regulation of molecular function	1510	3.12411931816837e-05	10.85	0.428	Biological Process	GO:0044093	positive regulation of molecular function	5.00845047649957e-07	3.12411931816837e-05	0	0	1510	3527
GO:2001205 negative regulation of osteoclast development	18	3.17275035486763e-05	0.129	0.947	Biological Process	GO:2001205	negative regulation of osteoclast development	5.1130440501476e-07	3.17275035486763e-05	0	0	18	19
GO:0002821 positive regulation of adaptive immune response	129	3.20860282419445e-05	0.927	0.549	Biological Process	GO:0002821	positive regulation of adaptive immune response	5.19775344191312e-07	3.20860282419445e-05	0	0	129	235
GO:0045765 regulation of angiogenesis	255	3.22616099485307e-05	1.832	0.496	Biological Process	GO:0045765	regulation of angiogenesis	5.25327541549015e-07	3.22616099485307e-05	0	0	255	514
GO:0004674 protein serine/threonine kinase activity	513	3.23643302238048e-05	3.71	0.461	Molecular Function	GO:0004674	protein serine/threonine kinase activity	3.44645113864144e-07	3.23643302238048e-05	0	0	513	1114
GO:0005794 Golgi apparatus	1133	3.26704463885886e-05	8.006	0.436	Cellular Component	GO:0005794	Golgi apparatus	6.03411938575516e-07	3.26704463885886e-05	0	0	1133	2598
GO:0001937 negative regulation of endothelial cell proliferation	49	3.34589364359944e-05	0.352	0.681	Biological Process	GO:0001937	negative regulation of endothelial cell proliferation	5.4763241606672e-07	3.34589364359944e-05	0	0	49	72
GO:0021543 pallium development	178	3.5020582906875e-05	1.279	0.52	Biological Process	GO:0021543	pallium development	5.76131798702997e-07	3.5020582906875e-05	0	0	178	342
GO:0043231 intracellular membrane-bounded organelle	8108	3.53227951081328e-05	57.292	0.402	Cellular Component	GO:0043231	intracellular membrane-bounded organelle	6.75699906422066e-07	3.53227951081328e-05	0	0	8108	20171
GO:0048268 clathrin coat assembly	50	3.57705285599852e-05	0.359	0.676	Biological Process	GO:0048268	clathrin coat assembly	5.91471724552383e-07	3.57705285599852e-05	0	0	50	74
GO:1901342 regulation of vasculature development	270	3.78257811153225e-05	1.94	0.492	Biological Process	GO:1901342	regulation of vasculature development	6.28630574184477e-07	3.78257811153225e-05	0	0	270	549
GO:0051453 regulation of intracellular pH	75	3.82189139737261e-05	0.539	0.61	Biological Process	GO:0051453	regulation of intracellular pH	6.38371989321092e-07	3.82189139737261e-05	0	0	75	123
GO:0043534 blood vessel endothelial cell migration	124	3.84448666666714e-05	0.891	0.551	Biological Process	GO:0043534	blood vessel endothelial cell migration	6.45372950590422e-07	3.84448666666714e-05	0	0	124	225
GO:0005829 cytosol	2939	3.93040406150712e-05	20.767	0.416	Cellular Component	GO:0005829	cytosol	7.77784444889272e-07	3.93040406150712e-05	0	0	2939	7064
GO:0045017 glycerolipid biosynthetic process	165	3.94568082966252e-05	1.186	0.525	Biological Process	GO:0045017	glycerolipid biosynthetic process	6.72843659661782e-07	3.94568082966252e-05	0	0	165	314
GO:0009790 embryo development	904	3.94568082966252e-05	6.496	0.441	Biological Process	GO:0009790	embryo development	6.73047145011428e-07	3.94568082966252e-05	0	0	904	2051
GO:0044319 wound healing, spreading of cells	52	3.94568082966252e-05	0.374	0.667	Biological Process	GO:0044319	wound healing, spreading of cells	6.75607595476879e-07	3.94568082966252e-05	0	0	52	78
GO:0090505 epiboly involved in wound healing	52	3.94568082966252e-05	0.374	0.667	Biological Process	GO:0090505	epiboly involved in wound healing	6.75607595476879e-07	3.94568082966252e-05	0	0	52	78
GO:0034593 phosphatidylinositol bisphosphate phosphatase activity	42	4.20851176803623e-05	0.304	0.712	Molecular Function	GO:0034593	phosphatidylinositol bisphosphate phosphatase activity	4.62166017787673e-07	4.20851176803623e-05	0	0	42	59
GO:0001936 regulation of endothelial cell proliferation	104	4.21604367461737e-05	0.747	0.568	Biological Process	GO:0001936	regulation of endothelial cell proliferation	7.25439779500219e-07	4.21604367461737e-05	0	0	104	183
GO:0007205 protein kinase C-activating G-protein coupled receptor signaling pathway	39	4.24216448516866e-05	0.28	0.722	Biological Process	GO:0007205	protein kinase C-activating G-protein coupled receptor signaling pathway	7.3349495043205e-07	4.24216448516866e-05	0	0	39	54
GO:0040007 growth	758	4.32362286815986e-05	5.447	0.446	Biological Process	GO:0040007	growth	7.51208606437041e-07	4.32362286815986e-05	0	0	758	1700
GO:0098772 molecular function regulator	1292	4.4165134585122e-05	9.344	0.43	Molecular Function	GO:0098772	molecular function regulator	4.99705349715191e-07	4.4165134585122e-05	0	0	1292	3004
GO:0032743 positive regulation of interleukin-2 production	55	4.5183168519417e-05	0.395	0.655	Biological Process	GO:0032743	positive regulation of interleukin-2 production	7.8882818969605e-07	4.5183168519417e-05	0	0	55	84
GO:0098552 side of membrane	459	4.58207542019756e-05	3.243	0.465	Cellular Component	GO:0098552	side of membrane	9.36967928932218e-07	4.58207542019756e-05	0	0	459	987
GO:0010874 regulation of cholesterol efflux	35	4.66934795091683e-05	0.251	0.745	Biological Process	GO:0010874	regulation of cholesterol efflux	8.19115092950828e-07	4.66934795091683e-05	0	0	35	47
GO:0015758 glucose transport	109	4.85578529633445e-05	0.783	0.562	Biological Process	GO:0015758	glucose transport	8.5589635070525e-07	4.85578529633445e-05	0	0	109	194
GO:0044724 single-organism carbohydrate catabolic process	131	4.94163472510557e-05	0.941	0.544	Biological Process	GO:0044724	single-organism carbohydrate catabolic process	8.75176201945002e-07	4.94163472510557e-05	0	0	131	241
GO:0046474 glycerophospholipid biosynthetic process	143	4.99830687203526e-05	1.028	0.536	Biological Process	GO:0046474	glycerophospholipid biosynthetic process	8.89408306925865e-07	4.99830687203526e-05	0	0	143	267
GO:0006915 apoptotic process	1242	5.00618253332638e-05	8.924	0.432	Biological Process	GO:0006915	apoptotic process	8.95011649822494e-07	5.00618253332638e-05	0	0	1242	2877
GO:0016235 aggresome	63	5.29899083916647e-05	0.445	0.63	Cellular Component	GO:0016235	aggresome	1.11852049375545e-06	5.29899083916647e-05	0	0	63	100
GO:0030168 platelet activation	79	5.30593585841217e-05	0.568	0.598	Biological Process	GO:0030168	platelet activation	9.53055458872086e-07	5.30593585841217e-05	0	0	79	132
GO:0048483 autonomic nervous system development	65	5.5947005926669e-05	0.467	0.625	Biological Process	GO:0048483	autonomic nervous system development	1.00961946233287e-06	5.5947005926669e-05	0	0	65	104
GO:0034101 erythrocyte homeostasis	145	5.88624935683478e-05	1.042	0.533	Biological Process	GO:0034101	erythrocyte homeostasis	1.0671729570894e-06	5.88624935683478e-05	0	0	145	272
GO:0010543 regulation of platelet activation	42	5.99423272080314e-05	0.302	0.7	Biological Process	GO:0010543	regulation of platelet activation	1.09178151789011e-06	5.99423272080314e-05	0	0	42	60
GO:0043227 membrane-bounded organelle	8152	5.99755298574118e-05	57.603	0.402	Cellular Component	GO:0043227	membrane-bounded organelle	1.32207056575104e-06	5.99755298574118e-05	0	0	8152	20300
GO:0031258 lamellipodium membrane	21	5.99755298574118e-05	0.148	0.875	Cellular Component	GO:0031258	lamellipodium membrane	1.34509763532454e-06	5.99755298574118e-05	0	0	21	24
GO:0051240 positive regulation of multicellular organismal process	1263	6.00731639037059e-05	9.075	0.431	Biological Process	GO:0051240	positive regulation of multicellular organismal process	1.09920679293335e-06	6.00731639037059e-05	0	0	1263	2931
GO:0006508 proteolysis	1507	6.27113363381317e-05	10.828	0.427	Biological Process	GO:0006508	proteolysis	1.15274321454179e-06	6.27113363381317e-05	0	0	1507	3531
GO:0090504 epiboly	52	6.65048842847399e-05	0.374	0.658	Biological Process	GO:0090504	epiboly	1.22805728912563e-06	6.65048842847399e-05	0	0	52	79
GO:0045335 phagocytic vesicle	97	6.71616388466463e-05	0.685	0.571	Cellular Component	GO:0045335	phagocytic vesicle	1.55056554065476e-06	6.71616388466463e-05	0	0	97	170
GO:0001568 blood vessel development	551	6.99876343306103e-05	3.959	0.455	Biological Process	GO:0001568	blood vessel development	1.29824300713991e-06	6.99876343306103e-05	0	0	551	1210
GO:0048646 anatomical structure formation involved in morphogenesis	1013	7.20040450267802e-05	7.279	0.436	Biological Process	GO:0048646	anatomical structure formation involved in morphogenesis	1.34169028000212e-06	7.20040450267802e-05	0	0	1013	2323
GO:0036035 osteoclast development	38	7.32693650545336e-05	0.273	0.717	Biological Process	GO:0036035	osteoclast development	1.37141752620119e-06	7.32693650545336e-05	0	0	38	53
GO:0034657 GID complex	14	8.15741691184345e-05	0.099	1	Cellular Component	GO:0034657	GID complex	1.93711747246942e-06	8.15741691184345e-05	0	0	14	14
GO:0002011 morphogenesis of an epithelial sheet	75	8.2397936278083e-05	0.539	0.6	Biological Process	GO:0002011	morphogenesis of an epithelial sheet	1.54919739183235e-06	8.2397936278083e-05	0	0	75	125
GO:0033993 response to lipid	546	8.63550136453316e-05	3.923	0.455	Biological Process	GO:0033993	response to lipid	1.63138733418003e-06	8.63550136453316e-05	0	0	546	1200
GO:0007173 epidermal growth factor receptor signaling pathway	117	8.63550136453316e-05	0.841	0.549	Biological Process	GO:0007173	epidermal growth factor receptor signaling pathway	1.63809241932558e-06	8.63550136453316e-05	0	0	117	213
GO:0032101 regulation of response to external stimulus	682	8.71256186150931e-05	4.9	0.447	Biological Process	GO:0032101	regulation of response to external stimulus	1.66263545206262e-06	8.71256186150931e-05	0	0	682	1525
GO:0007417 central nervous system development	739	8.71256186150931e-05	5.31	0.445	Biological Process	GO:0007417	central nervous system development	1.66733599498416e-06	8.71256186150931e-05	0	0	739	1662
GO:0016525 negative regulation of angiogenesis	116	8.90228031439323e-05	0.834	0.55	Biological Process	GO:0016525	negative regulation of angiogenesis	1.71111481617933e-06	8.90228031439323e-05	0	0	116	211
GO:0042613 MHC class II protein complex	31	8.94264284904913e-05	0.219	0.756	Cellular Component	GO:0042613	MHC class II protein complex	2.18257114389722e-06	8.94264284904913e-05	0	0	31	41
GO:0001516 prostaglandin biosynthetic process	27	9.11070149099853e-05	0.194	0.794	Biological Process	GO:0001516	prostaglandin biosynthetic process	1.7664697367976e-06	9.11070149099853e-05	0	0	27	34
GO:0046457 prostanoid biosynthetic process	27	9.11070149099853e-05	0.194	0.794	Biological Process	GO:0046457	prostanoid biosynthetic process	1.7664697367976e-06	9.11070149099853e-05	0	0	27	34
GO:0071634 regulation of transforming growth factor beta production	48	9.24881221248628e-05	0.345	0.667	Biological Process	GO:0071634	regulation of transforming growth factor beta production	1.80101093948029e-06	9.24881221248628e-05	0	0	48	72
GO:0006096 glycolytic process	98	9.25213342075146e-05	0.704	0.566	Biological Process	GO:0006096	glycolytic process	1.81718920635877e-06	9.25213342075146e-05	0	0	98	173
GO:0006757 ATP generation from ADP	98	9.25213342075146e-05	0.704	0.566	Biological Process	GO:0006757	ATP generation from ADP	1.81718920635877e-06	9.25213342075146e-05	0	0	98	173
GO:0002703 regulation of leukocyte mediated immunity	192	9.28869173655437e-05	1.38	0.508	Biological Process	GO:0002703	regulation of leukocyte mediated immunity	1.83216598798915e-06	9.28869173655437e-05	0	0	192	378
GO:0071417 cellular response to organonitrogen compound	419	9.55862066175966e-05	3.011	0.465	Biological Process	GO:0071417	cellular response to organonitrogen compound	1.89343165702139e-06	9.55862066175966e-05	0	0	419	901
GO:0046777 protein autophosphorylation	249	9.63228638635417e-05	1.789	0.491	Biological Process	GO:0046777	protein autophosphorylation	1.91610867346478e-06	9.63228638635417e-05	0	0	249	507
GO:0043169 cation binding	2826	9.74935464553711e-05	20.438	0.413	Molecular Function	GO:0043169	cation binding	1.13553215505424e-06	9.74935464553711e-05	0	0	2826	6838
GO:0030510 regulation of BMP signaling pathway	105	9.8204124628354e-05	0.754	0.559	Biological Process	GO:0030510	regulation of BMP signaling pathway	1.96177452254056e-06	9.8204124628354e-05	0	0	105	188
GO:0002708 positive regulation of lymphocyte mediated immunity	126	9.94964461932366e-05	0.905	0.541	Biological Process	GO:0002708	positive regulation of lymphocyte mediated immunity	1.99594180293634e-06	9.94964461932366e-05	0	0	126	233
GO:0002711 positive regulation of T cell mediated immunity	82	0.000101609018409498	0.589	0.586	Biological Process	GO:0002711	positive regulation of T cell mediated immunity	2.04684945595765e-06	0.000101609018409498	0	0	82	140
GO:0030038 contractile actin filament bundle assembly	118	0.000105099114162778	0.848	0.546	Biological Process	GO:0030038	contractile actin filament bundle assembly	2.13479818930605e-06	0.000105099114162778	0	0	118	216
GO:0043149 stress fiber assembly	118	0.000105099114162778	0.848	0.546	Biological Process	GO:0043149	stress fiber assembly	2.13479818930605e-06	0.000105099114162778	0	0	118	216
GO:0042611 MHC protein complex	32	0.000108066877368686	0.226	0.744	Cellular Component	GO:0042611	MHC protein complex	2.70880035620716e-06	0.000108066877368686	0	0	32	43
GO:0046834 lipid phosphorylation	102	0.000108240250211358	0.733	0.56	Biological Process	GO:0046834	lipid phosphorylation	2.20768682234009e-06	0.000108240250211358	0	0	102	182
GO:0001944 vasculature development	568	0.000109025305232365	4.081	0.453	Biological Process	GO:0001944	vasculature development	2.23284996447011e-06	0.000109025305232365	0	0	568	1255
GO:0007369 gastrulation	179	0.00011213568299963	1.286	0.511	Biological Process	GO:0007369	gastrulation	2.31385617033124e-06	0.00011213568299963	0	0	179	350
GO:1902578 single-organism localization	3558	0.00011213568299963	25.566	0.411	Biological Process	GO:1902578	single-organism localization	2.31651705512424e-06	0.00011213568299963	0	0	3558	8664
GO:0051246 regulation of protein metabolic process	2311	0.00011213568299963	16.606	0.417	Biological Process	GO:0051246	regulation of protein metabolic process	2.32478711607424e-06	0.00011213568299963	0	0	2311	5536
GO:2000181 negative regulation of blood vessel morphogenesis	116	0.000112151589717491	0.834	0.547	Biological Process	GO:2000181	negative regulation of blood vessel morphogenesis	2.33453032146531e-06	0.000112151589717491	0	0	116	212
GO:0043067 regulation of programmed cell death	1062	0.000112799748743658	7.631	0.434	Biological Process	GO:0043067	regulation of programmed cell death	2.35749013237963e-06	0.000112799748743658	0	0	1062	2449
GO:0021516 dorsal spinal cord development	28	0.000114748308133776	0.201	0.778	Biological Process	GO:0021516	dorsal spinal cord development	2.40784598232701e-06	0.000114748308133776	0	0	28	36
GO:0007423 sensory organ development	478	0.000115671775550647	3.435	0.459	Biological Process	GO:0007423	sensory organ development	2.44568099477268e-06	0.000115671775550647	0	0	478	1042
GO:1903053 regulation of extracellular matrix organization	56	0.000115671775550647	0.402	0.636	Biological Process	GO:1903053	regulation of extracellular matrix organization	2.4466415510125e-06	0.000115671775550647	0	0	56	88
GO:0046915 transition metal ion transmembrane transporter activity	66	0.000116299467938754	0.477	0.617	Molecular Function	GO:0046915	transition metal ion transmembrane transporter activity	1.39327149610487e-06	0.000116299467938754	0	0	66	107
GO:0022409 positive regulation of cell-cell adhesion	214	0.000119434037902422	1.538	0.499	Biological Process	GO:0022409	positive regulation of cell-cell adhesion	2.54557458661911e-06	0.000119434037902422	0	0	214	429
GO:0050670 regulation of lymphocyte proliferation	190	0.000119434037902422	1.365	0.507	Biological Process	GO:0050670	regulation of lymphocyte proliferation	2.54626872815302e-06	0.000119434037902422	0	0	190	375
GO:0005524 ATP binding	1514	0.000120794494671804	10.95	0.425	Molecular Function	GO:0005524	ATP binding	1.48731990111705e-06	0.000120794494671804	0	0	1514	3566
GO:0070936 protein K48-linked ubiquitination	65	0.000123114338298925	0.467	0.613	Biological Process	GO:0070936	protein K48-linked ubiquitination	2.63506431645341e-06	0.000123114338298925	0	0	65	106
GO:0009185 ribonucleoside diphosphate metabolic process	113	0.000124096285840864	0.812	0.549	Biological Process	GO:0009185	ribonucleoside diphosphate metabolic process	2.66649732879478e-06	0.000124096285840864	0	0	113	206
GO:0010869 regulation of receptor biosynthetic process	20	0.000132513582551705	0.144	0.87	Biological Process	GO:0010869	regulation of receptor biosynthetic process	2.85848503573847e-06	0.000132513582551705	0	0	20	23
GO:0009135 purine nucleoside diphosphate metabolic process	111	0.000133912336395729	0.798	0.55	Biological Process	GO:0009135	purine nucleoside diphosphate metabolic process	2.91113774773323e-06	0.000133912336395729	0	0	111	202
GO:0009179 purine ribonucleoside diphosphate metabolic process	111	0.000133912336395729	0.798	0.55	Biological Process	GO:0009179	purine ribonucleoside diphosphate metabolic process	2.91113774773323e-06	0.000133912336395729	0	0	111	202
GO:0048812 neuron projection morphogenesis	605	0.000138339618979868	4.347	0.449	Biological Process	GO:0048812	neuron projection morphogenesis	3.01899453875823e-06	0.000138339618979868	0	0	605	1346
GO:0019882 antigen processing and presentation	116	0.000144583186693159	0.834	0.545	Biological Process	GO:0019882	antigen processing and presentation	3.16738389515817e-06	0.000144583186693159	0	0	116	213
GO:0009887 organ morphogenesis	791	0.000145028990784517	5.684	0.441	Biological Process	GO:0009887	organ morphogenesis	3.19370548478627e-06	0.000145028990784517	0	0	791	1794
GO:0042102 positive regulation of T cell proliferation	92	0.000145028990784517	0.661	0.568	Biological Process	GO:0042102	positive regulation of T cell proliferation	3.20149610343528e-06	0.000145028990784517	0	0	92	162
GO:0006952 defense response	952	0.00015006228304017	6.841	0.436	Biological Process	GO:0006952	defense response	3.32520083285252e-06	0.00015006228304017	0	0	952	2185
GO:0043548 phosphatidylinositol 3-kinase binding	42	0.000152400325051167	0.304	0.689	Molecular Function	GO:0043548	phosphatidylinositol 3-kinase binding	1.92719213043073e-06	0.000152400325051167	0	0	42	61
GO:0030641 regulation of cellular pH	77	0.000154367348719002	0.553	0.588	Biological Process	GO:0030641	regulation of cellular pH	3.43355274555442e-06	0.000154367348719002	0	0	77	131
GO:0007178 transmembrane receptor protein serine/threonine kinase signaling pathway	314	0.000157437833960855	2.256	0.476	Biological Process	GO:0007178	transmembrane receptor protein serine/threonine kinase signaling pathway	3.51506327292156e-06	0.000157437833960855	0	0	314	660
GO:0008643 carbohydrate transport	137	0.000160332204515621	0.984	0.529	Biological Process	GO:0008643	carbohydrate transport	3.59314240437056e-06	0.000160332204515621	0	0	137	259
GO:1901699 cellular response to nitrogen compound	475	0.000161211491524529	3.413	0.458	Biological Process	GO:1901699	cellular response to nitrogen compound	3.62637902707519e-06	0.000161211491524529	0	0	475	1038
GO:0042058 regulation of epidermal growth factor receptor signaling pathway	74	0.000162192357099091	0.532	0.592	Biological Process	GO:0042058	regulation of epidermal growth factor receptor signaling pathway	3.66205674497695e-06	0.000162192357099091	0	0	74	125
GO:0051050 positive regulation of transport	692	0.000168436626240524	4.972	0.444	Biological Process	GO:0051050	positive regulation of transport	3.82345591323328e-06	0.000168436626240524	0	0	692	1557
GO:0002244 hematopoietic progenitor cell differentiation	165	0.000168436626240524	1.186	0.514	Biological Process	GO:0002244	hematopoietic progenitor cell differentiation	3.83131825677202e-06	0.000168436626240524	0	0	165	321
GO:0018107 peptidyl-threonine phosphorylation	130	0.000169657405867682	0.934	0.533	Biological Process	GO:0018107	peptidyl-threonine phosphorylation	3.8733267077396e-06	0.000169657405867682	0	0	130	244
GO:0006885 regulation of pH	86	0.000171092431589835	0.618	0.573	Biological Process	GO:0006885	regulation of pH	3.92044937250504e-06	0.000171092431589835	0	0	86	150
GO:0046872 metal ion binding	2751	0.000171569877747783	19.896	0.413	Molecular Function	GO:0046872	metal ion binding	2.22669724864011e-06	0.000171569877747783	0	0	2751	6662
GO:0045076 regulation of interleukin-2 biosynthetic process	30	0.000171747221848393	0.216	0.75	Biological Process	GO:0045076	regulation of interleukin-2 biosynthetic process	3.94986895974985e-06	0.000171747221848393	0	0	30	40
GO:0019199 transmembrane receptor protein kinase activity	117	0.00018039996353957	0.846	0.544	Molecular Function	GO:0019199	transmembrane receptor protein kinase activity	2.40133062947846e-06	0.00018039996353957	0	0	117	215
GO:1901698 response to nitrogen compound	592	0.000184453991168137	4.254	0.449	Biological Process	GO:1901698	response to nitrogen compound	4.25758331133437e-06	0.000184453991168137	0	0	592	1318
GO:2000026 regulation of multicellular organismal development	1528	0.000189510478008563	10.979	0.424	Biological Process	GO:2000026	regulation of multicellular organismal development	4.3902041237505e-06	0.000189510478008563	0	0	1528	3602
GO:0052629 phosphatidylinositol-3,5-bisphosphate 3-phosphatase activity	20	0.00019447513990734	0.145	0.87	Molecular Function	GO:0052629	phosphatidylinositol-3,5-bisphosphate 3-phosphatase activity	2.65340457111512e-06	0.00019447513990734	0	0	20	23
GO:0004691 cAMP-dependent protein kinase activity	16	0.000198733665346165	0.116	0.941	Molecular Function	GO:0004691	cAMP-dependent protein kinase activity	2.84377624289022e-06	0.000198733665346165	0	0	16	17
GO:0050649 testosterone 6-beta-hydroxylase activity	16	0.000198733665346165	0.116	0.941	Molecular Function	GO:0050649	testosterone 6-beta-hydroxylase activity	2.84377624289022e-06	0.000198733665346165	0	0	16	17
GO:0016281 eukaryotic translation initiation factor 4F complex	27	0.000201874995739923	0.191	0.771	Cellular Component	GO:0016281	eukaryotic translation initiation factor 4F complex	5.19335411204288e-06	0.000201874995739923	0	0	27	35
GO:0014065 phosphatidylinositol 3-kinase signaling	142	0.000203044095954349	1.02	0.524	Biological Process	GO:0014065	phosphatidylinositol 3-kinase signaling	4.72076670969906e-06	0.000203044095954349	0	0	142	271
GO:0016199 axon midline choice point recognition	13	0.000203310560632791	0.093	1	Biological Process	GO:0016199	axon midline choice point recognition	4.76109169183724e-06	0.000203310560632791	0	0	13	13
GO:0035385 Roundabout signaling pathway	13	0.000203310560632791	0.093	1	Biological Process	GO:0035385	Roundabout signaling pathway	4.76109169183724e-06	0.000203310560632791	0	0	13	13
GO:0071772 response to BMP	156	0.000203957296543924	1.121	0.517	Biological Process	GO:0071772	response to BMP	4.83606014591162e-06	0.000203957296543924	0	0	156	302
GO:0071773 cellular response to BMP stimulus	156	0.000203957296543924	1.121	0.517	Biological Process	GO:0071773	cellular response to BMP stimulus	4.83606014591162e-06	0.000203957296543924	0	0	156	302
GO:0031175 neuron projection development	835	0.000203957296543924	6	0.438	Biological Process	GO:0031175	neuron projection development	4.84449377637814e-06	0.000203957296543924	0	0	835	1905
GO:0061154 endothelial tube morphogenesis	27	0.000203957296543924	0.194	0.771	Biological Process	GO:0061154	endothelial tube morphogenesis	4.84471335587799e-06	0.000203957296543924	0	0	27	35
GO:0008610 lipid biosynthetic process	444	0.00020562289370866	3.19	0.459	Biological Process	GO:0008610	lipid biosynthetic process	4.90153616025344e-06	0.00020562289370866	0	0	444	967
GO:0055076 transition metal ion homeostasis	130	0.000212676127944454	0.934	0.531	Biological Process	GO:0055076	transition metal ion homeostasis	5.09631922807133e-06	0.000212676127944454	0	0	130	245
GO:0002526 acute inflammatory response	77	0.000212676127944454	0.553	0.583	Biological Process	GO:0002526	acute inflammatory response	5.10536953098152e-06	0.000212676127944454	0	0	77	132
GO:0007409 axonogenesis	432	0.000213117990245651	3.104	0.46	Biological Process	GO:0007409	axonogenesis	5.13386462988935e-06	0.000213117990245651	0	0	432	939
GO:0018210 peptidyl-threonine modification	135	0.000214630646412827	0.97	0.527	Biological Process	GO:0018210	peptidyl-threonine modification	5.18831846289192e-06	0.000214630646412827	0	0	135	256
GO:0098805 whole membrane	1383	0.000216063781833452	9.772	0.427	Cellular Component	GO:0098805	whole membrane	5.70089134125202e-06	0.000216063781833452	0	0	1383	3238
GO:0048291 isotype switching to IgG isotypes	24	0.000220556182738936	0.172	0.8	Biological Process	GO:0048291	isotype switching to IgG isotypes	5.36858259142952e-06	0.000220556182738936	0	0	24	30
GO:0048302 regulation of isotype switching to IgG isotypes	24	0.000220556182738936	0.172	0.8	Biological Process	GO:0048302	regulation of isotype switching to IgG isotypes	5.36858259142952e-06	0.000220556182738936	0	0	24	30
GO:0002764 immune response-regulating signaling pathway	342	0.000223028037456444	2.457	0.47	Biological Process	GO:0002764	immune response-regulating signaling pathway	5.44747011077934e-06	0.000223028037456444	0	0	342	728
GO:0098589 membrane region	874	0.000243051270807956	6.176	0.438	Cellular Component	GO:0098589	membrane region	6.57328634770856e-06	0.000243051270807956	0	0	874	1997
GO:0034112 positive regulation of homotypic cell-cell adhesion	174	0.000243429992737522	1.25	0.507	Biological Process	GO:0034112	positive regulation of homotypic cell-cell adhesion	5.96622107431227e-06	0.000243429992737522	0	0	174	343
GO:0030900 forebrain development	349	0.000243530544748304	2.508	0.468	Biological Process	GO:0030900	forebrain development	5.98912620540987e-06	0.000243530544748304	0	0	349	745
GO:0032944 regulation of mononuclear cell proliferation	190	0.000243772352327238	1.365	0.501	Biological Process	GO:0032944	regulation of mononuclear cell proliferation	6.04843126256537e-06	0.000243772352327238	0	0	190	379
GO:0042129 regulation of T cell proliferation	147	0.000243772352327238	1.056	0.519	Biological Process	GO:0042129	regulation of T cell proliferation	6.05155806619492e-06	0.000243772352327238	0	0	147	283
GO:1903039 positive regulation of leukocyte cell-cell adhesion	186	0.000243772352327238	1.336	0.503	Biological Process	GO:1903039	positive regulation of leukocyte cell-cell adhesion	6.0564559584407e-06	0.000243772352327238	0	0	186	370
GO:0003823 antigen binding	59	0.00024704817806448	0.427	0.621	Molecular Function	GO:0003823	antigen binding	3.61734437099405e-06	0.00024704817806448	0	0	59	95
GO:0042060 wound healing	303	0.000247297743919415	2.177	0.475	Biological Process	GO:0042060	wound healing	6.16480023032282e-06	0.000247297743919415	0	0	303	638
GO:0021814 cell motility involved in cerebral cortex radial glia guided migration	28	0.00024798260875176	0.201	0.757	Biological Process	GO:0021814	cell motility involved in cerebral cortex radial glia guided migration	6.20268737686962e-06	0.00024798260875176	0	0	28	37
GO:0072376 protein activation cascade	82	0.000256770665509323	0.589	0.573	Biological Process	GO:0072376	protein activation cascade	6.44405145100618e-06	0.000256770665509323	0	0	82	143
GO:0046839 phospholipid dephosphorylation	62	0.000264877657029535	0.445	0.608	Biological Process	GO:0046839	phospholipid dephosphorylation	6.68836898861289e-06	0.000264877657029535	0	0	62	102
GO:0006636 unsaturated fatty acid biosynthetic process	55	0.000264877657029535	0.395	0.625	Biological Process	GO:0006636	unsaturated fatty acid biosynthetic process	6.69197370873679e-06	0.000264877657029535	0	0	55	88
GO:0031644 regulation of neurological system process	58	0.000267619347835025	0.417	0.617	Biological Process	GO:0031644	regulation of neurological system process	6.78370346199241e-06	0.000267619347835025	0	0	58	94
GO:0001704 formation of primary germ layer	129	0.000276007972782153	0.927	0.529	Biological Process	GO:0001704	formation of primary germ layer	7.01950778521004e-06	0.000276007972782153	0	0	129	244
GO:0046031 ADP metabolic process	105	0.000276019606210773	0.754	0.547	Biological Process	GO:0046031	ADP metabolic process	7.0661389872659e-06	0.000276019606210773	0	0	105	192
GO:0051492 regulation of stress fiber assembly	105	0.000276019606210773	0.754	0.547	Biological Process	GO:0051492	regulation of stress fiber assembly	7.0661389872659e-06	0.000276019606210773	0	0	105	192
GO:0044257 cellular protein catabolic process	725	0.000281059787698545	5.209	0.441	Biological Process	GO:0044257	cellular protein catabolic process	7.22621303812575e-06	0.000281059787698545	0	0	725	1643
GO:0030100 regulation of endocytosis	231	0.000281059787698545	1.66	0.488	Biological Process	GO:0030100	regulation of endocytosis	7.24234974177047e-06	0.000281059787698545	0	0	231	473
GO:0044260 cellular macromolecule metabolic process	6615	0.000281349909171761	47.532	0.402	Biological Process	GO:0044260	cellular macromolecule metabolic process	7.27344066013952e-06	0.000281349909171761	0	0	6615	16463
GO:0060304 regulation of phosphatidylinositol dephosphorylation	15	0.00028260373691681	0.108	0.938	Biological Process	GO:0060304	regulation of phosphatidylinositol dephosphorylation	7.33571839707689e-06	0.00028260373691681	0	0	15	16
GO:0048598 embryonic morphogenesis	510	0.00028260373691681	3.665	0.453	Biological Process	GO:0048598	embryonic morphogenesis	7.35952491034448e-06	0.00028260373691681	0	0	510	1127
GO:0048699 generation of neurons	1269	0.00028260373691681	9.118	0.427	Biological Process	GO:0048699	generation of neurons	7.37701545921838e-06	0.00028260373691681	0	0	1269	2971
GO:0043679 axon terminus	80	0.000284164653960448	0.565	0.576	Cellular Component	GO:0043679	axon terminus	7.87263553188577e-06	0.000284164653960448	0	0	80	139
GO:0021817 nucleokinesis involved in cell motility in cerebral cortex radial glia guided migration	17	0.000285074654874814	0.122	0.895	Biological Process	GO:0021817	nucleokinesis involved in cell motility in cerebral cortex radial glia guided migration	7.4927922021638e-06	0.000285074654874814	0	0	17	19
GO:0051659 maintenance of mitochondrion location	17	0.000285074654874814	0.122	0.895	Biological Process	GO:0051659	maintenance of mitochondrion location	7.4927922021638e-06	0.000285074654874814	0	0	17	19
GO:0010827 regulation of glucose transport	77	0.000285074654874814	0.553	0.579	Biological Process	GO:0010827	regulation of glucose transport	7.51329877712705e-06	0.000285074654874814	0	0	77	133
GO:0034497 protein localization to pre-autophagosomal structure	34	0.000288832527983239	0.244	0.708	Biological Process	GO:0034497	protein localization to pre-autophagosomal structure	7.63658270225954e-06	0.000288832527983239	0	0	34	48
GO:0005783 endoplasmic reticulum	1107	0.000295020395536629	7.822	0.431	Cellular Component	GO:0005783	endoplasmic reticulum	8.36799274938986e-06	0.000295020395536629	0	0	1107	2567
GO:0006929 substrate-dependent cell migration	42	0.000297184351565974	0.302	0.667	Biological Process	GO:0006929	substrate-dependent cell migration	7.88234472845794e-06	0.000297184351565974	0	0	42	63
GO:0030316 osteoclast differentiation	115	0.000301950965858051	0.826	0.537	Biological Process	GO:0030316	osteoclast differentiation	8.03411584497249e-06	0.000301950965858051	0	0	115	214
GO:1904035 regulation of epithelial cell apoptotic process	74	0.000306019874485459	0.532	0.583	Biological Process	GO:1904035	regulation of epithelial cell apoptotic process	8.16806446922746e-06	0.000306019874485459	0	0	74	127
GO:0051247 positive regulation of protein metabolic process	1369	0.000309993025202367	9.837	0.425	Biological Process	GO:0051247	positive regulation of protein metabolic process	8.32238875256284e-06	0.000309993025202367	0	0	1369	3219
GO:0061564 axon development	465	0.000309993025202367	3.341	0.455	Biological Process	GO:0061564	axon development	8.34038822880987e-06	0.000309993025202367	0	0	465	1021
GO:0060322 head development	599	0.000309993025202367	4.304	0.447	Biological Process	GO:0060322	head development	8.35217064713444e-06	0.000309993025202367	0	0	599	1341
GO:0070851 growth factor receptor binding	127	0.000311748782259046	0.918	0.531	Molecular Function	GO:0070851	growth factor receptor binding	4.66845098224861e-06	0.000311748782259046	0	0	127	239
GO:0014003 oligodendrocyte development	44	0.00032325843668158	0.316	0.657	Biological Process	GO:0014003	oligodendrocyte development	8.73671450490757e-06	0.00032325843668158	0	0	44	67
GO:0048008 platelet-derived growth factor receptor signaling pathway	71	0.000325057399749271	0.51	0.587	Biological Process	GO:0048008	platelet-derived growth factor receptor signaling pathway	8.81261877782563e-06	0.000325057399749271	0	0	71	121
GO:0002699 positive regulation of immune effector process	220	0.000328474691944893	1.581	0.49	Biological Process	GO:0002699	positive regulation of immune effector process	8.93283533575166e-06	0.000328474691944893	0	0	220	449
GO:0044699 single-organism process	11514	0.000338239202189227	82.733	0.395	Biological Process	GO:0044699	single-organism process	9.22677024605495e-06	0.000338239202189227	0	0	11514	29155
GO:0050731 positive regulation of peptidyl-tyrosine phosphorylation	174	0.000338766027600188	1.25	0.504	Biological Process	GO:0050731	positive regulation of peptidyl-tyrosine phosphorylation	9.26957570905333e-06	0.000338766027600188	0	0	174	345
GO:0051186 cofactor metabolic process	322	0.000344332222655297	2.314	0.47	Biological Process	GO:0051186	cofactor metabolic process	9.4507836837571e-06	0.000344332222655297	0	0	322	685
GO:0016772 transferase activity, transferring phosphorus-containing groups	1038	0.000352114715656879	7.507	0.431	Molecular Function	GO:0016772	transferase activity, transferring phosphorus-containing groups	5.39010879208533e-06	0.000352114715656879	0	0	1038	2410
GO:0033036 macromolecule localization	2419	0.000353718186446289	17.382	0.415	Biological Process	GO:0033036	macromolecule localization	9.73808671767524e-06	0.000353718186446289	0	0	2419	5832
GO:0008625 extrinsic apoptotic signaling pathway via death domain receptors	80	0.000358640717619746	0.575	0.571	Biological Process	GO:0008625	extrinsic apoptotic signaling pathway via death domain receptors	9.92475740926901e-06	0.000358640717619746	0	0	80	140
GO:0002768 immune response-regulating cell surface receptor signaling pathway	218	0.000358640717619746	1.566	0.49	Biological Process	GO:0002768	immune response-regulating cell surface receptor signaling pathway	9.93381205426524e-06	0.000358640717619746	0	0	218	445
GO:1901343 negative regulation of vasculature development	116	0.000365998226577795	0.834	0.535	Biological Process	GO:1901343	negative regulation of vasculature development	1.01683240722889e-05	0.000365998226577795	0	0	116	217
GO:0007155 cell adhesion	1165	0.000370454702845663	8.371	0.428	Biological Process	GO:0007155	cell adhesion	1.03232299265368e-05	0.000370454702845663	0	0	1165	2720
GO:0045171 intercellular bridge	80	0.000391371006756774	0.565	0.571	Cellular Component	GO:0045171	intercellular bridge	1.13590529665554e-05	0.000391371006756774	0	0	80	140
GO:0090286 cytoskeletal anchoring at nuclear membrane	23	0.000397414408981622	0.165	0.793	Biological Process	GO:0090286	cytoskeletal anchoring at nuclear membrane	1.11078561516602e-05	0.000397414408981622	0	0	23	29
GO:0033138 positive regulation of peptidyl-serine phosphorylation	108	0.000400129784797029	0.776	0.54	Biological Process	GO:0033138	positive regulation of peptidyl-serine phosphorylation	1.12173365890723e-05	0.000400129784797029	0	0	108	200
GO:0006733 oxidoreduction coenzyme metabolic process	162	0.000401102158406133	1.164	0.508	Biological Process	GO:0006733	oxidoreduction coenzyme metabolic process	1.13065755210837e-05	0.000401102158406133	0	0	162	319
GO:0006953 acute-phase response	38	0.000401102158406133	0.273	0.679	Biological Process	GO:0006953	acute-phase response	1.13119292617476e-05	0.000401102158406133	0	0	38	56
GO:0046683 response to organophosphorus	86	0.000401952308065898	0.618	0.562	Biological Process	GO:0046683	response to organophosphorus	1.13696430936887e-05	0.000401952308065898	0	0	86	153
GO:0071396 cellular response to lipid	412	0.000407327534165259	2.96	0.459	Biological Process	GO:0071396	cellular response to lipid	1.15558759902516e-05	0.000407327534165259	0	0	412	898
GO:0036094 small molecule binding	2358	0.000418872311473513	17.054	0.414	Molecular Function	GO:0036094	small molecule binding	6.58164182212227e-06	0.000418872311473513	0	0	2358	5695
GO:0042802 identical protein binding	1397	0.000418872311473513	10.103	0.424	Molecular Function	GO:0042802	identical protein binding	6.69080564084148e-06	0.000418872311473513	0	0	1397	3298
GO:0004143 diacylglycerol kinase activity	34	0.000421819170704461	0.246	0.708	Molecular Function	GO:0004143	diacylglycerol kinase activity	6.87824937255195e-06	0.000421819170704461	0	0	34	48
GO:0022610 biological adhesion	1169	0.000423874538218255	8.4	0.428	Biological Process	GO:0022610	biological adhesion	1.21105348050547e-05	0.000423874538218255	0	0	1169	2732
GO:0009725 response to hormone	550	0.000423874538218255	3.952	0.448	Biological Process	GO:0009725	response to hormone	1.21312155195513e-05	0.000423874538218255	0	0	550	1227
GO:0051093 negative regulation of developmental process	700	0.000423874538218255	5.03	0.441	Biological Process	GO:0051093	negative regulation of developmental process	1.21402283924123e-05	0.000423874538218255	0	0	700	1588
GO:0050864 regulation of B cell activation	143	0.000423874538218255	1.028	0.516	Biological Process	GO:0050864	regulation of B cell activation	1.21828582570199e-05	0.000423874538218255	0	0	143	277
GO:0032914 positive regulation of transforming growth factor beta1 production	12	0.000423874538218255	0.086	1	Biological Process	GO:0032914	positive regulation of transforming growth factor beta1 production	1.22244153600844e-05	0.000423874538218255	0	0	12	12
GO:0048511 rhythmic process	228	0.000423874538218255	1.638	0.486	Biological Process	GO:0048511	rhythmic process	1.22387813620178e-05	0.000423874538218255	0	0	228	469
GO:0035692 macrophage migration inhibitory factor receptor complex	12	0.00042755078541463	0.085	1	Cellular Component	GO:0035692	macrophage migration inhibitory factor receptor complex	1.26911512820965e-05	0.00042755078541463	0	0	12	12
GO:0048675 axon extension	123	0.000428586068806092	0.884	0.528	Biological Process	GO:0048675	axon extension	1.24107934982459e-05	0.000428586068806092	0	0	123	233
GO:0090287 regulation of cellular response to growth factor stimulus	247	0.000447530508371885	1.775	0.481	Biological Process	GO:0090287	regulation of cellular response to growth factor stimulus	1.29969410690509e-05	0.000447530508371885	0	0	247	513
GO:0044248 cellular catabolic process	1499	0.000452011944606683	10.771	0.423	Biological Process	GO:0044248	cellular catabolic process	1.31650280995903e-05	0.000452011944606683	0	0	1499	3547
GO:0030509 BMP signaling pathway	146	0.000452694421946465	1.049	0.514	Biological Process	GO:0030509	BMP signaling pathway	1.32229023700999e-05	0.000452694421946465	0	0	146	284
GO:0043933 macromolecular complex subunit organization	2197	0.000455663325394847	15.786	0.416	Biological Process	GO:0043933	macromolecular complex subunit organization	1.33478681016285e-05	0.000455663325394847	0	0	2197	5283
GO:0009611 response to wounding	565	0.000462271157051221	4.06	0.447	Biological Process	GO:0009611	response to wounding	1.35802337559113e-05	0.000462271157051221	0	0	565	1264
GO:0051641 cellular localization	2820	0.000462348554149482	20.263	0.412	Biological Process	GO:0051641	cellular localization	1.36213146303902e-05	0.000462348554149482	0	0	2820	6844
GO:0001540 beta-amyloid binding	69	0.000464741171986532	0.499	0.59	Molecular Function	GO:0001540	beta-amyloid binding	7.84469557497006e-06	0.000464741171986532	0	0	69	117
GO:0004714 transmembrane receptor protein tyrosine kinase activity	98	0.000464741171986532	0.709	0.551	Molecular Function	GO:0004714	transmembrane receptor protein tyrosine kinase activity	7.88745416682634e-06	0.000464741171986532	0	0	98	178
GO:0042981 regulation of apoptotic process	1035	0.000465908593615186	7.437	0.43	Biological Process	GO:0042981	regulation of apoptotic process	1.37653034205595e-05	0.000465908593615186	0	0	1035	2405
GO:0090066 regulation of anatomical structure size	419	0.000467813920762155	3.011	0.457	Biological Process	GO:0090066	regulation of anatomical structure size	1.38608623492564e-05	0.000467813920762155	0	0	419	916
GO:0030496 midbody	174	0.000467948247104981	1.23	0.503	Cellular Component	GO:0030496	midbody	1.41989573659823e-05	0.000467948247104981	0	0	174	346
GO:0016740 transferase activity	2179	0.000468328620837316	15.759	0.415	Molecular Function	GO:0016740	transferase activity	8.10418911265904e-06	0.000468328620837316	0	0	2179	5250
GO:0035701 hematopoietic stem cell migration	18	0.000479810763531175	0.129	0.857	Biological Process	GO:0035701	hematopoietic stem cell migration	1.42968626031196e-05	0.000479810763531175	0	0	18	21
GO:1901203 positive regulation of extracellular matrix assembly	18	0.000479810763531175	0.129	0.857	Biological Process	GO:1901203	positive regulation of extracellular matrix assembly	1.42968626031196e-05	0.000479810763531175	0	0	18	21
GO:0048666 neuron development	955	0.000486566633196458	6.862	0.432	Biological Process	GO:0048666	neuron development	1.45390063301947e-05	0.000486566633196458	0	0	955	2210
GO:0001525 angiogenesis	385	0.000486654053220414	2.766	0.461	Biological Process	GO:0001525	angiogenesis	1.45824657545482e-05	0.000486654053220414	0	0	385	836
GO:0050790 regulation of catalytic activity	1910	0.000487719480473539	13.724	0.418	Biological Process	GO:0050790	regulation of catalytic activity	1.46553276825186e-05	0.000487719480473539	0	0	1910	4569
GO:0031929 TOR signaling	134	0.000506651920245618	0.963	0.519	Biological Process	GO:0031929	TOR signaling	1.52667483102381e-05	0.000506651920245618	0	0	134	258
GO:0002757 immune response-activating signal transduction	324	0.000510288076119805	2.328	0.468	Biological Process	GO:0002757	immune response-activating signal transduction	1.54191461644393e-05	0.000510288076119805	0	0	324	693
GO:0043394 proteoglycan binding	37	0.000530510666103782	0.268	0.685	Molecular Function	GO:0043394	proteoglycan binding	9.35676050033292e-06	0.000530510666103782	0	0	37	54
GO:0000323 lytic vacuole	340	0.000534112788804062	2.402	0.466	Cellular Component	GO:0000323	lytic vacuole	1.69112228645086e-05	0.000534112788804062	0	0	340	729
GO:0005764 lysosome	340	0.000534112788804062	2.402	0.466	Cellular Component	GO:0005764	lysosome	1.69112228645086e-05	0.000534112788804062	0	0	340	729
GO:0031668 cellular response to extracellular stimulus	198	0.000534833872066451	1.423	0.493	Biological Process	GO:0031668	cellular response to extracellular stimulus	1.62442314406596e-05	0.000534833872066451	0	0	198	402
GO:0038179 neurotrophin signaling pathway	46	0.000534833872066451	0.331	0.639	Biological Process	GO:0038179	neurotrophin signaling pathway	1.6297348490634e-05	0.000534833872066451	0	0	46	72
GO:0031532 actin cytoskeleton reorganization	142	0.000534833872066451	1.02	0.514	Biological Process	GO:0031532	actin cytoskeleton reorganization	1.63319740917957e-05	0.000534833872066451	0	0	142	276
GO:0021815 modulation of microtubule cytoskeleton involved in cerebral cortex radial glia guided migration	21	0.000534833872066451	0.151	0.808	Biological Process	GO:0021815	modulation of microtubule cytoskeleton involved in cerebral cortex radial glia guided migration	1.63404003216542e-05	0.000534833872066451	0	0	21	26
GO:0043005 neuron projection	857	0.000535775861105613	6.056	0.436	Cellular Component	GO:0043005	neuron projection	1.73172936637039e-05	0.000535775861105613	0	0	857	1967
GO:0030890 positive regulation of B cell proliferation	48	0.000552308611832657	0.345	0.632	Biological Process	GO:0030890	positive regulation of B cell proliferation	1.69206516131375e-05	0.000552308611832657	0	0	48	76
GO:0030513 positive regulation of BMP signaling pathway	49	0.000558045941147731	0.352	0.628	Biological Process	GO:0030513	positive regulation of BMP signaling pathway	1.71432612439206e-05	0.000558045941147731	0	0	49	78
GO:0060124 positive regulation of growth hormone secretion	16	0.000559655541779574	0.115	0.889	Biological Process	GO:0060124	positive regulation of growth hormone secretion	1.72866576611451e-05	0.000559655541779574	0	0	16	18
GO:2000644 regulation of receptor catabolic process	16	0.000559655541779574	0.115	0.889	Biological Process	GO:2000644	regulation of receptor catabolic process	1.72866576611451e-05	0.000559655541779574	0	0	16	18
GO:1903055 positive regulation of extracellular matrix organization	29	0.000564391558458185	0.208	0.725	Biological Process	GO:1903055	positive regulation of extracellular matrix organization	1.74803160207378e-05	0.000564391558458185	0	0	29	40
GO:1900102 negative regulation of endoplasmic reticulum unfolded protein response	14	0.000568531961837975	0.101	0.933	Biological Process	GO:1900102	negative regulation of endoplasmic reticulum unfolded protein response	1.7703991761112e-05	0.000568531961837975	0	0	14	15
GO:1903071 positive regulation of ER-associated ubiquitin-dependent protein catabolic process	14	0.000568531961837975	0.101	0.933	Biological Process	GO:1903071	positive regulation of ER-associated ubiquitin-dependent protein catabolic process	1.7703991761112e-05	0.000568531961837975	0	0	14	15
GO:0009991 response to extracellular stimulus	372	0.000582492723752677	2.673	0.461	Biological Process	GO:0009991	response to extracellular stimulus	1.8187619039449e-05	0.000582492723752677	0	0	372	807
GO:0048545 response to steroid hormone	269	0.000589878526682342	1.933	0.475	Biological Process	GO:0048545	response to steroid hormone	1.85073557890307e-05	0.000589878526682342	0	0	269	566
GO:0018149 peptide cross-linking	36	0.000589878526682342	0.259	0.679	Biological Process	GO:0018149	peptide cross-linking	1.85576689873307e-05	0.000589878526682342	0	0	36	53
GO:0032006 regulation of TOR signaling	115	0.000589878526682342	0.826	0.53	Biological Process	GO:0032006	regulation of TOR signaling	1.85667657802483e-05	0.000589878526682342	0	0	115	217
GO:0098602 single organism cell adhesion	624	0.000593029622668679	4.484	0.443	Biological Process	GO:0098602	single organism cell adhesion	1.8715724200388e-05	0.000593029622668679	0	0	624	1409
GO:0031047 gene silencing by RNA	109	0.000599612714636366	0.783	0.534	Biological Process	GO:0031047	gene silencing by RNA	1.89738117691716e-05	0.000599612714636366	0	0	109	204
GO:0031646 positive regulation of neurological system process	25	0.000603784238109189	0.18	0.758	Biological Process	GO:0031646	positive regulation of neurological system process	1.91564916908908e-05	0.000603784238109189	0	0	25	33
GO:0048729 tissue morphogenesis	574	0.000609617477337675	4.124	0.445	Biological Process	GO:0048729	tissue morphogenesis	1.93927332475222e-05	0.000609617477337675	0	0	574	1289
GO:0017124 SH3 domain binding	120	0.000635991108637079	0.868	0.529	Molecular Function	GO:0017124	SH3 domain binding	1.15755721366163e-05	0.000635991108637079	0	0	120	227
GO:0004658 propionyl-CoA carboxylase activity	12	0.000635991108637079	0.087	1	Molecular Function	GO:0004658	propionyl-CoA carboxylase activity	1.16404362645722e-05	0.000635991108637079	0	0	12	12
GO:0016052 carbohydrate catabolic process	133	0.000645680278273745	0.956	0.518	Biological Process	GO:0016052	carbohydrate catabolic process	2.05941334349524e-05	0.000645680278273745	0	0	133	257
GO:0004713 protein tyrosine kinase activity	156	0.000646564083325629	1.128	0.508	Molecular Function	GO:0004713	protein tyrosine kinase activity	1.20491143648037e-05	0.000646564083325629	0	0	156	307
GO:1901652 response to peptide	297	0.000658353371399166	2.134	0.47	Biological Process	GO:1901652	response to peptide	2.10536037017863e-05	0.000658353371399166	0	0	297	632
GO:0002253 activation of immune response	377	0.000663882894788122	2.709	0.46	Biological Process	GO:0002253	activation of immune response	2.12861562706952e-05	0.000663882894788122	0	0	377	820
GO:0051649 establishment of localization in cell	2271	0.000665973038592398	16.318	0.415	Biological Process	GO:0051649	establishment of localization in cell	2.14930830368652e-05	0.000665973038592398	0	0	2271	5477
GO:0032963 collagen metabolic process	67	0.000665973038592398	0.481	0.583	Biological Process	GO:0032963	collagen metabolic process	2.15208678746075e-05	0.000665973038592398	0	0	67	115
GO:0044259 multicellular organismal macromolecule metabolic process	67	0.000665973038592398	0.481	0.583	Biological Process	GO:0044259	multicellular organismal macromolecule metabolic process	2.15208678746075e-05	0.000665973038592398	0	0	67	115
GO:0005776 autophagosome	103	0.000672857277288086	0.728	0.539	Cellular Component	GO:0005776	autophagosome	2.21918627073907e-05	0.000672857277288086	0	0	103	191
GO:0071496 cellular response to external stimulus	237	0.000675093377300577	1.703	0.481	Biological Process	GO:0071496	cellular response to external stimulus	2.18948282780274e-05	0.000675093377300577	0	0	237	493
GO:0000380 alternative mRNA splicing, via spliceosome	106	0.000675093377300577	0.762	0.535	Biological Process	GO:0000380	alternative mRNA splicing, via spliceosome	2.19751238823415e-05	0.000675093377300577	0	0	106	198
GO:0008219 cell death	1353	0.000675093377300577	9.722	0.424	Biological Process	GO:0008219	cell death	2.20603860956905e-05	0.000675093377300577	0	0	1353	3194
GO:0016265 death	1353	0.000675093377300577	9.722	0.424	Biological Process	GO:0016265	death	2.20603860956905e-05	0.000675093377300577	0	0	1353	3194
GO:0009057 macromolecule catabolic process	1050	0.000675093377300577	7.545	0.429	Biological Process	GO:0009057	macromolecule catabolic process	2.2098910285985e-05	0.000675093377300577	0	0	1050	2448
GO:0071407 cellular response to organic cyclic compound	414	0.000682310668289306	2.975	0.456	Biological Process	GO:0071407	cellular response to organic cyclic compound	2.23924350596876e-05	0.000682310668289306	0	0	414	908
GO:0001948 glycoprotein binding	43	0.000697023665923116	0.311	0.652	Molecular Function	GO:0001948	glycoprotein binding	1.32214139626015e-05	0.000697023665923116	0	0	43	66
GO:0001655 urogenital system development	283	0.000705733934264788	2.033	0.472	Biological Process	GO:0001655	urogenital system development	2.3220387966409e-05	0.000705733934264788	0	0	283	600
GO:0042447 hormone catabolic process	19	0.000706298850073378	0.137	0.826	Biological Process	GO:0042447	hormone catabolic process	2.32982581902667e-05	0.000706298850073378	0	0	19	23
GO:0001916 positive regulation of T cell mediated cytotoxicity	62	0.000735561887312745	0.445	0.59	Biological Process	GO:0001916	positive regulation of T cell mediated cytotoxicity	2.43252798053736e-05	0.000735561887312745	0	0	62	105
GO:0051017 actin filament bundle assembly	179	0.000747452375101159	1.286	0.496	Biological Process	GO:0051017	actin filament bundle assembly	2.48362679353819e-05	0.000747452375101159	0	0	179	361
GO:0086009 membrane repolarization	61	0.000747452375101159	0.438	0.592	Biological Process	GO:0086009	membrane repolarization	2.48439768793066e-05	0.000747452375101159	0	0	61	103
GO:0046916 cellular transition metal ion homeostasis	109	0.000752064325664079	0.783	0.532	Biological Process	GO:0046916	cellular transition metal ion homeostasis	2.50603942662951e-05	0.000752064325664079	0	0	109	205
GO:1901186 positive regulation of ERBB signaling pathway	42	0.000754193239130685	0.302	0.646	Biological Process	GO:1901186	positive regulation of ERBB signaling pathway	2.51946373320474e-05	0.000754193239130685	0	0	42	65
GO:0001935 endothelial cell proliferation	114	0.000763282318740835	0.819	0.528	Biological Process	GO:0001935	endothelial cell proliferation	2.55623338238705e-05	0.000763282318740835	0	0	114	216
GO:0035639 purine ribonucleoside triphosphate binding	1770	0.000771570708915423	12.801	0.418	Molecular Function	GO:0035639	purine ribonucleoside triphosphate binding	1.48922133501147e-05	0.000771570708915423	0	0	1770	4238
GO:0008106 alcohol dehydrogenase (NADP+) activity	35	0.000785605962572586	0.253	0.686	Molecular Function	GO:0008106	alcohol dehydrogenase (NADP+) activity	1.54245430255516e-05	0.000785605962572586	0	0	35	51
GO:0050851 antigen receptor-mediated signaling pathway	196	0.000789270809366193	1.408	0.49	Biological Process	GO:0050851	antigen receptor-mediated signaling pathway	2.64989360203523e-05	0.000789270809366193	0	0	196	400
GO:0001882 nucleoside binding	1784	0.000793581173266392	12.902	0.417	Molecular Function	GO:0001882	nucleoside binding	1.58452147740378e-05	0.000793581173266392	0	0	1784	4274
GO:0072001 renal system development	246	0.000797070649621667	1.768	0.478	Biological Process	GO:0072001	renal system development	2.68277094593158e-05	0.000797070649621667	0	0	246	515
GO:0006090 pyruvate metabolic process	118	0.000802481609021901	0.848	0.524	Biological Process	GO:0006090	pyruvate metabolic process	2.71218033363092e-05	0.000802481609021901	0	0	118	225
GO:0006873 cellular ion homeostasis	511	0.000802481609021901	3.672	0.448	Biological Process	GO:0006873	cellular ion homeostasis	2.71445432630373e-05	0.000802481609021901	0	0	511	1141
GO:0001912 positive regulation of leukocyte mediated cytotoxicity	81	0.000804147158728218	0.582	0.559	Biological Process	GO:0001912	positive regulation of leukocyte mediated cytotoxicity	2.7268377717492e-05	0.000804147158728218	0	0	81	145
GO:0010828 positive regulation of glucose transport	54	0.000812941843373109	0.388	0.607	Biological Process	GO:0010828	positive regulation of glucose transport	2.76348368781357e-05	0.000812941843373109	0	0	54	89
GO:2000351 regulation of endothelial cell apoptotic process	53	0.000817508710879199	0.381	0.609	Biological Process	GO:2000351	regulation of endothelial cell apoptotic process	2.78586987256131e-05	0.000817508710879199	0	0	53	87
GO:0071604 transforming growth factor beta production	48	0.000818716495923659	0.345	0.623	Biological Process	GO:0071604	transforming growth factor beta production	2.79772919089135e-05	0.000818716495923659	0	0	48	77
GO:0002437 inflammatory response to antigenic stimulus	49	0.000818716495923659	0.352	0.62	Biological Process	GO:0002437	inflammatory response to antigenic stimulus	2.81060136673474e-05	0.000818716495923659	0	0	49	79
GO:0045746 negative regulation of Notch signaling pathway	49	0.000818716495923659	0.352	0.62	Biological Process	GO:0045746	negative regulation of Notch signaling pathway	2.81060136673474e-05	0.000818716495923659	0	0	49	79
GO:0044344 cellular response to fibroblast growth factor stimulus	87	0.000850165127689941	0.625	0.551	Biological Process	GO:0044344	cellular response to fibroblast growth factor stimulus	2.93283420749174e-05	0.000850165127689941	0	0	87	158
GO:0071774 response to fibroblast growth factor	87	0.000850165127689941	0.625	0.551	Biological Process	GO:0071774	response to fibroblast growth factor	2.93283420749174e-05	0.000850165127689941	0	0	87	158
GO:0032800 receptor biosynthetic process	23	0.000866525730533178	0.165	0.767	Biological Process	GO:0032800	receptor biosynthetic process	2.99654692781324e-05	0.000866525730533178	0	0	23	30
GO:0070161 anchoring junction	360	0.000873108013718163	2.544	0.462	Cellular Component	GO:0070161	anchoring junction	2.93723672161124e-05	0.000873108013718163	0	0	360	780
GO:0008582 regulation of synaptic growth at neuromuscular junction	11	0.000888190416152738	0.079	1	Biological Process	GO:0008582	regulation of synaptic growth at neuromuscular junction	3.13856106429665e-05	0.000888190416152738	0	0	11	11
GO:0038044 transforming growth factor-beta secretion	11	0.000888190416152738	0.079	1	Biological Process	GO:0038044	transforming growth factor-beta secretion	3.13856106429665e-05	0.000888190416152738	0	0	11	11
GO:0038116 chemokine (C-C motif) ligand 21 signaling pathway	11	0.000888190416152738	0.079	1	Biological Process	GO:0038116	chemokine (C-C motif) ligand 21 signaling pathway	3.13856106429665e-05	0.000888190416152738	0	0	11	11
GO:0072513 positive regulation of secondary heart field cardioblast proliferation	11	0.000888190416152738	0.079	1	Biological Process	GO:0072513	positive regulation of secondary heart field cardioblast proliferation	3.13856106429665e-05	0.000888190416152738	0	0	11	11
GO:1900623 regulation of monocyte aggregation	11	0.000888190416152738	0.079	1	Biological Process	GO:1900623	regulation of monocyte aggregation	3.13856106429665e-05	0.000888190416152738	0	0	11	11
GO:1900625 positive regulation of monocyte aggregation	11	0.000888190416152738	0.079	1	Biological Process	GO:1900625	positive regulation of monocyte aggregation	3.13856106429665e-05	0.000888190416152738	0	0	11	11
GO:1903690 negative regulation of wound healing, spreading of epidermal cells	11	0.000888190416152738	0.079	1	Biological Process	GO:1903690	negative regulation of wound healing, spreading of epidermal cells	3.13856106429665e-05	0.000888190416152738	0	0	11	11
GO:1990456 mitochondrion-ER tethering	11	0.000888190416152738	0.079	1	Biological Process	GO:1990456	mitochondrion-ER tethering	3.13856106429665e-05	0.000888190416152738	0	0	11	11
GO:2000646 positive regulation of receptor catabolic process	11	0.000888190416152738	0.079	1	Biological Process	GO:2000646	positive regulation of receptor catabolic process	3.13856106429665e-05	0.000888190416152738	0	0	11	11
GO:0048570 notochord morphogenesis	17	0.000891403752230094	0.122	0.85	Biological Process	GO:0048570	notochord morphogenesis	3.16487986564823e-05	0.000891403752230094	0	0	17	20
GO:0060911 cardiac cell fate commitment	17	0.000891403752230094	0.122	0.85	Biological Process	GO:0060911	cardiac cell fate commitment	3.16487986564823e-05	0.000891403752230094	0	0	17	20
GO:0042113 B cell activation	233	0.000897414462459469	1.674	0.479	Biological Process	GO:0042113	B cell activation	3.19375299716984e-05	0.000897414462459469	0	0	233	486
GO:0007015 actin filament organization	461	0.00090745348529488	3.312	0.451	Biological Process	GO:0007015	actin filament organization	3.23709695526543e-05	0.00090745348529488	0	0	461	1023
GO:0032268 regulation of cellular protein metabolic process	2123	0.000908815232609486	15.255	0.415	Biological Process	GO:0032268	regulation of cellular protein metabolic process	3.25660690381802e-05	0.000908815232609486	0	0	2123	5115
GO:0006692 prostanoid metabolic process	35	0.000908815232609486	0.251	0.673	Biological Process	GO:0006692	prostanoid metabolic process	3.27246713773266e-05	0.000908815232609486	0	0	35	52
GO:0006693 prostaglandin metabolic process	35	0.000908815232609486	0.251	0.673	Biological Process	GO:0006693	prostaglandin metabolic process	3.27246713773266e-05	0.000908815232609486	0	0	35	52
GO:0060037 pharyngeal system development	35	0.000908815232609486	0.251	0.673	Biological Process	GO:0060037	pharyngeal system development	3.27246713773266e-05	0.000908815232609486	0	0	35	52
GO:0002697 regulation of immune effector process	314	0.000927375954323182	2.256	0.465	Biological Process	GO:0002697	regulation of immune effector process	3.35223758774198e-05	0.000927375954323182	0	0	314	675
GO:0043124 negative regulation of I-kappaB kinase/NF-kappaB signaling	65	0.000927375954323182	0.467	0.58	Biological Process	GO:0043124	negative regulation of I-kappaB kinase/NF-kappaB signaling	3.35486852705465e-05	0.000927375954323182	0	0	65	112
GO:0043583 ear development	195	0.000929941413049081	1.401	0.489	Biological Process	GO:0043583	ear development	3.37195476277659e-05	0.000929941413049081	0	0	195	399
GO:0019362 pyridine nucleotide metabolic process	137	0.000932135992506234	0.984	0.511	Biological Process	GO:0019362	pyridine nucleotide metabolic process	3.41012120742247e-05	0.000932135992506234	0	0	137	268
GO:0046496 nicotinamide nucleotide metabolic process	137	0.000932135992506234	0.984	0.511	Biological Process	GO:0046496	nicotinamide nucleotide metabolic process	3.41012120742247e-05	0.000932135992506234	0	0	137	268
GO:0001731 formation of translation preinitiation complex	20	0.000932135992506234	0.144	0.8	Biological Process	GO:0001731	formation of translation preinitiation complex	3.4145897090024e-05	0.000932135992506234	0	0	20	25
GO:0048304 positive regulation of isotype switching to IgG isotypes	20	0.000932135992506234	0.144	0.8	Biological Process	GO:0048304	positive regulation of isotype switching to IgG isotypes	3.4145897090024e-05	0.000932135992506234	0	0	20	25
GO:0021987 cerebral cortex development	128	0.000932135992506234	0.92	0.516	Biological Process	GO:0021987	cerebral cortex development	3.41903163274487e-05	0.000932135992506234	0	0	128	248
GO:0001914 regulation of T cell mediated cytotoxicity	64	0.000938653848284121	0.46	0.582	Biological Process	GO:0001914	regulation of T cell mediated cytotoxicity	3.4508174043012e-05	0.000938653848284121	0	0	64	110
GO:0016241 regulation of macroautophagy	141	0.000941005983261395	1.013	0.509	Biological Process	GO:0016241	regulation of macroautophagy	3.46736299019433e-05	0.000941005983261395	0	0	141	277
GO:0050865 regulation of cell activation	441	0.000951690052580451	3.169	0.452	Biological Process	GO:0050865	regulation of cell activation	3.51471901238374e-05	0.000951690052580451	0	0	441	976
GO:0034113 heterotypic cell-cell adhesion	63	0.000958028315654313	0.453	0.583	Biological Process	GO:0034113	heterotypic cell-cell adhesion	3.54616826593547e-05	0.000958028315654313	0	0	63	108
GO:0070663 regulation of leukocyte proliferation	194	0.000958539553523348	1.394	0.489	Biological Process	GO:0070663	regulation of leukocyte proliferation	3.55610611597549e-05	0.000958539553523348	0	0	194	397
GO:0016236 macroautophagy	253	0.000961710027023925	1.818	0.475	Biological Process	GO:0016236	macroautophagy	3.57594042279334e-05	0.000961710027023925	0	0	253	533
GO:0008047 enzyme activator activity	532	0.000971169061264387	3.848	0.446	Molecular Function	GO:0008047	enzyme activator activity	1.97142471670974e-05	0.000971169061264387	0	0	532	1193
GO:0007420 brain development	554	0.00097265676320462	3.981	0.444	Biological Process	GO:0007420	brain development	3.62480781318492e-05	0.00097265676320462	0	0	554	1247
GO:0002443 leukocyte mediated immunity	277	0.000976650494638586	1.99	0.47	Biological Process	GO:0002443	leukocyte mediated immunity	3.65399125960737e-05	0.000976650494638586	0	0	277	589
GO:0050680 negative regulation of epithelial cell proliferation	140	0.000976650494638586	1.006	0.509	Biological Process	GO:0050680	negative regulation of epithelial cell proliferation	3.65767776387671e-05	0.000976650494638586	0	0	140	275
GO:0002709 regulation of T cell mediated immunity	89	0.000976650494638586	0.64	0.546	Biological Process	GO:0002709	regulation of T cell mediated immunity	3.66428379304556e-05	0.000976650494638586	0	0	89	163
GO:0032535 regulation of cellular component size	357	0.000983648435747679	2.565	0.459	Biological Process	GO:0032535	regulation of cellular component size	3.69879552807588e-05	0.000983648435747679	0	0	357	777
GO:0030473 nuclear migration along microtubule	24	0.000995688705629677	0.172	0.75	Biological Process	GO:0030473	nuclear migration along microtubule	3.76078493816816e-05	0.000995688705629677	0	0	24	32
GO:0045086 positive regulation of interleukin-2 biosynthetic process	24	0.000995688705629677	0.172	0.75	Biological Process	GO:0045086	positive regulation of interleukin-2 biosynthetic process	3.76078493816816e-05	0.000995688705629677	0	0	24	32
GO:0005543 phospholipid binding	498	0.0010139029812751	3.602	0.448	Molecular Function	GO:0005543	phospholipid binding	2.13060369585863e-05	0.0010139029812751	0	0	498	1112
GO:0032559 adenyl ribonucleotide binding	1534	0.0010139029812751	11.094	0.42	Molecular Function	GO:0032559	adenyl ribonucleotide binding	2.14535336250383e-05	0.0010139029812751	0	0	1534	3656
GO:0004439 phosphatidylinositol-4,5-bisphosphate 5-phosphatase activity	19	0.0010139029812751	0.137	0.826	Molecular Function	GO:0004439	phosphatidylinositol-4,5-bisphosphate 5-phosphatase activity	2.17657533712016e-05	0.0010139029812751	0	0	19	23
GO:0000987 core promoter proximal region sequence-specific DNA binding	514	0.0010139029812751	3.717	0.447	Molecular Function	GO:0000987	core promoter proximal region sequence-specific DNA binding	2.26621401956906e-05	0.0010139029812751	0	0	514	1151
GO:0001159 core promoter proximal region DNA binding	514	0.0010139029812751	3.717	0.447	Molecular Function	GO:0001159	core promoter proximal region DNA binding	2.26621401956906e-05	0.0010139029812751	0	0	514	1151
GO:0005452 inorganic anion exchanger activity	32	0.0010139029812751	0.231	0.696	Molecular Function	GO:0005452	inorganic anion exchanger activity	2.31966328893937e-05	0.0010139029812751	0	0	32	46
GO:0016409 palmitoyltransferase activity	57	0.0010139029812751	0.412	0.6	Molecular Function	GO:0016409	palmitoyltransferase activity	2.32112879135593e-05	0.0010139029812751	0	0	57	95
GO:0000978 RNA polymerase II core promoter proximal region sequence-specific DNA binding	496	0.0010139029812751	3.587	0.448	Molecular Function	GO:0000978	RNA polymerase II core promoter proximal region sequence-specific DNA binding	2.32809669577311e-05	0.0010139029812751	0	0	496	1108
GO:0034110 regulation of homotypic cell-cell adhesion	273	0.001014655571977	1.962	0.471	Biological Process	GO:0034110	regulation of homotypic cell-cell adhesion	3.84094059897287e-05	0.001014655571977	0	0	273	580
GO:0065009 regulation of molecular function	2341	0.00102614932290945	16.821	0.413	Biological Process	GO:0065009	regulation of molecular function	3.89306273254214e-05	0.00102614932290945	0	0	2341	5664
GO:0052866 phosphatidylinositol phosphate phosphatase activity	46	0.00104383914165697	0.333	0.63	Molecular Function	GO:0052866	phosphatidylinositol phosphate phosphatase activity	2.43157204379327e-05	0.00104383914165697	0	0	46	73
GO:0032550 purine ribonucleoside binding	1772	0.00106146336366255	12.816	0.417	Molecular Function	GO:0032550	purine ribonucleoside binding	2.50795004392817e-05	0.00106146336366255	0	0	1772	4252
GO:0006950 response to stress	2628	0.00107915921671909	18.883	0.412	Biological Process	GO:0006950	response to stress	4.10323254300611e-05	0.00107915921671909	0	0	2628	6385
GO:1901654 response to ketone	79	0.00108333558357772	0.568	0.556	Biological Process	GO:1901654	response to ketone	4.12820509437874e-05	0.00108333558357772	0	0	79	142
GO:0042094 interleukin-2 biosynthetic process	30	0.0010969849298614	0.216	0.698	Biological Process	GO:0042094	interleukin-2 biosynthetic process	4.18942540781379e-05	0.0010969849298614	0	0	30	43
GO:0042098 T cell proliferation	169	0.00110742130979095	1.214	0.496	Biological Process	GO:0042098	T cell proliferation	4.24570012236548e-05	0.00110742130979095	0	0	169	341
GO:0008361 regulation of cell size	180	0.00110742130979095	1.293	0.492	Biological Process	GO:0008361	regulation of cell size	4.24787257490737e-05	0.00110742130979095	0	0	180	366
GO:0032104 regulation of response to extracellular stimulus	153	0.00114011211341922	1.099	0.502	Biological Process	GO:0032104	regulation of response to extracellular stimulus	4.39291895099247e-05	0.00114011211341922	0	0	153	305
GO:0032107 regulation of response to nutrient levels	153	0.00114011211341922	1.099	0.502	Biological Process	GO:0032107	regulation of response to nutrient levels	4.39291895099247e-05	0.00114011211341922	0	0	153	305
GO:0045637 regulation of myeloid cell differentiation	172	0.00114011211341922	1.236	0.494	Biological Process	GO:0045637	regulation of myeloid cell differentiation	4.41117991074172e-05	0.00114011211341922	0	0	172	348
GO:0060306 regulation of membrane repolarization	52	0.00114011211341922	0.374	0.605	Biological Process	GO:0060306	regulation of membrane repolarization	4.41154678769732e-05	0.00114011211341922	0	0	52	86
GO:0043069 negative regulation of programmed cell death	617	0.00114312545850873	4.433	0.44	Biological Process	GO:0043069	negative regulation of programmed cell death	4.43464340170195e-05	0.00114312545850873	0	0	617	1401
GO:0043536 positive regulation of blood vessel endothelial cell migration	68	0.00114312545850873	0.489	0.571	Biological Process	GO:0043536	positive regulation of blood vessel endothelial cell migration	4.44239623375475e-05	0.00114312545850873	0	0	68	119
GO:0061572 actin filament bundle organization	179	0.00115061605513735	1.286	0.492	Biological Process	GO:0061572	actin filament bundle organization	4.48116375343069e-05	0.00115061605513735	0	0	179	364
GO:0043495 protein anchor	23	0.00115785154663909	0.166	0.767	Molecular Function	GO:0043495	protein anchor	2.77422001191396e-05	0.00115785154663909	0	0	23	30
GO:0006986 response to unfolded protein	97	0.00115892845925743	0.697	0.536	Biological Process	GO:0006986	response to unfolded protein	4.5319302187582e-05	0.00115892845925743	0	0	97	181
GO:0055075 potassium ion homeostasis	47	0.00115892845925743	0.338	0.618	Biological Process	GO:0055075	potassium ion homeostasis	4.53299195915699e-05	0.00115892845925743	0	0	47	76
GO:2001204 regulation of osteoclast development	25	0.0011607629102483	0.18	0.735	Biological Process	GO:2001204	regulation of osteoclast development	4.54991001415106e-05	0.0011607629102483	0	0	25	34
GO:0030554 adenyl nucleotide binding	1539	0.00116649250705655	11.13	0.419	Molecular Function	GO:0030554	adenyl nucleotide binding	2.83374219684286e-05	0.00116649250705655	0	0	1539	3673
GO:0004033 aldo-keto reductase (NADP) activity	35	0.00117111089194344	0.253	0.673	Molecular Function	GO:0004033	aldo-keto reductase (NADP) activity	2.95691866471794e-05	0.00117111089194344	0	0	35	52
GO:0001883 purine nucleoside binding	1772	0.00117111089194344	12.816	0.416	Molecular Function	GO:0001883	purine nucleoside binding	2.97359206433609e-05	0.00117111089194344	0	0	1772	4255
GO:0016308 1-phosphatidylinositol-4-phosphate 5-kinase activity	17	0.00117111089194344	0.123	0.85	Molecular Function	GO:0016308	1-phosphatidylinositol-4-phosphate 5-kinase activity	2.97372098850706e-05	0.00117111089194344	0	0	17	20
GO:0047499 calcium-independent phospholipase A2 activity	11	0.00117111089194344	0.08	1	Molecular Function	GO:0047499	calcium-independent phospholipase A2 activity	3.00084987286673e-05	0.00117111089194344	0	0	11	11
GO:0060546 negative regulation of necroptotic process	21	0.00117829522627406	0.151	0.778	Biological Process	GO:0060546	negative regulation of necroptotic process	4.63855962014127e-05	0.00117829522627406	0	0	21	27
GO:1901201 regulation of extracellular matrix assembly	21	0.00117829522627406	0.151	0.778	Biological Process	GO:1901201	regulation of extracellular matrix assembly	4.63855962014127e-05	0.00117829522627406	0	0	21	27
GO:0006732 coenzyme metabolic process	287	0.00117829522627406	2.062	0.467	Biological Process	GO:0006732	coenzyme metabolic process	4.64830247061278e-05	0.00117829522627406	0	0	287	614
GO:0044265 cellular macromolecule catabolic process	885	0.00121691657710214	6.359	0.431	Biological Process	GO:0044265	cellular macromolecule catabolic process	4.81087550625404e-05	0.00121691657710214	0	0	885	2054
GO:0015629 actin cytoskeleton	517	0.00122387735903074	3.653	0.447	Cellular Component	GO:0015629	actin cytoskeleton	4.19799621831126e-05	0.00122387735903074	0	0	517	1156
GO:0038180 nerve growth factor signaling pathway	18	0.00125635193364566	0.129	0.818	Biological Process	GO:0038180	nerve growth factor signaling pathway	4.97732174484432e-05	0.00125635193364566	0	0	18	22
GO:0003002 regionalization	297	0.0012695444214636	2.134	0.466	Biological Process	GO:0003002	regionalization	5.04024266704955e-05	0.0012695444214636	0	0	297	638
GO:0009896 positive regulation of catabolic process	380	0.00128003211654196	2.73	0.456	Biological Process	GO:0009896	positive regulation of catabolic process	5.09262399900024e-05	0.00128003211654196	0	0	380	834
GO:0051241 negative regulation of multicellular organismal process	847	0.00129585684340146	6.086	0.432	Biological Process	GO:0051241	negative regulation of multicellular organismal process	5.16645963249702e-05	0.00129585684340146	0	0	847	1962
GO:0030198 extracellular matrix organization	261	0.00129800551549303	1.875	0.471	Biological Process	GO:0030198	extracellular matrix organization	5.18592097846803e-05	0.00129800551549303	0	0	261	554
GO:0050918 positive chemotaxis	62	0.00134347139103939	0.445	0.579	Biological Process	GO:0050918	positive chemotaxis	5.37884718420169e-05	0.00134347139103939	0	0	62	107
GO:0032549 ribonucleoside binding	1772	0.00135609715362446	12.816	0.416	Molecular Function	GO:0032549	ribonucleoside binding	3.51998595616333e-05	0.00135609715362446	0	0	1772	4258
GO:0098857 membrane microdomain	223	0.00137786067088531	1.576	0.481	Cellular Component	GO:0098857	membrane microdomain	4.81705907367557e-05	0.00137786067088531	0	0	223	464
GO:0042063 gliogenesis	238	0.00139612190101222	1.71	0.475	Biological Process	GO:0042063	gliogenesis	5.60136200003222e-05	0.00139612190101222	0	0	238	501
GO:0000287 magnesium ion binding	243	0.00140713905685032	1.757	0.475	Molecular Function	GO:0000287	magnesium ion binding	3.72404581369192e-05	0.00140713905685032	0	0	243	512
GO:0086059 voltage-gated calcium channel activity involved SA node cell action potential	15	0.00140713905685032	0.108	0.882	Molecular Function	GO:0086059	voltage-gated calcium channel activity involved SA node cell action potential	3.74612727281283e-05	0.00140713905685032	0	0	15	17
GO:0005583 fibrillar collagen trimer	18	0.00141505387279546	0.127	0.818	Cellular Component	GO:0005583	fibrillar collagen trimer	5.22711193117057e-05	0.00141505387279546	0	0	18	22
GO:0098554 cytoplasmic side of endoplasmic reticulum membrane	18	0.00141505387279546	0.127	0.818	Cellular Component	GO:0098554	cytoplasmic side of endoplasmic reticulum membrane	5.22711193117057e-05	0.00141505387279546	0	0	18	22
GO:0098643 banded collagen fibril	18	0.00141505387279546	0.127	0.818	Cellular Component	GO:0098643	banded collagen fibril	5.22711193117057e-05	0.00141505387279546	0	0	18	22
GO:0043312 neutrophil degranulation	22	0.00148086268177154	0.158	0.759	Biological Process	GO:0043312	neutrophil degranulation	5.95377895390775e-05	0.00148086268177154	0	0	22	29
GO:1900046 regulation of hemostasis	78	0.00148087680085414	0.56	0.553	Biological Process	GO:1900046	regulation of hemostasis	5.97224304222435e-05	0.00148087680085414	0	0	78	141
GO:0007044 cell-substrate junction assembly	122	0.00148087680085414	0.877	0.515	Biological Process	GO:0007044	cell-substrate junction assembly	5.97869515872791e-05	0.00148087680085414	0	0	122	237
GO:0030424 axon	409	0.0014809481972224	2.89	0.454	Cellular Component	GO:0030424	axon	5.56820892095493e-05	0.0014809481972224	0	0	409	901
GO:0048871 multicellular organismal homeostasis	270	0.00148763300286286	1.94	0.469	Biological Process	GO:0048871	multicellular organismal homeostasis	6.01845817844466e-05	0.00148763300286286	0	0	270	576
GO:0047389 glycerophosphocholine phosphodiesterase activity	13	0.00150048035538924	0.094	0.929	Molecular Function	GO:0047389	glycerophosphocholine phosphodiesterase activity	4.04455603282957e-05	0.00150048035538924	0	0	13	14
GO:0072577 endothelial cell apoptotic process	56	0.00155421567539287	0.402	0.589	Biological Process	GO:0072577	endothelial cell apoptotic process	6.30087435970083e-05	0.00155421567539287	0	0	56	95
GO:0007599 hemostasis	134	0.00155738708522187	0.963	0.508	Biological Process	GO:0007599	hemostasis	6.32680333429063e-05	0.00155738708522187	0	0	134	264
GO:0061097 regulation of protein tyrosine kinase activity	101	0.00158841114615187	0.726	0.529	Biological Process	GO:0061097	regulation of protein tyrosine kinase activity	6.46616926207537e-05	0.00158841114615187	0	0	101	191
GO:0090543 Flemming body	34	0.00159078743815829	0.24	0.667	Cellular Component	GO:0090543	Flemming body	6.16412390341021e-05	0.00159078743815829	0	0	34	51
GO:0016460 myosin II complex	22	0.00159078743815829	0.155	0.759	Cellular Component	GO:0016460	myosin II complex	6.29599249930722e-05	0.00159078743815829	0	0	22	29
GO:0035253 ciliary rootlet	22	0.00159078743815829	0.155	0.759	Cellular Component	GO:0035253	ciliary rootlet	6.29599249930722e-05	0.00159078743815829	0	0	22	29
GO:0009897 external side of plasma membrane	309	0.00160172485596929	2.183	0.464	Cellular Component	GO:0009897	external side of plasma membrane	6.44493510647275e-05	0.00160172485596929	0	0	309	666
GO:0060255 regulation of macromolecule metabolic process	4621	0.00162086137274375	33.204	0.404	Biological Process	GO:0060255	regulation of macromolecule metabolic process	6.61187365413347e-05	0.00162086137274375	0	0	4621	11435
GO:0007219 Notch signaling pathway	168	0.00162743161164182	1.207	0.493	Biological Process	GO:0007219	Notch signaling pathway	6.652335024925e-05	0.00162743161164182	0	0	168	341
GO:0072073 kidney epithelium development	133	0.00162978365019798	0.956	0.508	Biological Process	GO:0072073	kidney epithelium development	6.67562885090328e-05	0.00162978365019798	0	0	133	262
GO:0061326 renal tubule development	100	0.00165739655770198	0.719	0.529	Biological Process	GO:0061326	renal tubule development	6.80264324925523e-05	0.00165739655770198	0	0	100	189
GO:1901016 regulation of potassium ion transmembrane transporter activity	52	0.00165989694628706	0.374	0.598	Biological Process	GO:1901016	regulation of potassium ion transmembrane transporter activity	6.82683820447088e-05	0.00165989694628706	0	0	52	87
GO:0003159 morphogenesis of an endothelium	28	0.00166870340741508	0.201	0.7	Biological Process	GO:0003159	morphogenesis of an endothelium	6.87706373208666e-05	0.00166870340741508	0	0	28	40
GO:0016198 axon choice point recognition	16	0.00167835087051519	0.115	0.842	Biological Process	GO:0016198	axon choice point recognition	6.9520606775712e-05	0.00167835087051519	0	0	16	19
GO:0061739 protein lipidation involved in autophagosome assembly	16	0.00167835087051519	0.115	0.842	Biological Process	GO:0061739	protein lipidation involved in autophagosome assembly	6.9520606775712e-05	0.00167835087051519	0	0	16	19
GO:0032270 positive regulation of cellular protein metabolic process	1258	0.00167835087051519	9.039	0.423	Biological Process	GO:0032270	positive regulation of cellular protein metabolic process	6.96817101435701e-05	0.00167835087051519	0	0	1258	2977
GO:0000381 regulation of alternative mRNA splicing, via spliceosome	94	0.00167835087051519	0.675	0.534	Biological Process	GO:0000381	regulation of alternative mRNA splicing, via spliceosome	6.9731717383332e-05	0.00167835087051519	0	0	94	176
GO:0043062 extracellular structure organization	261	0.00168047229659407	1.875	0.469	Biological Process	GO:0043062	extracellular structure organization	7.00965939665964e-05	0.00168047229659407	0	0	261	556
GO:0000045 autophagosome assembly	119	0.00168047229659407	0.855	0.515	Biological Process	GO:0000045	autophagosome assembly	7.01019583185542e-05	0.00168047229659407	0	0	119	231
GO:0030275 LRR domain binding	18	0.00171091733117269	0.13	0.818	Molecular Function	GO:0030275	LRR domain binding	4.66872616160269e-05	0.00171091733117269	0	0	18	22
GO:0032787 monocarboxylic acid metabolic process	458	0.00171424802402109	3.291	0.448	Biological Process	GO:0032787	monocarboxylic acid metabolic process	7.16548192011501e-05	0.00171424802402109	0	0	458	1023
GO:0005770 late endosome	192	0.00171750215517792	1.357	0.486	Cellular Component	GO:0005770	late endosome	7.02408533120258e-05	0.00171750215517792	0	0	192	395
GO:0008654 phospholipid biosynthetic process	159	0.00173458051210901	1.142	0.495	Biological Process	GO:0008654	phospholipid biosynthetic process	7.26503001126739e-05	0.00173458051210901	0	0	159	321
GO:0031984 organelle subcompartment	295	0.00173862616875746	2.085	0.465	Cellular Component	GO:0031984	organelle subcompartment	7.22516151924275e-05	0.00173862616875746	0	0	295	634
GO:0046930 pore complex	28	0.00173879400358241	0.198	0.7	Cellular Component	GO:0046930	pore complex	7.34055516024238e-05	0.00173879400358241	0	0	28	40
GO:0040019 positive regulation of embryonic development	45	0.00173947642408477	0.323	0.616	Biological Process	GO:0040019	positive regulation of embryonic development	7.30907373806771e-05	0.00173947642408477	0	0	45	73
GO:1903358 regulation of Golgi organization	23	0.00173947642408477	0.165	0.742	Biological Process	GO:1903358	regulation of Golgi organization	7.31473634771254e-05	0.00173947642408477	0	0	23	31
GO:0021537 telencephalon development	245	0.00174402973235678	1.76	0.472	Biological Process	GO:0021537	telencephalon development	7.34852212223522e-05	0.00174402973235678	0	0	245	519
GO:0055065 metal ion homeostasis	502	0.0017683462955112	3.607	0.445	Biological Process	GO:0055065	metal ion homeostasis	7.46582328892171e-05	0.0017683462955112	0	0	502	1129
GO:0005811 lipid particle	75	0.00177899342214981	0.53	0.556	Cellular Component	GO:0005811	lipid particle	7.64814374512697e-05	0.00177899342214981	0	0	75	135
GO:0032009 early phagosome	23	0.00177899342214981	0.163	0.742	Cellular Component	GO:0032009	early phagosome	7.74495817030919e-05	0.00177899342214981	0	0	23	31
GO:0000904 cell morphogenesis involved in differentiation	767	0.00187134660056782	5.511	0.433	Biological Process	GO:0000904	cell morphogenesis involved in differentiation	7.93004096360842e-05	0.00187134660056782	0	0	767	1772
GO:0010629 negative regulation of gene expression	1319	0.00187134660056782	9.478	0.421	Biological Process	GO:0010629	negative regulation of gene expression	7.93548644147451e-05	0.00187134660056782	0	0	1319	3130
GO:0010634 positive regulation of epithelial cell migration	161	0.00187134660056782	1.157	0.494	Biological Process	GO:0010634	positive regulation of epithelial cell migration	7.96033707766805e-05	0.00187134660056782	0	0	161	326
GO:0048332 mesoderm morphogenesis	71	0.00187134660056782	0.51	0.559	Biological Process	GO:0048332	mesoderm morphogenesis	8.00617272606982e-05	0.00187134660056782	0	0	71	127
GO:0006064 glucuronate catabolic process	10	0.00187134660056782	0.072	1	Biological Process	GO:0006064	glucuronate catabolic process	8.05775395409847e-05	0.00187134660056782	0	0	10	10
GO:0042839 D-glucuronate metabolic process	10	0.00187134660056782	0.072	1	Biological Process	GO:0042839	D-glucuronate metabolic process	8.05775395409847e-05	0.00187134660056782	0	0	10	10
GO:0042840 D-glucuronate catabolic process	10	0.00187134660056782	0.072	1	Biological Process	GO:0042840	D-glucuronate catabolic process	8.05775395409847e-05	0.00187134660056782	0	0	10	10
GO:0070100 negative regulation of chemokine-mediated signaling pathway	10	0.00187134660056782	0.072	1	Biological Process	GO:0070100	negative regulation of chemokine-mediated signaling pathway	8.05775395409847e-05	0.00187134660056782	0	0	10	10
GO:0090119 vesicle-mediated cholesterol transport	10	0.00187134660056782	0.072	1	Biological Process	GO:0090119	vesicle-mediated cholesterol transport	8.05775395409847e-05	0.00187134660056782	0	0	10	10
GO:1903416 response to glycoside	10	0.00187134660056782	0.072	1	Biological Process	GO:1903416	response to glycoside	8.05775395409847e-05	0.00187134660056782	0	0	10	10
GO:0001708 cell fate specification	91	0.00187434006339335	0.654	0.535	Biological Process	GO:0001708	cell fate specification	8.08637563021809e-05	0.00187434006339335	0	0	91	170
GO:0007389 pattern specification process	388	0.00190062859039561	2.788	0.453	Biological Process	GO:0007389	pattern specification process	8.21574386481229e-05	0.00190062859039561	0	0	388	857
GO:0051657 maintenance of organelle location	30	0.00190647911611392	0.216	0.682	Biological Process	GO:0051657	maintenance of organelle location	8.2570356212421e-05	0.00190647911611392	0	0	30	44
GO:0010608 posttranscriptional regulation of gene expression	361	0.00193954371613556	2.594	0.455	Biological Process	GO:0010608	posttranscriptional regulation of gene expression	8.41651923150987e-05	0.00193954371613556	0	0	361	793
GO:0031667 response to nutrient levels	342	0.00194986797981205	2.457	0.457	Biological Process	GO:0031667	response to nutrient levels	8.47838411683502e-05	0.00194986797981205	0	0	342	748
GO:0034620 cellular response to unfolded protein	90	0.00194986797981205	0.647	0.536	Biological Process	GO:0034620	cellular response to unfolded protein	8.49405305961437e-05	0.00194986797981205	0	0	90	168
GO:0002440 production of molecular mediator of immune response	214	0.00196151380988124	1.538	0.478	Biological Process	GO:0002440	production of molecular mediator of immune response	8.5612487924983e-05	0.00196151380988124	0	0	214	448
GO:0032231 regulation of actin filament bundle assembly	115	0.00198136370167606	0.826	0.516	Biological Process	GO:0032231	regulation of actin filament bundle assembly	8.66758476808007e-05	0.00198136370167606	0	0	115	223
GO:1902043 positive regulation of extrinsic apoptotic signaling pathway via death domain receptors	24	0.00198136370167606	0.172	0.727	Biological Process	GO:1902043	positive regulation of extrinsic apoptotic signaling pathway via death domain receptors	8.68114698904569e-05	0.00198136370167606	0	0	24	33
GO:0046907 intracellular transport	1720	0.00199809101695414	12.359	0.417	Biological Process	GO:0046907	intracellular transport	8.77120699905168e-05	0.00199809101695414	0	0	1720	4128
GO:0006417 regulation of translation	308	0.00201954998675056	2.213	0.461	Biological Process	GO:0006417	regulation of translation	8.88235851147638e-05	0.00201954998675056	0	0	308	668
GO:0010595 positive regulation of endothelial cell migration	119	0.00202023717532198	0.855	0.513	Biological Process	GO:0010595	positive regulation of endothelial cell migration	8.90233772909217e-05	0.00202023717532198	0	0	119	232
GO:0030193 regulation of blood coagulation	76	0.00202183951100694	0.546	0.551	Biological Process	GO:0030193	regulation of blood coagulation	8.98354721105523e-05	0.00202183951100694	0	0	76	138
GO:0001707 mesoderm formation	68	0.00202183951100694	0.489	0.562	Biological Process	GO:0001707	mesoderm formation	9.02559824953379e-05	0.00202183951100694	0	0	68	121
GO:0016191 synaptic vesicle uncoating	14	0.00202183951100694	0.101	0.875	Biological Process	GO:0016191	synaptic vesicle uncoating	9.02819053093581e-05	0.00202183951100694	0	0	14	16
GO:0031048 chromatin silencing by small RNA	14	0.00202183951100694	0.101	0.875	Biological Process	GO:0031048	chromatin silencing by small RNA	9.02819053093581e-05	0.00202183951100694	0	0	14	16
GO:1904259 regulation of basement membrane assembly involved in embryonic body morphogenesis	14	0.00202183951100694	0.101	0.875	Biological Process	GO:1904259	regulation of basement membrane assembly involved in embryonic body morphogenesis	9.02819053093581e-05	0.00202183951100694	0	0	14	16
GO:1904261 positive regulation of basement membrane assembly involved in embryonic body morphogenesis	14	0.00202183951100694	0.101	0.875	Biological Process	GO:1904261	positive regulation of basement membrane assembly involved in embryonic body morphogenesis	9.02819053093581e-05	0.00202183951100694	0	0	14	16
GO:2001197 basement membrane assembly involved in embryonic body morphogenesis	14	0.00202183951100694	0.101	0.875	Biological Process	GO:2001197	basement membrane assembly involved in embryonic body morphogenesis	9.02819053093581e-05	0.00202183951100694	0	0	14	16
GO:0006909 phagocytosis	200	0.0020243679600183	1.437	0.481	Biological Process	GO:0006909	phagocytosis	9.05647240800531e-05	0.0020243679600183	0	0	200	416
GO:0005522 profilin binding	27	0.00203922936688656	0.195	0.711	Molecular Function	GO:0005522	profilin binding	5.63248044764009e-05	0.00203922936688656	0	0	27	38
GO:0002706 regulation of lymphocyte mediated immunity	143	0.00206971923641351	1.028	0.5	Biological Process	GO:0002706	regulation of lymphocyte mediated immunity	9.29980000959511e-05	0.00206971923641351	0	0	143	286
GO:0048259 regulation of receptor-mediated endocytosis	109	0.00206971923641351	0.783	0.519	Biological Process	GO:0048259	regulation of receptor-mediated endocytosis	9.30693836166486e-05	0.00206971923641351	0	0	109	210
GO:0032088 negative regulation of NF-kappaB transcription factor activity	82	0.00206971923641351	0.589	0.543	Biological Process	GO:0032088	negative regulation of NF-kappaB transcription factor activity	9.31147818295822e-05	0.00206971923641351	0	0	82	151
GO:0043313 regulation of neutrophil degranulation	20	0.00207435725560224	0.144	0.769	Biological Process	GO:0043313	regulation of neutrophil degranulation	9.349755298459e-05	0.00207435725560224	0	0	20	26
GO:0006165 nucleoside diphosphate phosphorylation	113	0.00213431127877072	0.812	0.516	Biological Process	GO:0006165	nucleoside diphosphate phosphorylation	9.63790052021694e-05	0.00213431127877072	0	0	113	219
GO:0042571 immunoglobulin complex, circulating	31	0.00214999580813131	0.219	0.674	Cellular Component	GO:0042571	immunoglobulin complex, circulating	9.50196036575185e-05	0.00214999580813131	0	0	31	46
GO:0002822 regulation of adaptive immune response based on somatic recombination of immune receptors built from immunoglobulin superfamily domains	146	0.00215142601142948	1.049	0.498	Biological Process	GO:0002822	regulation of adaptive immune response based on somatic recombination of immune receptors built from immunoglobulin superfamily domains	9.74226479558463e-05	0.00215142601142948	0	0	146	293
GO:0030003 cellular cation homeostasis	498	0.00215142601142948	3.578	0.444	Biological Process	GO:0030003	cellular cation homeostasis	9.75130137797482e-05	0.00215142601142948	0	0	498	1122
GO:0003951 NAD+ kinase activity	38	0.00217261257667038	0.275	0.644	Molecular Function	GO:0003951	NAD+ kinase activity	6.07319322596711e-05	0.00217261257667038	0	0	38	59
GO:0043112 receptor metabolic process	171	0.00220884907614208	1.229	0.489	Biological Process	GO:0043112	receptor metabolic process	0.000100462410812384	0.00220884907614208	0	0	171	350
GO:0045995 regulation of embryonic development	121	0.00220884907614208	0.869	0.511	Biological Process	GO:0045995	regulation of embryonic development	0.000101111515334711	0.00220884907614208	0	0	121	237
GO:0007253 cytoplasmic sequestering of NF-kappaB	12	0.00220884907614208	0.086	0.923	Biological Process	GO:0007253	cytoplasmic sequestering of NF-kappaB	0.00010178429937905	0.00220884907614208	0	0	12	13
GO:0009912 auditory receptor cell fate commitment	12	0.00220884907614208	0.086	0.923	Biological Process	GO:0009912	auditory receptor cell fate commitment	0.00010178429937905	0.00220884907614208	0	0	12	13
GO:0042271 susceptibility to natural killer cell mediated cytotoxicity	12	0.00220884907614208	0.086	0.923	Biological Process	GO:0042271	susceptibility to natural killer cell mediated cytotoxicity	0.00010178429937905	0.00220884907614208	0	0	12	13
GO:0042345 regulation of NF-kappaB import into nucleus	12	0.00220884907614208	0.086	0.923	Biological Process	GO:0042345	regulation of NF-kappaB import into nucleus	0.00010178429937905	0.00220884907614208	0	0	12	13
GO:0042347 negative regulation of NF-kappaB import into nucleus	12	0.00220884907614208	0.086	0.923	Biological Process	GO:0042347	negative regulation of NF-kappaB import into nucleus	0.00010178429937905	0.00220884907614208	0	0	12	13
GO:0042348 NF-kappaB import into nucleus	12	0.00220884907614208	0.086	0.923	Biological Process	GO:0042348	NF-kappaB import into nucleus	0.00010178429937905	0.00220884907614208	0	0	12	13
GO:0060120 inner ear receptor cell fate commitment	12	0.00220884907614208	0.086	0.923	Biological Process	GO:0060120	inner ear receptor cell fate commitment	0.00010178429937905	0.00220884907614208	0	0	12	13
GO:0034358 plasma lipoprotein particle	32	0.00222078051079163	0.226	0.667	Cellular Component	GO:0034358	plasma lipoprotein particle	0.000101077740926532	0.00222078051079163	0	0	32	48
GO:1990777 lipoprotein particle	32	0.00222078051079163	0.226	0.667	Cellular Component	GO:1990777	lipoprotein particle	0.000101077740926532	0.00222078051079163	0	0	32	48
GO:0035264 multicellular organism growth	174	0.00223318160217017	1.25	0.487	Biological Process	GO:0035264	multicellular organism growth	0.00010309298986013	0.00223318160217017	0	0	174	357
GO:0031343 positive regulation of cell killing	86	0.00223367862167881	0.618	0.537	Biological Process	GO:0031343	positive regulation of cell killing	0.000103303417873512	0.00223367862167881	0	0	86	160
GO:0072132 mesenchyme morphogenesis	52	0.00224298712781705	0.374	0.591	Biological Process	GO:0072132	mesenchyme morphogenesis	0.000103922183528203	0.00224298712781705	0	0	52	88
GO:0021527 spinal cord association neuron differentiation	17	0.00227065170576368	0.122	0.81	Biological Process	GO:0021527	spinal cord association neuron differentiation	0.000105394526883273	0.00227065170576368	0	0	17	21
GO:0044440 endosomal part	230	0.00228488045209867	1.625	0.474	Cellular Component	GO:0044440	endosomal part	0.000105502395545453	0.00228488045209867	0	0	230	485
GO:0004683 calmodulin-dependent protein kinase activity	42	0.00228927862357988	0.304	0.627	Molecular Function	GO:0004683	calmodulin-dependent protein kinase activity	6.47549693857871e-05	0.00228927862357988	0	0	42	67
GO:0030246 carbohydrate binding	229	0.00231468534645266	1.656	0.474	Molecular Function	GO:0030246	carbohydrate binding	6.62439067537201e-05	0.00231468534645266	0	0	229	483
GO:0000981 RNA polymerase II transcription factor activity, sequence-specific DNA binding	647	0.00232851261675517	4.679	0.436	Molecular Function	GO:0000981	RNA polymerase II transcription factor activity, sequence-specific DNA binding	6.74145083719467e-05	0.00232851261675517	0	0	647	1484
GO:0048839 inner ear development	173	0.00233617177174656	1.243	0.487	Biological Process	GO:0048839	inner ear development	0.000108733861349484	0.00233617177174656	0	0	173	355
GO:0045785 positive regulation of cell adhesion	342	0.00233617177174656	2.457	0.456	Biological Process	GO:0045785	positive regulation of cell adhesion	0.000108827877565834	0.00233617177174656	0	0	342	750
GO:0001657 ureteric bud development	96	0.00233744889433526	0.69	0.527	Biological Process	GO:0001657	ureteric bud development	0.000109180550669539	0.00233744889433526	0	0	96	182
GO:0002700 regulation of production of molecular mediator of immune response	128	0.00233744889433526	0.92	0.506	Biological Process	GO:0002700	regulation of production of molecular mediator of immune response	0.000109279757776124	0.00233744889433526	0	0	128	253
GO:0015081 sodium ion transmembrane transporter activity	159	0.00238394226084506	1.15	0.494	Molecular Function	GO:0015081	sodium ion transmembrane transporter activity	6.9812618620421e-05	0.00238394226084506	0	0	159	322
GO:0045121 membrane raft	219	0.00243242809453453	1.547	0.476	Cellular Component	GO:0045121	membrane raft	0.000113919785430047	0.00243242809453453	0	0	219	460
GO:0017148 negative regulation of translation	172	0.00244864822702286	1.236	0.487	Biological Process	GO:0017148	negative regulation of translation	0.00011468404487819	0.00244864822702286	0	0	172	353
GO:0001823 mesonephros development	100	0.00246356338883131	0.719	0.524	Biological Process	GO:0001823	mesonephros development	0.000115589385123107	0.00246356338883131	0	0	100	191
GO:0010171 body morphogenesis	70	0.00247805187304517	0.503	0.556	Biological Process	GO:0010171	body morphogenesis	0.00011647717382116	0.00247805187304517	0	0	70	126
GO:0046113 nucleobase catabolic process	21	0.00248347254927739	0.151	0.75	Biological Process	GO:0046113	nucleobase catabolic process	0.000117148864587367	0.00248347254927739	0	0	21	28
GO:0060547 negative regulation of necrotic cell death	21	0.00248347254927739	0.151	0.75	Biological Process	GO:0060547	negative regulation of necrotic cell death	0.000117148864587367	0.00248347254927739	0	0	21	28
GO:0043300 regulation of leukocyte degranulation	42	0.00249822636769807	0.302	0.618	Biological Process	GO:0043300	regulation of leukocyte degranulation	0.000118054511080579	0.00249822636769807	0	0	42	68
GO:0006959 humoral immune response	118	0.00250863295963467	0.848	0.511	Biological Process	GO:0006959	humoral immune response	0.000118756839787977	0.00250863295963467	0	0	118	231
GO:0008201 heparin binding	127	0.00252246496228491	0.918	0.508	Molecular Function	GO:0008201	heparin binding	7.47086128596863e-05	0.00252246496228491	0	0	127	250
GO:0035966 response to topologically incorrect protein	122	0.00254229218529284	0.877	0.508	Biological Process	GO:0035966	response to topologically incorrect protein	0.000120563629737322	0.00254229218529284	0	0	122	240
GO:0042325 regulation of phosphorylation	1231	0.0025486435905542	8.845	0.422	Biological Process	GO:0042325	regulation of phosphorylation	0.000121078753756394	0.0025486435905542	0	0	1231	2919
GO:0003872 6-phosphofructokinase activity	10	0.00255448363633237	0.072	1	Molecular Function	GO:0003872	6-phosphofructokinase activity	7.73570751767874e-05	0.00255448363633237	0	0	10	10
GO:0008890 glycine C-acetyltransferase activity	10	0.00255448363633237	0.072	1	Molecular Function	GO:0008890	glycine C-acetyltransferase activity	7.73570751767874e-05	0.00255448363633237	0	0	10	10
GO:0005639 integral component of nuclear inner membrane	21	0.0025647798903859	0.148	0.75	Cellular Component	GO:0005639	integral component of nuclear inner membrane	0.000123501934035733	0.0025647798903859	0	0	21	28
GO:0031229 intrinsic component of nuclear inner membrane	21	0.0025647798903859	0.148	0.75	Cellular Component	GO:0031229	intrinsic component of nuclear inner membrane	0.000123501934035733	0.0025647798903859	0	0	21	28
GO:0019903 protein phosphatase binding	130	0.00259291382445222	0.94	0.506	Molecular Function	GO:0019903	protein phosphatase binding	7.9386195175806e-05	0.00259291382445222	0	0	130	257
GO:0045182 translation regulator activity	57	0.00259291382445222	0.412	0.582	Molecular Function	GO:0045182	translation regulator activity	8.0246584250934e-05	0.00259291382445222	0	0	57	98
GO:0002429 immune response-activating cell surface receptor signaling pathway	200	0.00266963741746663	1.437	0.478	Biological Process	GO:0002429	immune response-activating cell surface receptor signaling pathway	0.00012705089942115	0.00266963741746663	0	0	200	418
GO:0007596 blood coagulation	129	0.00270719995179473	0.927	0.504	Biological Process	GO:0007596	blood coagulation	0.000129065769063237	0.00270719995179473	0	0	129	256
GO:0030163 protein catabolic process	838	0.00273756735530382	6.021	0.429	Biological Process	GO:0030163	protein catabolic process	0.000130743312503599	0.00273756735530382	0	0	838	1952
GO:0042490 mechanoreceptor differentiation	81	0.00275043258164542	0.582	0.54	Biological Process	GO:0042490	mechanoreceptor differentiation	0.00013158859925616	0.00275043258164542	0	0	81	150
GO:0031325 positive regulation of cellular metabolic process	2685	0.00283753396459688	19.293	0.41	Biological Process	GO:0031325	positive regulation of cellular metabolic process	0.000136033089664	0.00283753396459688	0	0	2685	6555
GO:0035330 regulation of hippo signaling	28	0.00283753396459688	0.201	0.683	Biological Process	GO:0035330	regulation of hippo signaling	0.000136232115809083	0.00283753396459688	0	0	28	41
GO:0002009 morphogenesis of an epithelium	430	0.00287075866996944	3.09	0.447	Biological Process	GO:0002009	morphogenesis of an epithelium	0.00013817312223596	0.00287075866996944	0	0	430	962
GO:0035329 hippo signaling	56	0.00287075866996944	0.402	0.577	Biological Process	GO:0035329	hippo signaling	0.000138550128859529	0.00287075866996944	0	0	56	97
GO:0060761 negative regulation of response to cytokine stimulus	56	0.00287075866996944	0.402	0.577	Biological Process	GO:0060761	negative regulation of response to cytokine stimulus	0.000138550128859529	0.00287075866996944	0	0	56	97
GO:0006935 chemotaxis	477	0.00288541290417825	3.427	0.444	Biological Process	GO:0006935	chemotaxis	0.000139499566292317	0.00288541290417825	0	0	477	1075
GO:0031323 regulation of cellular metabolic process	4651	0.00288944045664375	33.42	0.403	Biological Process	GO:0031323	regulation of cellular metabolic process	0.000139936809088756	0.00288944045664375	0	0	4651	11532
GO:0034104 negative regulation of tissue remodeling	22	0.00289849039626604	0.158	0.733	Biological Process	GO:0034104	negative regulation of tissue remodeling	0.000140861670256676	0.00289849039626604	0	0	22	30
GO:1902563 regulation of neutrophil activation	22	0.00289849039626604	0.158	0.733	Biological Process	GO:1902563	regulation of neutrophil activation	0.000140861670256676	0.00289849039626604	0	0	22	30
GO:0097285 cell-type specific apoptotic process	339	0.00290078168297093	2.436	0.455	Biological Process	GO:0097285	cell-type specific apoptotic process	0.000141216499590662	0.00290078168297093	0	0	339	745
GO:0000166 nucleotide binding	2019	0.00290311126468114	14.602	0.412	Molecular Function	GO:0000166	nucleotide binding	9.17788918950776e-05	0.00290311126468114	0	0	2019	4895
GO:1901265 nucleoside phosphate binding	2019	0.00290311126468114	14.602	0.412	Molecular Function	GO:1901265	nucleoside phosphate binding	9.17788918950776e-05	0.00290311126468114	0	0	2019	4895
GO:0006145 purine nucleobase catabolic process	18	0.00296487084948137	0.129	0.783	Biological Process	GO:0006145	purine nucleobase catabolic process	0.000145083070777878	0.00296487084948137	0	0	18	23
GO:0035234 ectopic germ cell programmed cell death	18	0.00296487084948137	0.129	0.783	Biological Process	GO:0035234	ectopic germ cell programmed cell death	0.000145083070777878	0.00296487084948137	0	0	18	23
GO:1903011 negative regulation of bone development	18	0.00296487084948137	0.129	0.783	Biological Process	GO:1903011	negative regulation of bone development	0.000145083070777878	0.00296487084948137	0	0	18	23
GO:0007623 circadian rhythm	157	0.00297010459514062	1.128	0.491	Biological Process	GO:0007623	circadian rhythm	0.000145588474363112	0.00297010459514062	0	0	157	320
GO:0046174 polyol catabolic process	29	0.00298094108169402	0.208	0.674	Biological Process	GO:0046174	polyol catabolic process	0.000146369861741732	0.00298094108169402	0	0	29	43
GO:0014066 regulation of phosphatidylinositol 3-kinase signaling	105	0.00299174268011019	0.754	0.517	Biological Process	GO:0014066	regulation of phosphatidylinositol 3-kinase signaling	0.000147336241544698	0.00299174268011019	0	0	105	203
GO:1901616 organic hydroxy compound catabolic process	72	0.00299174268011019	0.517	0.55	Biological Process	GO:1901616	organic hydroxy compound catabolic process	0.000147456834324989	0.00299174268011019	0	0	72	131
GO:0034248 regulation of cellular amide metabolic process	346	0.00299174268011019	2.486	0.454	Biological Process	GO:0034248	regulation of cellular amide metabolic process	0.000147653575281584	0.00299174268011019	0	0	346	762
GO:0007033 vacuole organization	219	0.00299194214025801	1.574	0.473	Biological Process	GO:0007033	vacuole organization	0.000147965450884238	0.00299194214025801	0	0	219	463
GO:1903706 regulation of hemopoiesis	300	0.00299194214025801	2.156	0.459	Biological Process	GO:1903706	regulation of hemopoiesis	0.000148165675906684	0.00299194214025801	0	0	300	653
GO:0016337 single organismal cell-cell adhesion	548	0.00299579461133377	3.938	0.439	Biological Process	GO:0016337	single organismal cell-cell adhesion	0.000148607907948485	0.00299579461133377	0	0	548	1247
GO:0046164 alcohol catabolic process	64	0.00299938040296752	0.46	0.561	Biological Process	GO:0046164	alcohol catabolic process	0.00014907291453363	0.00299938040296752	0	0	64	114
GO:0001503 ossification	269	0.00299938040296752	1.933	0.464	Biological Process	GO:0001503	ossification	0.000149289288145017	0.00299938040296752	0	0	269	580
GO:0045595 regulation of cell differentiation	1324	0.00302058727768254	9.514	0.42	Biological Process	GO:0045595	regulation of cell differentiation	0.000150598358481066	0.00302058727768254	0	0	1324	3153
GO:0000902 cell morphogenesis	1303	0.00302886720072309	9.363	0.42	Biological Process	GO:0000902	cell morphogenesis	0.000151265400741165	0.00302886720072309	0	0	1303	3101
GO:1904888 cranial skeletal system development	71	0.00308236590084611	0.51	0.55	Biological Process	GO:1904888	cranial skeletal system development	0.000154195910433463	0.00308236590084611	0	0	71	129
GO:0010857 calcium-dependent protein kinase activity	36	0.00309791696038274	0.26	0.643	Molecular Function	GO:0010857	calcium-dependent protein kinase activity	9.99993161920553e-05	0.00309791696038274	0	0	36	56
GO:0042056 chemoattractant activity	36	0.00309791696038274	0.26	0.643	Molecular Function	GO:0042056	chemoattractant activity	9.99993161920553e-05	0.00309791696038274	0	0	36	56
GO:0005516 calmodulin binding	141	0.00314398273480611	1.02	0.498	Molecular Function	GO:0005516	calmodulin binding	0.000102532548422961	0.00314398273480611	0	0	141	283
GO:0030030 cell projection organization	1289	0.00314870852498494	9.262	0.42	Biological Process	GO:0030030	cell projection organization	0.000157778998608025	0.00314870852498494	0	0	1289	3067
GO:0010008 endosome membrane	213	0.00315701310783174	1.505	0.475	Cellular Component	GO:0010008	endosome membrane	0.000154102222941655	0.00315701310783174	0	0	213	448
GO:0045180 basal cortex	15	0.00319006782448867	0.106	0.833	Cellular Component	GO:0045180	basal cortex	0.000157819978124439	0.00319006782448867	0	0	15	18
GO:0036477 somatodendritic compartment	499	0.00319496322935052	3.526	0.443	Cellular Component	GO:0036477	somatodendritic compartment	0.000160169660574301	0.00319496322935052	0	0	499	1126
GO:0032880 regulation of protein localization	796	0.00323642587092431	5.72	0.43	Biological Process	GO:0032880	regulation of protein localization	0.00016244608618539	0.00323642587092431	0	0	796	1852
GO:0035967 cellular response to topologically incorrect protein	112	0.00325049138984285	0.805	0.511	Biological Process	GO:0035967	cellular response to topologically incorrect protein	0.000163869577464188	0.00325049138984285	0	0	112	219
GO:0035137 hindlimb morphogenesis	50	0.00325049138984285	0.359	0.588	Biological Process	GO:0035137	hindlimb morphogenesis	0.000163931276364228	0.00325049138984285	0	0	50	85
GO:0010875 positive regulation of cholesterol efflux	23	0.00325049138984285	0.165	0.719	Biological Process	GO:0010875	positive regulation of cholesterol efflux	0.000163970566165482	0.00325049138984285	0	0	23	32
GO:0000977 RNA polymerase II regulatory region sequence-specific DNA binding	660	0.00325849223925417	4.773	0.434	Molecular Function	GO:0000977	RNA polymerase II regulatory region sequence-specific DNA binding	0.000107351325020354	0.00325849223925417	0	0	660	1521
GO:0031623 receptor internalization	93	0.00328419916069308	0.668	0.525	Biological Process	GO:0031623	receptor internalization	0.000166222267407918	0.00328419916069308	0	0	93	177
GO:0072080 nephron tubule development	93	0.00328419916069308	0.668	0.525	Biological Process	GO:0072080	nephron tubule development	0.000166222267407918	0.00328419916069308	0	0	93	177
GO:0050870 positive regulation of T cell activation	158	0.00329145164714463	1.135	0.489	Biological Process	GO:0050870	positive regulation of T cell activation	0.000166865603061554	0.00329145164714463	0	0	158	323
GO:0019898 extrinsic component of membrane	242	0.003316018502634	1.71	0.469	Cellular Component	GO:0019898	extrinsic component of membrane	0.000168425741888403	0.003316018502634	0	0	242	516
GO:0010468 regulation of gene expression	3180	0.00342130627473268	22.85	0.407	Biological Process	GO:0010468	regulation of gene expression	0.000173735965772476	0.00342130627473268	0	0	3180	7809
GO:0045646 regulation of erythrocyte differentiation	60	0.00342220810013598	0.431	0.566	Biological Process	GO:0045646	regulation of erythrocyte differentiation	0.000174069003582542	0.00342220810013598	0	0	60	106
GO:0043229 intracellular organelle	9210	0.00344969444815339	65.079	0.398	Cellular Component	GO:0043229	intracellular organelle	0.000177490875300768	0.00344969444815339	0	0	9210	23153
GO:0009132 nucleoside diphosphate metabolic process	127	0.00350514181288824	0.913	0.502	Biological Process	GO:0009132	nucleoside diphosphate metabolic process	0.000178581591440588	0.00350514181288824	0	0	127	253
GO:1990089 response to nerve growth factor	34	0.00353156251639964	0.244	0.642	Biological Process	GO:1990089	response to nerve growth factor	0.000180816949387593	0.00353156251639964	0	0	34	53
GO:1990090 cellular response to nerve growth factor stimulus	34	0.00353156251639964	0.244	0.642	Biological Process	GO:1990090	cellular response to nerve growth factor stimulus	0.000180816949387593	0.00353156251639964	0	0	34	53
GO:2000826 regulation of heart morphogenesis	34	0.00353156251639964	0.244	0.642	Biological Process	GO:2000826	regulation of heart morphogenesis	0.000180816949387593	0.00353156251639964	0	0	34	53
GO:0001822 kidney development	227	0.00355616199788116	1.631	0.47	Biological Process	GO:0001822	kidney development	0.00018237493542936	0.00355616199788116	0	0	227	483
GO:0021782 glial cell development	91	0.00357922653946424	0.654	0.526	Biological Process	GO:0021782	glial cell development	0.000184350585100266	0.00357922653946424	0	0	91	173
GO:0046849 bone remodeling	91	0.00357922653946424	0.654	0.526	Biological Process	GO:0046849	bone remodeling	0.000184350585100266	0.00357922653946424	0	0	91	173
GO:0050818 regulation of coagulation	80	0.00357922653946424	0.575	0.537	Biological Process	GO:0050818	regulation of coagulation	0.000184986932362887	0.00357922653946424	0	0	80	149
GO:0046939 nucleotide phosphorylation	114	0.00357922653946424	0.819	0.509	Biological Process	GO:0046939	nucleotide phosphorylation	0.000185507255457735	0.00357922653946424	0	0	114	224
GO:0006954 inflammatory response	413	0.00357922653946424	2.968	0.447	Biological Process	GO:0006954	inflammatory response	0.000185590744118674	0.00357922653946424	0	0	413	924
GO:0061323 cell proliferation involved in heart morphogenesis	24	0.00357922653946424	0.172	0.706	Biological Process	GO:0061323	cell proliferation involved in heart morphogenesis	0.000185961157287927	0.00357922653946424	0	0	24	34
GO:0071599 otic vesicle development	24	0.00357922653946424	0.172	0.706	Biological Process	GO:0071599	otic vesicle development	0.000185961157287927	0.00357922653946424	0	0	24	34
GO:2000136 regulation of cell proliferation involved in heart morphogenesis	24	0.00357922653946424	0.172	0.706	Biological Process	GO:2000136	regulation of cell proliferation involved in heart morphogenesis	0.000185961157287927	0.00357922653946424	0	0	24	34
GO:0036363 transforming growth factor beta activation	19	0.00358489196173408	0.137	0.76	Biological Process	GO:0036363	transforming growth factor beta activation	0.000186556405596368	0.00358489196173408	0	0	19	25
GO:0005912 adherens junction	344	0.00360564973122742	2.431	0.454	Cellular Component	GO:0005912	adherens junction	0.000187893356706442	0.00360564973122742	0	0	344	757
GO:0051128 regulation of cellular component organization	2112	0.0036085196945357	15.176	0.412	Biological Process	GO:0051128	regulation of cellular component organization	0.000188088864386996	0.0036085196945357	0	0	2112	5123
GO:0015701 bicarbonate transport	41	0.0036321407258871	0.295	0.612	Biological Process	GO:0015701	bicarbonate transport	0.000189846217774417	0.0036321407258871	0	0	41	67
GO:0032870 cellular response to hormone stimulus	467	0.0036321407258871	3.356	0.443	Biological Process	GO:0032870	cellular response to hormone stimulus	0.000190036993882374	0.0036321407258871	0	0	467	1054
GO:0046456 icosanoid biosynthetic process	38	0.0036321407258871	0.273	0.623	Biological Process	GO:0046456	icosanoid biosynthetic process	0.000190539529434232	0.0036321407258871	0	0	38	61
GO:1901570 fatty acid derivative biosynthetic process	38	0.0036321407258871	0.273	0.623	Biological Process	GO:1901570	fatty acid derivative biosynthetic process	0.000190539529434232	0.0036321407258871	0	0	38	61
GO:0001701 in utero embryonic development	356	0.00364183848883212	2.558	0.452	Biological Process	GO:0001701	in utero embryonic development	0.000191353944435866	0.00364183848883212	0	0	356	788
GO:0034992 microtubule organizing center attachment site	24	0.00368313637030221	0.17	0.706	Cellular Component	GO:0034992	microtubule organizing center attachment site	0.000196790267806384	0.00368313637030221	0	0	24	34
GO:0034993 LINC complex	24	0.00368313637030221	0.17	0.706	Cellular Component	GO:0034993	LINC complex	0.000196790267806384	0.00368313637030221	0	0	24	34
GO:0033135 regulation of peptidyl-serine phosphorylation	137	0.00369002159940118	0.984	0.496	Biological Process	GO:0033135	regulation of peptidyl-serine phosphorylation	0.000194461900626299	0.00369002159940118	0	0	137	276
GO:0001775 cell activation	685	0.00369002159940118	4.922	0.433	Biological Process	GO:0001775	cell activation	0.000194505083466841	0.00369002159940118	0	0	685	1583
GO:0016234 inclusion body	97	0.00369123501197219	0.685	0.522	Cellular Component	GO:0016234	inclusion body	0.000199657830462876	0.00369123501197219	0	0	97	186
GO:0050817 coagulation	133	0.00372546062684973	0.956	0.498	Biological Process	GO:0050817	coagulation	0.000196685809492067	0.00372546062684973	0	0	133	267
GO:0007507 heart development	480	0.00383908430076769	3.449	0.442	Biological Process	GO:0007507	heart development	0.000203006807913685	0.00383908430076769	0	0	480	1086
GO:0046914 transition metal ion binding	949	0.00384321483327133	6.863	0.425	Molecular Function	GO:0046914	transition metal ion binding	0.000127894004434986	0.00384321483327133	0	0	949	2233
GO:0035694 mitochondrial protein catabolic process	13	0.00384483691823398	0.093	0.867	Biological Process	GO:0035694	mitochondrial protein catabolic process	0.000204050290362869	0.00384483691823398	0	0	13	15
GO:0050923 regulation of negative chemotaxis	13	0.00384483691823398	0.093	0.867	Biological Process	GO:0050923	regulation of negative chemotaxis	0.000204050290362869	0.00384483691823398	0	0	13	15
GO:0001554 luteolysis	9	0.00384483691823398	0.065	1	Biological Process	GO:0001554	luteolysis	0.000206860874986401	0.00384483691823398	0	0	9	9
GO:0010891 negative regulation of sequestering of triglyceride	9	0.00384483691823398	0.065	1	Biological Process	GO:0010891	negative regulation of sequestering of triglyceride	0.000206860874986401	0.00384483691823398	0	0	9	9
GO:0061364 apoptotic process involved in luteolysis	9	0.00384483691823398	0.065	1	Biological Process	GO:0061364	apoptotic process involved in luteolysis	0.000206860874986401	0.00384483691823398	0	0	9	9
GO:0090215 regulation of 1-phosphatidylinositol-4-phosphate 5-kinase activity	9	0.00384483691823398	0.065	1	Biological Process	GO:0090215	regulation of 1-phosphatidylinositol-4-phosphate 5-kinase activity	0.000206860874986401	0.00384483691823398	0	0	9	9
GO:0090216 positive regulation of 1-phosphatidylinositol-4-phosphate 5-kinase activity	9	0.00384483691823398	0.065	1	Biological Process	GO:0090216	positive regulation of 1-phosphatidylinositol-4-phosphate 5-kinase activity	0.000206860874986401	0.00384483691823398	0	0	9	9
GO:0097022 lymphocyte migration into lymph node	9	0.00384483691823398	0.065	1	Biological Process	GO:0097022	lymphocyte migration into lymph node	0.000206860874986401	0.00384483691823398	0	0	9	9
GO:1902292 cell cycle DNA replication initiation	9	0.00384483691823398	0.065	1	Biological Process	GO:1902292	cell cycle DNA replication initiation	0.000206860874986401	0.00384483691823398	0	0	9	9
GO:1902315 nuclear cell cycle DNA replication initiation	9	0.00384483691823398	0.065	1	Biological Process	GO:1902315	nuclear cell cycle DNA replication initiation	0.000206860874986401	0.00384483691823398	0	0	9	9
GO:1902975 mitotic DNA replication initiation	9	0.00384483691823398	0.065	1	Biological Process	GO:1902975	mitotic DNA replication initiation	0.000206860874986401	0.00384483691823398	0	0	9	9
GO:0017076 purine nucleotide binding	1805	0.00386651679743629	13.054	0.414	Molecular Function	GO:0017076	purine nucleotide binding	0.000130052225568038	0.00386651679743629	0	0	1805	4365
GO:0008443 phosphofructokinase activity	22	0.00386651679743629	0.159	0.733	Molecular Function	GO:0008443	phosphofructokinase activity	0.000131242833057738	0.00386651679743629	0	0	22	30
GO:1990026 hippocampal mossy fiber expansion	9	0.0038859694252805	0.064	1	Cellular Component	GO:1990026	hippocampal mossy fiber expansion	0.000212754262729737	0.0038859694252805	0	0	9	9
GO:0003007 heart morphogenesis	215	0.00393055250701237	1.545	0.471	Biological Process	GO:0003007	heart morphogenesis	0.000211802476876107	0.00393055250701237	0	0	215	456
GO:0001012 RNA polymerase II regulatory region DNA binding	663	0.00393202365400615	4.795	0.433	Molecular Function	GO:0001012	RNA polymerase II regulatory region DNA binding	0.000134774854030826	0.00393202365400615	0	0	663	1531
GO:0001910 regulation of leukocyte mediated cytotoxicity	88	0.00398844220659899	0.632	0.527	Biological Process	GO:0001910	regulation of leukocyte mediated cytotoxicity	0.000215256701262645	0.00398844220659899	0	0	88	167
GO:0014070 response to organic cyclic compound	524	0.00401553053851963	3.765	0.439	Biological Process	GO:0014070	response to organic cyclic compound	0.000217055704784845	0.00401553053851963	0	0	524	1193
GO:0048522 positive regulation of cellular process	4223	0.00404386819680566	30.344	0.404	Biological Process	GO:0048522	positive regulation of cellular process	0.000218926891635022	0.00404386819680566	0	0	4223	10457
GO:0039689 negative stranded viral RNA replication	16	0.0040759866824394	0.115	0.8	Biological Process	GO:0039689	negative stranded viral RNA replication	0.000221007839252632	0.0040759866824394	0	0	16	20
GO:0004032 alditol:NADP+ 1-oxidoreductase activity	30	0.00409138088954298	0.217	0.667	Molecular Function	GO:0004032	alditol:NADP+ 1-oxidoreductase activity	0.000142597259052423	0.00409138088954298	0	0	30	45
GO:0016453 C-acetyltransferase activity	15	0.00409138088954298	0.108	0.833	Molecular Function	GO:0016453	C-acetyltransferase activity	0.000143415445017829	0.00409138088954298	0	0	15	18
GO:0032555 purine ribonucleotide binding	1795	0.00409138088954298	12.982	0.413	Molecular Function	GO:0032555	purine ribonucleotide binding	0.000144548062503139	0.00409138088954298	0	0	1795	4342
GO:0008536 Ran GTPase binding	50	0.00409138088954298	0.362	0.588	Molecular Function	GO:0008536	Ran GTPase binding	0.000145683113205025	0.00409138088954298	0	0	50	85
GO:2001026 regulation of endothelial cell chemotaxis	26	0.00414689138563481	0.187	0.684	Biological Process	GO:2001026	regulation of endothelial cell chemotaxis	0.000225200497440467	0.00414689138563481	0	0	26	38
GO:0010604 positive regulation of macromolecule metabolic process	2681	0.00417015547818441	19.264	0.409	Biological Process	GO:0010604	positive regulation of macromolecule metabolic process	0.000226813895405699	0.00417015547818441	0	0	2681	6557
GO:0048003 antigen processing and presentation of lipid antigen via MHC class Ib	20	0.00417930288871256	0.144	0.741	Biological Process	GO:0048003	antigen processing and presentation of lipid antigen via MHC class Ib	0.000228103143793668	0.00417930288871256	0	0	20	27
GO:0048007 antigen processing and presentation, exogenous lipid antigen via MHC class Ib	20	0.00417930288871256	0.144	0.741	Biological Process	GO:0048007	antigen processing and presentation, exogenous lipid antigen via MHC class Ib	0.000228103143793668	0.00417930288871256	0	0	20	27
GO:0044057 regulation of system process	352	0.00417930288871256	2.529	0.451	Biological Process	GO:0044057	regulation of system process	0.000228588615928004	0.00417930288871256	0	0	352	780
GO:0008104 protein localization	2076	0.00417930288871256	14.917	0.412	Biological Process	GO:0008104	protein localization	0.000229051703518025	0.00417930288871256	0	0	2076	5037
GO:0042330 taxis	477	0.00417930288871256	3.427	0.442	Biological Process	GO:0042330	taxis	0.000229065367326616	0.00417930288871256	0	0	477	1080
GO:0006110 regulation of glycolytic process	52	0.00418660316824179	0.374	0.578	Biological Process	GO:0006110	regulation of glycolytic process	0.000229816893740988	0.00418660316824179	0	0	52	90
GO:0044275 cellular carbohydrate catabolic process	69	0.00420909873564627	0.496	0.548	Biological Process	GO:0044275	cellular carbohydrate catabolic process	0.000231405042122571	0.00420909873564627	0	0	69	126
GO:0048017 inositol lipid-mediated signaling	182	0.00421150043726687	1.308	0.479	Biological Process	GO:0048017	inositol lipid-mediated signaling	0.000232305297118046	0.00421150043726687	0	0	182	380
GO:0043434 response to peptide hormone	234	0.00421150043726687	1.681	0.467	Biological Process	GO:0043434	response to peptide hormone	0.000232338036638736	0.00421150043726687	0	0	234	501
GO:0090092 regulation of transmembrane receptor protein serine/threonine kinase signaling pathway	204	0.00421150043726687	1.466	0.473	Biological Process	GO:0090092	regulation of transmembrane receptor protein serine/threonine kinase signaling pathway	0.000232597556464798	0.00421150043726687	0	0	204	431
GO:0070647 protein modification by small protein conjugation or removal	840	0.00428021383489715	6.036	0.427	Biological Process	GO:0070647	protein modification by small protein conjugation or removal	0.000237058807297203	0.00428021383489715	0	0	840	1965
GO:0072163 mesonephric epithelium development	96	0.00428021383489715	0.69	0.519	Biological Process	GO:0072163	mesonephric epithelium development	0.000237470316003611	0.00428021383489715	0	0	96	185
GO:0072164 mesonephric tubule development	96	0.00428021383489715	0.69	0.519	Biological Process	GO:0072164	mesonephric tubule development	0.000237470316003611	0.00428021383489715	0	0	96	185
GO:0072524 pyridine-containing compound metabolic process	137	0.00428162689159152	0.984	0.495	Biological Process	GO:0072524	pyridine-containing compound metabolic process	0.000237908091508611	0.00428162689159152	0	0	137	277
GO:0009792 embryo development ending in birth or egg hatching	592	0.00429571341335735	4.254	0.436	Biological Process	GO:0009792	embryo development ending in birth or egg hatching	0.000239051367555474	0.00429571341335735	0	0	592	1359
GO:0044459 plasma membrane part	1935	0.00429609359020241	13.673	0.414	Cellular Component	GO:0044459	plasma membrane part	0.000238042125050793	0.00429609359020241	0	0	1935	4670
GO:0045807 positive regulation of endocytosis	133	0.00429967131416264	0.956	0.496	Biological Process	GO:0045807	positive regulation of endocytosis	0.000241475486048828	0.00429967131416264	0	0	133	268
GO:0006710 androgen catabolic process	11	0.00429967131416264	0.079	0.917	Biological Process	GO:0006710	androgen catabolic process	0.00024215875875467	0.00429967131416264	0	0	11	12
GO:0009957 epidermal cell fate specification	11	0.00429967131416264	0.079	0.917	Biological Process	GO:0009957	epidermal cell fate specification	0.00024215875875467	0.00429967131416264	0	0	11	12
GO:0010936 negative regulation of macrophage cytokine production	11	0.00429967131416264	0.079	0.917	Biological Process	GO:0010936	negative regulation of macrophage cytokine production	0.00024215875875467	0.00429967131416264	0	0	11	12
GO:0031632 positive regulation of synaptic vesicle fusion to presynaptic membrane	11	0.00429967131416264	0.079	0.917	Biological Process	GO:0031632	positive regulation of synaptic vesicle fusion to presynaptic membrane	0.00024215875875467	0.00429967131416264	0	0	11	12
GO:0099502 calcium-dependent activation of synaptic vesicle fusion	11	0.00429967131416264	0.079	0.917	Biological Process	GO:0099502	calcium-dependent activation of synaptic vesicle fusion	0.00024215875875467	0.00429967131416264	0	0	11	12
GO:1904235 regulation of substrate-dependent cell migration, cell attachment to substrate	11	0.00429967131416264	0.079	0.917	Biological Process	GO:1904235	regulation of substrate-dependent cell migration, cell attachment to substrate	0.00024215875875467	0.00429967131416264	0	0	11	12
GO:1904237 positive regulation of substrate-dependent cell migration, cell attachment to substrate	11	0.00429967131416264	0.079	0.917	Biological Process	GO:1904237	positive regulation of substrate-dependent cell migration, cell attachment to substrate	0.00024215875875467	0.00429967131416264	0	0	11	12
GO:0043209 myelin sheath	52	0.00448763465875219	0.367	0.578	Cellular Component	GO:0043209	myelin sheath	0.000251615399732148	0.00448763465875219	0	0	52	90
GO:0051603 proteolysis involved in cellular protein catabolic process	673	0.00449441415911503	4.836	0.432	Biological Process	GO:0051603	proteolysis involved in cellular protein catabolic process	0.000253503971371941	0.00449441415911503	0	0	673	1557
GO:0001816 cytokine production	588	0.00450422444876749	4.225	0.436	Biological Process	GO:0001816	cytokine production	0.000254435374686967	0.00450422444876749	0	0	588	1350
GO:0048638 regulation of developmental growth	283	0.0045051600997715	2.033	0.459	Biological Process	GO:0048638	regulation of developmental growth	0.000254866367907167	0.0045051600997715	0	0	283	617
GO:0034114 regulation of heterotypic cell-cell adhesion	28	0.0045339779142975	0.201	0.667	Biological Process	GO:0034114	regulation of heterotypic cell-cell adhesion	0.000256877211024913	0.0045339779142975	0	0	28	42
GO:0043009 chordate embryonic development	583	0.00454325023553997	4.189	0.436	Biological Process	GO:0043009	chordate embryonic development	0.000257799685150542	0.00454325023553997	0	0	583	1338
GO:0045070 positive regulation of viral genome replication	48	0.00454325023553997	0.345	0.585	Biological Process	GO:0045070	positive regulation of viral genome replication	0.000258165218185375	0.00454325023553997	0	0	48	82
GO:0030968 endoplasmic reticulum unfolded protein response	79	0.00454545881488129	0.568	0.534	Biological Process	GO:0030968	endoplasmic reticulum unfolded protein response	0.000258672240766285	0.00454545881488129	0	0	79	148
GO:0005544 calcium-dependent phospholipid binding	73	0.00462140089468662	0.528	0.545	Molecular Function	GO:0005544	calcium-dependent phospholipid binding	0.000166093609526175	0.00462140089468662	0	0	73	134
GO:0009931 calcium-dependent protein serine/threonine kinase activity	35	0.00463098093086037	0.253	0.636	Molecular Function	GO:0009931	calcium-dependent protein serine/threonine kinase activity	0.000167979008806583	0.00463098093086037	0	0	35	55
GO:0034595 phosphatidylinositol phosphate 5-phosphatase activity	19	0.00478342678096166	0.137	0.76	Molecular Function	GO:0034595	phosphatidylinositol phosphate 5-phosphatase activity	0.00017510048116665	0.00478342678096166	0	0	19	25
GO:0002449 lymphocyte mediated immunity	219	0.00478390733100459	1.574	0.469	Biological Process	GO:0002449	lymphocyte mediated immunity	0.00027264336727817	0.00478390733100459	0	0	219	467
GO:0009743 response to carbohydrate	115	0.00482534351679643	0.826	0.504	Biological Process	GO:0009743	response to carbohydrate	0.000275409903594223	0.00482534351679643	0	0	115	228
GO:0030425 dendrite	364	0.00492179232925643	2.572	0.45	Cellular Component	GO:0030425	dendrite	0.00027920457804489	0.00492179232925643	0	0	364	808
GO:0042803 protein homodimerization activity	550	0.00494093940078473	3.978	0.437	Molecular Function	GO:0042803	protein homodimerization activity	0.000182510573539802	0.00494093940078473	0	0	550	1259
GO:0032956 regulation of actin cytoskeleton organization	342	0.00494971682408437	2.457	0.451	Biological Process	GO:0032956	regulation of actin cytoskeleton organization	0.000282924052140461	0.00494971682408437	0	0	342	758
GO:0008285 negative regulation of cell proliferation	510	0.00495296031642289	3.665	0.439	Biological Process	GO:0008285	negative regulation of cell proliferation	0.000283525175071379	0.00495296031642289	0	0	510	1162
GO:0043565 sequence-specific DNA binding	961	0.00496792225835642	6.95	0.424	Molecular Function	GO:0043565	sequence-specific DNA binding	0.000185160496817278	0.00496792225835642	0	0	961	2268
GO:0042476 odontogenesis	106	0.0049839030194028	0.762	0.51	Biological Process	GO:0042476	odontogenesis	0.000285714769368148	0.0049839030194028	0	0	106	208
GO:0004677 DNA-dependent protein kinase activity	13	0.00499343965025666	0.094	0.867	Molecular Function	GO:0004677	DNA-dependent protein kinase activity	0.000194401199695822	0.00499343965025666	0	0	13	15
GO:0032553 ribonucleotide binding	1803	0.00499343965025666	13.04	0.413	Molecular Function	GO:0032553	ribonucleotide binding	0.000194984216961463	0.00499343965025666	0	0	1803	4368
GO:0032028 myosin head/neck binding	9	0.00499343965025666	0.065	1	Molecular Function	GO:0032028	myosin head/neck binding	0.000199405243937038	0.00499343965025666	0	0	9	9
GO:0032034 myosin II head/neck binding	9	0.00499343965025666	0.065	1	Molecular Function	GO:0032034	myosin II head/neck binding	0.000199405243937038	0.00499343965025666	0	0	9	9
GO:0032038 myosin II heavy chain binding	9	0.00499343965025666	0.065	1	Molecular Function	GO:0032038	myosin II heavy chain binding	0.000199405243937038	0.00499343965025666	0	0	9	9
GO:0047325 inositol tetrakisphosphate 1-kinase activity	9	0.00499343965025666	0.065	1	Molecular Function	GO:0047325	inositol tetrakisphosphate 1-kinase activity	0.000199405243937038	0.00499343965025666	0	0	9	9
GO:0052725 inositol-1,3,4-trisphosphate 6-kinase activity	9	0.00499343965025666	0.065	1	Molecular Function	GO:0052725	inositol-1,3,4-trisphosphate 6-kinase activity	0.000199405243937038	0.00499343965025666	0	0	9	9
GO:0052726 inositol-1,3,4-trisphosphate 5-kinase activity	9	0.00499343965025666	0.065	1	Molecular Function	GO:0052726	inositol-1,3,4-trisphosphate 5-kinase activity	0.000199405243937038	0.00499343965025666	0	0	9	9
GO:0009952 anterior/posterior pattern specification	184	0.00508555999367826	1.322	0.477	Biological Process	GO:0009952	anterior/posterior pattern specification	0.000291969366768166	0.00508555999367826	0	0	184	386
GO:0044819 mitotic G1/S transition checkpoint	32	0.00515662418353626	0.23	0.64	Biological Process	GO:0044819	mitotic G1/S transition checkpoint	0.000296679835599793	0.00515662418353626	0	0	32	50
GO:0060627 regulation of vesicle-mediated transport	456	0.00515662418353626	3.277	0.442	Biological Process	GO:0060627	regulation of vesicle-mediated transport	0.000296914905985049	0.00515662418353626	0	0	456	1032
GO:0005030 neurotrophin receptor activity	16	0.00518998555506709	0.116	0.8	Molecular Function	GO:0005030	neurotrophin receptor activity	0.000208981115528492	0.00518998555506709	0	0	16	20
GO:0008543 fibroblast growth factor receptor signaling pathway	70	0.00520782479186653	0.503	0.543	Biological Process	GO:0008543	fibroblast growth factor receptor signaling pathway	0.000300300120195762	0.00520782479186653	0	0	70	129
GO:0072009 nephron epithelium development	105	0.00522253454978404	0.754	0.51	Biological Process	GO:0072009	nephron epithelium development	0.000301586685433223	0.00522253454978404	0	0	105	206
GO:0035767 endothelial cell chemotaxis	33	0.00522410463807786	0.237	0.635	Biological Process	GO:0035767	endothelial cell chemotaxis	0.000302115838142995	0.00522410463807786	0	0	33	52
GO:0042834 peptidoglycan binding	20	0.00526455747564011	0.145	0.741	Molecular Function	GO:0042834	peptidoglycan binding	0.000213735777713176	0.00526455747564011	0	0	20	27
GO:1902531 regulation of intracellular signal transduction	1283	0.00544664288091537	9.219	0.419	Biological Process	GO:1902531	regulation of intracellular signal transduction	0.000315442637890852	0.00544664288091537	0	0	1283	3064
GO:0035725 sodium ion transmembrane transport	139	0.00545016716355907	0.999	0.491	Biological Process	GO:0035725	sodium ion transmembrane transport	0.000316403723039926	0.00545016716355907	0	0	139	283
GO:0002637 regulation of immunoglobulin production	62	0.00545016716355907	0.445	0.554	Biological Process	GO:0002637	regulation of immunoglobulin production	0.00031666693483158	0.00545016716355907	0	0	62	112
GO:0048568 embryonic organ development	342	0.00545016716355907	2.457	0.451	Biological Process	GO:0048568	embryonic organ development	0.000317290269656377	0.00545016716355907	0	0	342	759
GO:0031589 cell-substrate adhesion	329	0.00545016716355907	2.364	0.452	Biological Process	GO:0031589	cell-substrate adhesion	0.000317476583138324	0.00545016716355907	0	0	329	728
GO:0030132 clathrin coat of coated pit	43	0.00546035165745614	0.304	0.597	Cellular Component	GO:0030132	clathrin coat of coated pit	0.000313357911740557	0.00546035165745614	0	0	43	72
GO:0042594 response to starvation	166	0.00552827822123863	1.193	0.481	Biological Process	GO:0042594	response to starvation	0.000322490629827165	0.00552827822123863	0	0	166	345
GO:0003263 cardioblast proliferation	14	0.00555098002222053	0.101	0.824	Biological Process	GO:0003263	cardioblast proliferation	0.000326610457913093	0.00555098002222053	0	0	14	17
GO:0003264 regulation of cardioblast proliferation	14	0.00555098002222053	0.101	0.824	Biological Process	GO:0003264	regulation of cardioblast proliferation	0.000326610457913093	0.00555098002222053	0	0	14	17
GO:0003266 regulation of secondary heart field cardioblast proliferation	14	0.00555098002222053	0.101	0.824	Biological Process	GO:0003266	regulation of secondary heart field cardioblast proliferation	0.000326610457913093	0.00555098002222053	0	0	14	17
GO:0006567 threonine catabolic process	14	0.00555098002222053	0.101	0.824	Biological Process	GO:0006567	threonine catabolic process	0.000326610457913093	0.00555098002222053	0	0	14	17
GO:0061615 glycolytic process through fructose-6-phosphate	14	0.00555098002222053	0.101	0.824	Biological Process	GO:0061615	glycolytic process through fructose-6-phosphate	0.000326610457913093	0.00555098002222053	0	0	14	17
GO:2000302 positive regulation of synaptic vesicle exocytosis	14	0.00555098002222053	0.101	0.824	Biological Process	GO:2000302	positive regulation of synaptic vesicle exocytosis	0.000326610457913093	0.00555098002222053	0	0	14	17
GO:0005977 glycogen metabolic process	68	0.00558811158559363	0.489	0.544	Biological Process	GO:0005977	glycogen metabolic process	0.000330202329717804	0.00558811158559363	0	0	68	125
GO:0006073 cellular glucan metabolic process	68	0.00558811158559363	0.489	0.544	Biological Process	GO:0006073	cellular glucan metabolic process	0.000330202329717804	0.00558811158559363	0	0	68	125
GO:0044042 glucan metabolic process	68	0.00558811158559363	0.489	0.544	Biological Process	GO:0044042	glucan metabolic process	0.000330202329717804	0.00558811158559363	0	0	68	125
GO:0043066 negative regulation of apoptotic process	590	0.00561906883163551	4.239	0.434	Biological Process	GO:0043066	negative regulation of apoptotic process	0.000332503233700103	0.00561906883163551	0	0	590	1358
GO:2001070 starch binding	11	0.0056693645807342	0.08	0.917	Molecular Function	GO:2001070	starch binding	0.000232057185833713	0.0056693645807342	0	0	11	12
GO:0019814 immunoglobulin complex	35	0.00569824996462074	0.247	0.625	Cellular Component	GO:0019814	immunoglobulin complex	0.000330769127233921	0.00569824996462074	0	0	35	56
GO:0009894 regulation of catabolic process	689	0.00581922246481381	4.951	0.431	Biological Process	GO:0009894	regulation of catabolic process	0.000345191084173546	0.00581922246481381	0	0	689	1600
GO:0051496 positive regulation of stress fiber assembly	60	0.00581922246481381	0.431	0.556	Biological Process	GO:0051496	positive regulation of stress fiber assembly	0.000345324012306812	0.00581922246481381	0	0	60	108
GO:0002377 immunoglobulin production	130	0.00584869660989846	0.934	0.494	Biological Process	GO:0002377	immunoglobulin production	0.000347563975139174	0.00584869660989846	0	0	130	263
GO:0098791 Golgi subcompartment	262	0.00586254736200533	1.851	0.461	Cellular Component	GO:0098791	Golgi subcompartment	0.000344173294998994	0.00586254736200533	0	0	262	568
GO:0001817 regulation of cytokine production	528	0.00591365656649833	3.794	0.437	Biological Process	GO:0001817	regulation of cytokine production	0.00035192064005769	0.00591365656649833	0	0	528	1208
GO:0005178 integrin binding	129	0.00596221443244149	0.933	0.496	Molecular Function	GO:0005178	integrin binding	0.000246028149624874	0.00596221443244149	0	0	129	260
GO:0050431 transforming growth factor beta binding	29	0.00597214200673806	0.21	0.659	Molecular Function	GO:0050431	transforming growth factor beta binding	0.000248425208266974	0.00597214200673806	0	0	29	44
GO:0044431 Golgi apparatus part	505	0.00605814865983082	3.568	0.44	Cellular Component	GO:0044431	Golgi apparatus part	0.000359652624923993	0.00605814865983082	0	0	505	1149
GO:0045921 positive regulation of exocytosis	88	0.00608871409370724	0.632	0.521	Biological Process	GO:0045921	positive regulation of exocytosis	0.000362849337462829	0.00608871409370724	0	0	88	169
GO:0005085 guanyl-nucleotide exchange factor activity	329	0.00609705237420178	2.379	0.451	Molecular Function	GO:0005085	guanyl-nucleotide exchange factor activity	0.000256285291718613	0.00609705237420178	0	0	329	729
GO:1990837 sequence-specific double-stranded DNA binding	747	0.00609705237420178	5.402	0.428	Molecular Function	GO:1990837	sequence-specific double-stranded DNA binding	0.000257679085365599	0.00609705237420178	0	0	747	1745
GO:0060123 regulation of growth hormone secretion	18	0.00616912325230779	0.129	0.75	Biological Process	GO:0060123	regulation of growth hormone secretion	0.000368159025716874	0.00616912325230779	0	0	18	24
GO:0016616 oxidoreductase activity, acting on the CH-OH group of donors, NAD or NADP as acceptor	124	0.00620297141641018	0.897	0.498	Molecular Function	GO:0016616	oxidoreductase activity, acting on the CH-OH group of donors, NAD or NADP as acceptor	0.000264219747520966	0.00620297141641018	0	0	124	249
GO:0007179 transforming growth factor beta receptor signaling pathway	173	0.00622286096852193	1.243	0.478	Biological Process	GO:0007179	transforming growth factor beta receptor signaling pathway	0.000371888283497366	0.00622286096852193	0	0	173	362
GO:2000765 regulation of cytoplasmic translation	24	0.00623428149529398	0.172	0.686	Biological Process	GO:2000765	regulation of cytoplasmic translation	0.000373094066320682	0.00623428149529398	0	0	24	35
GO:0019752 carboxylic acid metabolic process	731	0.00630544588876328	5.253	0.429	Biological Process	GO:0019752	carboxylic acid metabolic process	0.000377882186048093	0.00630544588876328	0	0	731	1704
GO:0008202 steroid metabolic process	200	0.00647957900716355	1.437	0.471	Biological Process	GO:0008202	steroid metabolic process	0.000388861758445689	0.00647957900716355	0	0	200	425
GO:0051049 regulation of transport	1324	0.00661130553170065	9.514	0.418	Biological Process	GO:0051049	regulation of transport	0.000397322037997118	0.00661130553170065	0	0	1324	3170
GO:0042474 middle ear morphogenesis	25	0.00663348494297465	0.18	0.676	Biological Process	GO:0042474	middle ear morphogenesis	0.000401122247927161	0.00663348494297465	0	0	25	37
GO:0046838 phosphorylated carbohydrate dephosphorylation	25	0.00663348494297465	0.18	0.676	Biological Process	GO:0046838	phosphorylated carbohydrate dephosphorylation	0.000401122247927161	0.00663348494297465	0	0	25	37
GO:0071545 inositol phosphate catabolic process	25	0.00663348494297465	0.18	0.676	Biological Process	GO:0071545	inositol phosphate catabolic process	0.000401122247927161	0.00663348494297465	0	0	25	37
GO:0090330 regulation of platelet aggregation	25	0.00663348494297465	0.18	0.676	Biological Process	GO:0090330	regulation of platelet aggregation	0.000401122247927161	0.00663348494297465	0	0	25	37
GO:0001763 morphogenesis of a branching structure	181	0.00663348494297465	1.301	0.475	Biological Process	GO:0001763	morphogenesis of a branching structure	0.000401438865526668	0.00663348494297465	0	0	181	381
GO:0004438 phosphatidylinositol-3-phosphatase activity	22	0.00666526938677112	0.159	0.71	Molecular Function	GO:0004438	phosphatidylinositol-3-phosphatase activity	0.000286129700796497	0.00666526938677112	0	0	22	31
GO:0048705 skeletal system morphogenesis	217	0.00667156334607222	1.559	0.467	Biological Process	GO:0048705	skeletal system morphogenesis	0.000404303234502614	0.00667156334607222	0	0	217	465
GO:0006956 complement activation	63	0.00687231430689371	0.453	0.548	Biological Process	GO:0006956	complement activation	0.00041704576497265	0.00687231430689371	0	0	63	115
GO:0016491 oxidoreductase activity	681	0.00698642803847388	4.925	0.43	Molecular Function	GO:0016491	oxidoreductase activity	0.000302241479201865	0.00698642803847388	0	0	681	1585
GO:0001776 leukocyte homeostasis	80	0.00699553729037453	0.575	0.526	Biological Process	GO:0001776	leukocyte homeostasis	0.000425697879429372	0.00699553729037453	0	0	80	152
GO:0033559 unsaturated fatty acid metabolic process	80	0.00699553729037453	0.575	0.526	Biological Process	GO:0033559	unsaturated fatty acid metabolic process	0.000425697879429372	0.00699553729037453	0	0	80	152
GO:0043218 compact myelin	25	0.0070164316593721	0.177	0.676	Cellular Component	GO:0043218	compact myelin	0.000424248555675662	0.0070164316593721	0	0	25	37
GO:0031256 leading edge membrane	129	0.0070164316593721	0.912	0.494	Cellular Component	GO:0031256	leading edge membrane	0.000425799282758729	0.0070164316593721	0	0	129	261
GO:0046835 carbohydrate phosphorylation	43	0.00721958607534002	0.309	0.589	Biological Process	GO:0046835	carbohydrate phosphorylation	0.000439937845450466	0.00721958607534002	0	0	43	73
GO:0030522 intracellular receptor signaling pathway	218	0.00728337264841459	1.566	0.466	Biological Process	GO:0030522	intracellular receptor signaling pathway	0.000444436118465453	0.00728337264841459	0	0	218	468
GO:0002931 response to ischemia	27	0.00729023946702835	0.194	0.659	Biological Process	GO:0002931	response to ischemia	0.000446078946740278	0.00729023946702835	0	0	27	41
GO:1900101 regulation of endoplasmic reticulum unfolded protein response	27	0.00729023946702835	0.194	0.659	Biological Process	GO:1900101	regulation of endoplasmic reticulum unfolded protein response	0.000446078946740278	0.00729023946702835	0	0	27	41
GO:0007272 ensheathment of neurons	143	0.00732307438539317	1.028	0.486	Biological Process	GO:0007272	ensheathment of neurons	0.000449317389266611	0.00732307438539317	0	0	143	294
GO:0008366 axon ensheathment	143	0.00732307438539317	1.028	0.486	Biological Process	GO:0008366	axon ensheathment	0.000449317389266611	0.00732307438539317	0	0	143	294
GO:0002645 positive regulation of tolerance induction	12	0.00736165858461971	0.086	0.857	Biological Process	GO:0002645	positive regulation of tolerance induction	0.000457189106205272	0.00736165858461971	0	0	12	14
GO:0002664 regulation of T cell tolerance induction	12	0.00736165858461971	0.086	0.857	Biological Process	GO:0002664	regulation of T cell tolerance induction	0.000457189106205272	0.00736165858461971	0	0	12	14
GO:0019853 L-ascorbic acid biosynthetic process	12	0.00736165858461971	0.086	0.857	Biological Process	GO:0019853	L-ascorbic acid biosynthetic process	0.000457189106205272	0.00736165858461971	0	0	12	14
GO:0032468 Golgi calcium ion homeostasis	12	0.00736165858461971	0.086	0.857	Biological Process	GO:0032468	Golgi calcium ion homeostasis	0.000457189106205272	0.00736165858461971	0	0	12	14
GO:0032472 Golgi calcium ion transport	12	0.00736165858461971	0.086	0.857	Biological Process	GO:0032472	Golgi calcium ion transport	0.000457189106205272	0.00736165858461971	0	0	12	14
GO:0035926 chemokine (C-C motif) ligand 2 secretion	12	0.00736165858461971	0.086	0.857	Biological Process	GO:0035926	chemokine (C-C motif) ligand 2 secretion	0.000457189106205272	0.00736165858461971	0	0	12	14
GO:0045085 negative regulation of interleukin-2 biosynthetic process	12	0.00736165858461971	0.086	0.857	Biological Process	GO:0045085	negative regulation of interleukin-2 biosynthetic process	0.000457189106205272	0.00736165858461971	0	0	12	14
GO:0032241 positive regulation of nucleobase-containing compound transport	15	0.00736165858461971	0.108	0.789	Biological Process	GO:0032241	positive regulation of nucleobase-containing compound transport	0.000458481674482778	0.00736165858461971	0	0	15	19
GO:0035745 T-helper 2 cell cytokine production	15	0.00736165858461971	0.108	0.789	Biological Process	GO:0035745	T-helper 2 cell cytokine production	0.000458481674482778	0.00736165858461971	0	0	15	19
GO:0042541 hemoglobin biosynthetic process	15	0.00736165858461971	0.108	0.789	Biological Process	GO:0042541	hemoglobin biosynthetic process	0.000458481674482778	0.00736165858461971	0	0	15	19
GO:0046833 positive regulation of RNA export from nucleus	15	0.00736165858461971	0.108	0.789	Biological Process	GO:0046833	positive regulation of RNA export from nucleus	0.000458481674482778	0.00736165858461971	0	0	15	19
GO:0001960 negative regulation of cytokine-mediated signaling pathway	53	0.00739254109238343	0.381	0.564	Biological Process	GO:0001960	negative regulation of cytokine-mediated signaling pathway	0.000461025518855203	0.00739254109238343	0	0	53	94
GO:0008306 associative learning	73	0.00743015318133463	0.525	0.533	Biological Process	GO:0008306	associative learning	0.000463994793261119	0.00743015318133463	0	0	73	137
GO:0034504 protein localization to nucleus	262	0.00744017288338563	1.883	0.458	Biological Process	GO:0034504	protein localization to nucleus	0.000465244988930863	0.00744017288338563	0	0	262	572
GO:0048015 phosphatidylinositol-mediated signaling	178	0.00748718756390449	1.279	0.475	Biological Process	GO:0048015	phosphatidylinositol-mediated signaling	0.000468813322366355	0.00748718756390449	0	0	178	375
GO:1904036 negative regulation of epithelial cell apoptotic process	40	0.00749429377932858	0.287	0.597	Biological Process	GO:1904036	negative regulation of epithelial cell apoptotic process	0.000469887313510026	0.00749429377932858	0	0	40	67
GO:0051651 maintenance of location in cell	135	0.00757397515139618	0.97	0.489	Biological Process	GO:0051651	maintenance of location in cell	0.000475519003965448	0.00757397515139618	0	0	135	276
GO:0008209 androgen metabolic process	29	0.00758502776189018	0.208	0.644	Biological Process	GO:0008209	androgen metabolic process	0.000476849571399676	0.00758502776189018	0	0	29	45
GO:0005579 membrane attack complex	12	0.00761286021999565	0.085	0.857	Cellular Component	GO:0005579	membrane attack complex	0.000472985848686585	0.00761286021999565	0	0	12	14
GO:0030175 filopodium	99	0.00761286021999565	0.7	0.51	Cellular Component	GO:0030175	filopodium	0.000473901415183237	0.00761286021999565	0	0	99	194
GO:0036513 Derlin-1 retrotranslocation complex	15	0.00761286021999565	0.106	0.789	Cellular Component	GO:0036513	Derlin-1 retrotranslocation complex	0.000477059182651443	0.00761286021999565	0	0	15	19
GO:0030811 regulation of nucleotide catabolic process	52	0.00761526077923773	0.374	0.565	Biological Process	GO:0030811	regulation of nucleotide catabolic process	0.000479389422899807	0.00761526077923773	0	0	52	92
GO:0031669 cellular response to nutrient levels	168	0.00766121031048963	1.207	0.477	Biological Process	GO:0031669	cellular response to nutrient levels	0.000482925041394805	0.00766121031048963	0	0	168	352
GO:0034330 cell junction organization	272	0.0076718500108381	1.954	0.456	Biological Process	GO:0034330	cell junction organization	0.000484316759282004	0.0076718500108381	0	0	272	596
GO:0060560 developmental growth involved in morphogenesis	222	0.0076718500108381	1.595	0.464	Biological Process	GO:0060560	developmental growth involved in morphogenesis	0.000484883587221847	0.0076718500108381	0	0	222	478
GO:0099515 actin filament-based transport	30	0.00770091263126035	0.216	0.638	Biological Process	GO:0099515	actin filament-based transport	0.000487366805772226	0.00770091263126035	0	0	30	47
GO:0002020 protease binding	112	0.00772968159069517	0.81	0.502	Molecular Function	GO:0002020	protease binding	0.000336967816432967	0.00772968159069517	0	0	112	223
GO:0032813 tumor necrosis factor receptor superfamily binding	48	0.00778127509359068	0.347	0.578	Molecular Function	GO:0032813	tumor necrosis factor receptor superfamily binding	0.000342188355331255	0.00778127509359068	0	0	48	83
GO:0043395 heparan sulfate proteoglycan binding	18	0.00778127509359068	0.13	0.75	Molecular Function	GO:0043395	heparan sulfate proteoglycan binding	0.000346937225298749	0.00778127509359068	0	0	18	24
GO:0052744 phosphatidylinositol monophosphate phosphatase activity	24	0.00778127509359068	0.174	0.686	Molecular Function	GO:0052744	phosphatidylinositol monophosphate phosphatase activity	0.000347276007674398	0.00778127509359068	0	0	24	35
GO:0016627 oxidoreductase activity, acting on the CH-CH group of donors	64	0.00778127509359068	0.463	0.547	Molecular Function	GO:0016627	oxidoreductase activity, acting on the CH-CH group of donors	0.000349574754620546	0.00778127509359068	0	0	64	117
GO:0080090 regulation of primary metabolic process	4553	0.00782461078334365	32.715	0.402	Biological Process	GO:0080090	regulation of primary metabolic process	0.000495852034700726	0.00782461078334365	0	0	4553	11320
GO:0045742 positive regulation of epidermal growth factor receptor signaling pathway	36	0.00782976507632504	0.259	0.61	Biological Process	GO:0045742	positive regulation of epidermal growth factor receptor signaling pathway	0.000497265392723997	0.00782976507632504	0	0	36	59
GO:1901655 cellular response to ketone	51	0.00782976507632504	0.366	0.567	Biological Process	GO:1901655	cellular response to ketone	0.00049815023735558	0.00782976507632504	0	0	51	90
GO:2000514 regulation of CD4-positive, alpha-beta T cell activation	51	0.00782976507632504	0.366	0.567	Biological Process	GO:2000514	regulation of CD4-positive, alpha-beta T cell activation	0.00049815023735558	0.00782976507632504	0	0	51	90
GO:0032970 regulation of actin filament-based process	372	0.00786301873486212	2.673	0.446	Biological Process	GO:0032970	regulation of actin filament-based process	0.000500925903958398	0.00786301873486212	0	0	372	835
GO:0006878 cellular copper ion homeostasis	20	0.0079034042799441	0.144	0.714	Biological Process	GO:0006878	cellular copper ion homeostasis	0.000505488841809418	0.0079034042799441	0	0	20	28
GO:0043302 positive regulation of leukocyte degranulation	20	0.0079034042799441	0.144	0.714	Biological Process	GO:0043302	positive regulation of leukocyte degranulation	0.000505488841809418	0.0079034042799441	0	0	20	28
GO:0051124 synaptic growth at neuromuscular junction	20	0.0079034042799441	0.144	0.714	Biological Process	GO:0051124	synaptic growth at neuromuscular junction	0.000505488841809418	0.0079034042799441	0	0	20	28
GO:0000407 pre-autophagosomal structure	53	0.00795113493578682	0.375	0.564	Cellular Component	GO:0000407	pre-autophagosomal structure	0.000503501948440326	0.00795113493578682	0	0	53	94
GO:0071822 protein complex subunit organization	1416	0.00811156221398546	10.175	0.416	Biological Process	GO:0071822	protein complex subunit organization	0.000519483126512583	0.00811156221398546	0	0	1416	3404
GO:0071702 organic substance transport	1936	0.00812066441887197	13.911	0.412	Biological Process	GO:0071702	organic substance transport	0.000520747659561708	0.00812066441887197	0	0	1936	4704
GO:1903037 regulation of leukocyte cell-cell adhesion	273	0.00814254613329892	1.962	0.456	Biological Process	GO:1903037	regulation of leukocyte cell-cell adhesion	0.000523837648263274	0.00814254613329892	0	0	273	599
GO:0051493 regulation of cytoskeleton organization	515	0.00814254613329892	3.701	0.436	Biological Process	GO:0051493	regulation of cytoskeleton organization	0.000526165621786133	0.00814254613329892	0	0	515	1181
GO:0002666 positive regulation of T cell tolerance induction	8	0.00814254613329892	0.057	1	Biological Process	GO:0002666	positive regulation of T cell tolerance induction	0.00053103561738906	0.00814254613329892	0	0	8	8
GO:0005988 lactose metabolic process	8	0.00814254613329892	0.057	1	Biological Process	GO:0005988	lactose metabolic process	0.00053103561738906	0.00814254613329892	0	0	8	8
GO:0005989 lactose biosynthetic process	8	0.00814254613329892	0.057	1	Biological Process	GO:0005989	lactose biosynthetic process	0.00053103561738906	0.00814254613329892	0	0	8	8
GO:0014028 notochord formation	8	0.00814254613329892	0.057	1	Biological Process	GO:0014028	notochord formation	0.00053103561738906	0.00814254613329892	0	0	8	8
GO:0030263 apoptotic chromosome condensation	8	0.00814254613329892	0.057	1	Biological Process	GO:0030263	apoptotic chromosome condensation	0.00053103561738906	0.00814254613329892	0	0	8	8
GO:0042357 thiamine diphosphate metabolic process	8	0.00814254613329892	0.057	1	Biological Process	GO:0042357	thiamine diphosphate metabolic process	0.00053103561738906	0.00814254613329892	0	0	8	8
GO:0044278 cell wall disruption in other organism	8	0.00814254613329892	0.057	1	Biological Process	GO:0044278	cell wall disruption in other organism	0.00053103561738906	0.00814254613329892	0	0	8	8
GO:0050925 negative regulation of negative chemotaxis	8	0.00814254613329892	0.057	1	Biological Process	GO:0050925	negative regulation of negative chemotaxis	0.00053103561738906	0.00814254613329892	0	0	8	8
GO:0051770 positive regulation of nitric-oxide synthase biosynthetic process	8	0.00814254613329892	0.057	1	Biological Process	GO:0051770	positive regulation of nitric-oxide synthase biosynthetic process	0.00053103561738906	0.00814254613329892	0	0	8	8
GO:0072708 response to sorbitol	8	0.00814254613329892	0.057	1	Biological Process	GO:0072708	response to sorbitol	0.00053103561738906	0.00814254613329892	0	0	8	8
GO:1904693 midbrain morphogenesis	8	0.00814254613329892	0.057	1	Biological Process	GO:1904693	midbrain morphogenesis	0.00053103561738906	0.00814254613329892	0	0	8	8
GO:0001678 cellular glucose homeostasis	90	0.00820219226609856	0.647	0.514	Biological Process	GO:0001678	cellular glucose homeostasis	0.000535614032484865	0.00820219226609856	0	0	90	175
GO:0045159 myosin II binding	25	0.00823614378944257	0.181	0.676	Molecular Function	GO:0045159	myosin II binding	0.000372750600786752	0.00823614378944257	0	0	25	37
GO:0044262 cellular carbohydrate metabolic process	267	0.0082433917152573	1.919	0.456	Biological Process	GO:0044262	cellular carbohydrate metabolic process	0.000538996319135927	0.0082433917152573	0	0	267	585
GO:0050732 negative regulation of peptidyl-tyrosine phosphorylation	64	0.00827061165548707	0.46	0.542	Biological Process	GO:0050732	negative regulation of peptidyl-tyrosine phosphorylation	0.000541470294718811	0.00827061165548707	0	0	64	118
GO:0043226 organelle	9347	0.00831735650583251	66.047	0.397	Cellular Component	GO:0043226	organelle	0.000532179143183215	0.00831735650583251	0	0	9347	23540
GO:0007632 visual behavior	57	0.00832766397702327	0.41	0.553	Biological Process	GO:0007632	visual behavior	0.000546869575445979	0.00832766397702327	0	0	57	103
GO:0032007 negative regulation of TOR signaling	57	0.00832766397702327	0.41	0.553	Biological Process	GO:0032007	negative regulation of TOR signaling	0.000546869575445979	0.00832766397702327	0	0	57	103
GO:0031341 regulation of cell killing	94	0.00832766397702327	0.675	0.511	Biological Process	GO:0031341	regulation of cell killing	0.000547302408427834	0.00832766397702327	0	0	94	184
GO:0044282 small molecule catabolic process	261	0.00841858736612413	1.875	0.457	Biological Process	GO:0044282	small molecule catabolic process	0.000553984597535783	0.00841858736612413	0	0	261	571
GO:0002677 negative regulation of chronic inflammatory response	10	0.00860116924968624	0.072	0.909	Biological Process	GO:0002677	negative regulation of chronic inflammatory response	0.000572496828521167	0.00860116924968624	0	0	10	11
GO:0019254 carnitine metabolic process, CoA-linked	10	0.00860116924968624	0.072	0.909	Biological Process	GO:0019254	carnitine metabolic process, CoA-linked	0.000572496828521167	0.00860116924968624	0	0	10	11
GO:0031022 nuclear migration along microfilament	10	0.00860116924968624	0.072	0.909	Biological Process	GO:0031022	nuclear migration along microfilament	0.000572496828521167	0.00860116924968624	0	0	10	11
GO:0035898 parathyroid hormone secretion	10	0.00860116924968624	0.072	0.909	Biological Process	GO:0035898	parathyroid hormone secretion	0.000572496828521167	0.00860116924968624	0	0	10	11
GO:0070317 negative regulation of G0 to G1 transition	10	0.00860116924968624	0.072	0.909	Biological Process	GO:0070317	negative regulation of G0 to G1 transition	0.000572496828521167	0.00860116924968624	0	0	10	11
GO:0071596 ubiquitin-dependent protein catabolic process via the N-end rule pathway	10	0.00860116924968624	0.072	0.909	Biological Process	GO:0071596	ubiquitin-dependent protein catabolic process via the N-end rule pathway	0.000572496828521167	0.00860116924968624	0	0	10	11
GO:0086103 G-protein coupled receptor signaling pathway involved in heart process	10	0.00860116924968624	0.072	0.909	Biological Process	GO:0086103	G-protein coupled receptor signaling pathway involved in heart process	0.000572496828521167	0.00860116924968624	0	0	10	11
GO:0090131 mesenchyme migration	10	0.00860116924968624	0.072	0.909	Biological Process	GO:0090131	mesenchyme migration	0.000572496828521167	0.00860116924968624	0	0	10	11
GO:1990927 calcium ion regulated lysosome exocytosis	10	0.00860116924968624	0.072	0.909	Biological Process	GO:1990927	calcium ion regulated lysosome exocytosis	0.000572496828521167	0.00860116924968624	0	0	10	11
GO:0010941 regulation of cell death	1111	0.00881154804951011	7.983	0.42	Biological Process	GO:0010941	regulation of cell death	0.000587648124256289	0.00881154804951011	0	0	1111	2648
GO:0006566 threonine metabolic process	16	0.00881154804951011	0.115	0.762	Biological Process	GO:0006566	threonine metabolic process	0.000590970438834578	0.00881154804951011	0	0	16	21
GO:0007296 vitellogenesis	16	0.00881154804951011	0.115	0.762	Biological Process	GO:0007296	vitellogenesis	0.000590970438834578	0.00881154804951011	0	0	16	21
GO:0042448 progesterone metabolic process	16	0.00881154804951011	0.115	0.762	Biological Process	GO:0042448	progesterone metabolic process	0.000590970438834578	0.00881154804951011	0	0	16	21
GO:0044034 multi-organism biosynthetic process	16	0.00881154804951011	0.115	0.762	Biological Process	GO:0044034	multi-organism biosynthetic process	0.000590970438834578	0.00881154804951011	0	0	16	21
GO:0048755 branching morphogenesis of a nerve	16	0.00881154804951011	0.115	0.762	Biological Process	GO:0048755	branching morphogenesis of a nerve	0.000590970438834578	0.00881154804951011	0	0	16	21
GO:0051249 regulation of lymphocyte activation	343	0.00881154804951011	2.465	0.447	Biological Process	GO:0051249	regulation of lymphocyte activation	0.000591676887662253	0.00881154804951011	0	0	343	767
GO:1903708 positive regulation of hemopoiesis	164	0.00885205544550966	1.178	0.477	Biological Process	GO:1903708	positive regulation of hemopoiesis	0.000595139870056508	0.00885205544550966	0	0	164	344
GO:0002639 positive regulation of immunoglobulin production	46	0.0088599685386399	0.331	0.575	Biological Process	GO:0002639	positive regulation of immunoglobulin production	0.000596415542050461	0.0088599685386399	0	0	46	80
GO:0000976 transcription regulatory region sequence-specific DNA binding	699	0.00888262259859432	5.055	0.428	Molecular Function	GO:0000976	transcription regulatory region sequence-specific DNA binding	0.000404964823962536	0.00888262259859432	0	0	699	1633
GO:0019220 regulation of phosphate metabolic process	1408	0.00897585619960108	10.117	0.416	Biological Process	GO:0019220	regulation of phosphate metabolic process	0.000605137130374594	0.00897585619960108	0	0	1408	3387
GO:1903034 regulation of response to wounding	350	0.00897585619960108	2.515	0.446	Biological Process	GO:1903034	regulation of response to wounding	0.000605723382951088	0.00897585619960108	0	0	350	784
GO:0019079 viral genome replication	123	0.00912618960079137	0.884	0.492	Biological Process	GO:0019079	viral genome replication	0.00061939350613975	0.00912618960079137	0	0	123	250
GO:0043114 regulation of vascular permeability	22	0.00912618960079137	0.158	0.688	Biological Process	GO:0043114	regulation of vascular permeability	0.000619698454510678	0.00912618960079137	0	0	22	32
GO:0051930 regulation of sensory perception of pain	22	0.00912618960079137	0.158	0.688	Biological Process	GO:0051930	regulation of sensory perception of pain	0.000619698454510678	0.00912618960079137	0	0	22	32
GO:0051931 regulation of sensory perception	22	0.00912618960079137	0.158	0.688	Biological Process	GO:0051931	regulation of sensory perception	0.000619698454510678	0.00912618960079137	0	0	22	32
GO:2001028 positive regulation of endothelial cell chemotaxis	22	0.00912618960079137	0.158	0.688	Biological Process	GO:2001028	positive regulation of endothelial cell chemotaxis	0.000619698454510678	0.00912618960079137	0	0	22	32
GO:0033391 chromatoid body	21	0.00919615198962792	0.148	0.7	Cellular Component	GO:0033391	chromatoid body	0.000594474205134259	0.00919615198962792	0	0	21	30
GO:0060485 mesenchyme development	228	0.00925297114806816	1.638	0.462	Biological Process	GO:0060485	mesenchyme development	0.000629083987740071	0.00925297114806816	0	0	228	494
GO:0016788 hydrolase activity, acting on ester bonds	743	0.00932359228442286	5.374	0.427	Molecular Function	GO:0016788	hydrolase activity, acting on ester bonds	0.000428171625707273	0.00932359228442286	0	0	743	1742
GO:0098588 bounding membrane of organelle	1209	0.00935846288795051	8.543	0.419	Cellular Component	GO:0098588	bounding membrane of organelle	0.00061113972685165	0.00935846288795051	0	0	1209	2883
GO:0030911 TPR domain binding	15	0.00941010123803587	0.108	0.789	Molecular Function	GO:0030911	TPR domain binding	0.000435275897533107	0.00941010123803587	0	0	15	19
GO:0034249 negative regulation of cellular amide metabolic process	184	0.00948361186517577	1.322	0.471	Biological Process	GO:0034249	negative regulation of cellular amide metabolic process	0.000645560619662376	0.00948361186517577	0	0	184	391
GO:0003014 renal system process	77	0.00952550783972688	0.553	0.524	Biological Process	GO:0003014	renal system process	0.00064921205018115	0.00952550783972688	0	0	77	147
GO:0002694 regulation of leukocyte activation	405	0.00952965257850861	2.91	0.442	Biological Process	GO:0002694	regulation of leukocyte activation	0.000650294405432894	0.00952965257850861	0	0	405	917
GO:0016064 immunoglobulin mediated immune response	103	0.00963638016268298	0.74	0.502	Biological Process	GO:0016064	immunoglobulin mediated immune response	0.000659195050578028	0.00963638016268298	0	0	103	205
GO:0019724 B cell mediated immunity	103	0.00963638016268298	0.74	0.502	Biological Process	GO:0019724	B cell mediated immunity	0.000659195050578028	0.00963638016268298	0	0	103	205
GO:0051721 protein phosphatase 2A binding	30	0.00964218356200684	0.217	0.638	Molecular Function	GO:0051721	protein phosphatase 2A binding	0.00044921986644957	0.00964218356200684	0	0	30	47
GO:0015106 bicarbonate transmembrane transporter activity	36	0.00967455851730873	0.26	0.61	Molecular Function	GO:0015106	bicarbonate transmembrane transporter activity	0.000453947670862074	0.00967455851730873	0	0	36	59
GO:0032989 cellular component morphogenesis	1378	0.00968165030194846	9.902	0.416	Biological Process	GO:0032989	cellular component morphogenesis	0.000663104469228634	0.00968165030194846	0	0	1378	3314
GO:0034754 cellular hormone metabolic process	86	0.00969413088104215	0.618	0.515	Biological Process	GO:0034754	cellular hormone metabolic process	0.000664772950294732	0.00969413088104215	0	0	86	167
GO:0001696 gastric acid secretion	23	0.00970774376616029	0.165	0.676	Biological Process	GO:0001696	gastric acid secretion	0.000666521269155541	0.00970774376616029	0	0	23	34
GO:0048156 tau protein binding	32	0.00971797515232141	0.231	0.627	Molecular Function	GO:0048156	tau protein binding	0.000459218792555621	0.00971797515232141	0	0	32	51
GO:0004407 histone deacetylase activity	58	0.00974096811669137	0.419	0.552	Molecular Function	GO:0004407	histone deacetylase activity	0.000463546902058857	0.00974096811669137	0	0	58	105
GO:0048706 embryonic skeletal system development	114	0.00986980713608569	0.819	0.496	Biological Process	GO:0048706	embryonic skeletal system development	0.000678476753773223	0.00986980713608569	0	0	114	230
GO:0044453 nuclear membrane part	22	0.00988121987013024	0.155	0.688	Cellular Component	GO:0044453	nuclear membrane part	0.000651795505945266	0.00988121987013024	0	0	22	32
GO:2000027 regulation of organ morphogenesis	142	0.00989062691751433	1.02	0.483	Biological Process	GO:2000027	regulation of organ morphogenesis	0.000680738129290058	0.00989062691751433	0	0	142	294
GO:0032403 protein complex binding	868	0.00990105785831959	6.278	0.423	Molecular Function	GO:0032403	protein complex binding	0.000474460010515149	0.00990105785831959	0	0	868	2052
GO:0051174 regulation of phosphorus metabolic process	1409	0.00999035339469378	10.124	0.415	Biological Process	GO:0051174	regulation of phosphorus metabolic process	0.000688440501682356	0.00999035339469378	0	0	1409	3392
GO:0010870 positive regulation of receptor biosynthetic process	13	0.0100540114979853	0.093	0.812	Biological Process	GO:0010870	positive regulation of receptor biosynthetic process	0.000697046625594752	0.0100540114979853	0	0	13	16
GO:0019755 one-carbon compound transport	13	0.0100540114979853	0.093	0.812	Biological Process	GO:0019755	one-carbon compound transport	0.000697046625594752	0.0100540114979853	0	0	13	16
GO:0043116 negative regulation of vascular permeability	13	0.0100540114979853	0.093	0.812	Biological Process	GO:0043116	negative regulation of vascular permeability	0.000697046625594752	0.0100540114979853	0	0	13	16
GO:0071600 otic vesicle morphogenesis	13	0.0100540114979853	0.093	0.812	Biological Process	GO:0071600	otic vesicle morphogenesis	0.000697046625594752	0.0100540114979853	0	0	13	16
GO:1904396 regulation of neuromuscular junction development	13	0.0100540114979853	0.093	0.812	Biological Process	GO:1904396	regulation of neuromuscular junction development	0.000697046625594752	0.0100540114979853	0	0	13	16
GO:0001228 transcriptional activator activity, RNA polymerase II transcription regulatory region sequence-specific binding	372	0.0100983336213514	2.69	0.444	Molecular Function	GO:0001228	transcriptional activator activity, RNA polymerase II transcription regulatory region sequence-specific binding	0.000487274001695826	0.0100983336213514	0	0	372	838
GO:0046855 inositol phosphate dephosphorylation	24	0.0101761456146708	0.172	0.667	Biological Process	GO:0046855	inositol phosphate dephosphorylation	0.000706368341726769	0.0101761456146708	0	0	24	36
GO:0009892 negative regulation of metabolic process	2186	0.0102930303998297	15.707	0.409	Biological Process	GO:0009892	negative regulation of metabolic process	0.000715345742073106	0.0102930303998297	0	0	2186	5339
GO:0003730 mRNA 3'-UTR binding	88	0.0102969141235772	0.636	0.515	Molecular Function	GO:0003730	mRNA 3'-UTR binding	0.00051215797865899	0.0102969141235772	0	0	88	171
GO:0000700 mismatch base pair DNA N-glycosylase activity	8	0.0102969141235772	0.058	1	Molecular Function	GO:0000700	mismatch base pair DNA N-glycosylase activity	0.00051398905774928	0.0102969141235772	0	0	8	8
GO:0004419 hydroxymethylglutaryl-CoA lyase activity	8	0.0102969141235772	0.058	1	Molecular Function	GO:0004419	hydroxymethylglutaryl-CoA lyase activity	0.00051398905774928	0.0102969141235772	0	0	8	8
GO:0004461 lactose synthase activity	8	0.0102969141235772	0.058	1	Molecular Function	GO:0004461	lactose synthase activity	0.00051398905774928	0.0102969141235772	0	0	8	8
GO:0055056 D-glucose transmembrane transporter activity	8	0.0102969141235772	0.058	1	Molecular Function	GO:0055056	D-glucose transmembrane transporter activity	0.00051398905774928	0.0102969141235772	0	0	8	8
GO:0071636 positive regulation of transforming growth factor beta production	17	0.0103045293975566	0.122	0.739	Biological Process	GO:0071636	positive regulation of transforming growth factor beta production	0.000717874718815843	0.0103045293975566	0	0	17	23
GO:0097154 GABAergic neuron differentiation	17	0.0103045293975566	0.122	0.739	Biological Process	GO:0097154	GABAergic neuron differentiation	0.000717874718815843	0.0103045293975566	0	0	17	23
GO:0051196 regulation of coenzyme metabolic process	58	0.0103077496186386	0.417	0.547	Biological Process	GO:0051196	regulation of coenzyme metabolic process	0.000719823727171479	0.0103077496186386	0	0	58	106
GO:0010605 negative regulation of macromolecule metabolic process	2012	0.0103077496186386	14.457	0.41	Biological Process	GO:0010605	negative regulation of macromolecule metabolic process	0.000719829417719263	0.0103077496186386	0	0	2012	4902
GO:0033043 regulation of organelle organization	1099	0.0104485389871973	7.897	0.419	Biological Process	GO:0033043	regulation of organelle organization	0.000730538272312855	0.0104485389871973	0	0	1099	2622
GO:0019955 cytokine binding	104	0.0104596137697825	0.752	0.502	Molecular Function	GO:0019955	cytokine binding	0.000527838314891408	0.0104596137697825	0	0	104	207
GO:0030234 enzyme regulator activity	894	0.0104596137697825	6.466	0.422	Molecular Function	GO:0030234	enzyme regulator activity	0.000529071977706138	0.0104596137697825	0	0	894	2118
GO:0035295 tube development	513	0.0104895943946127	3.686	0.435	Biological Process	GO:0035295	tube development	0.000734289216477002	0.0104895943946127	0	0	513	1180
GO:1902582 single-organism intracellular transport	1473	0.0105108587220313	10.584	0.415	Biological Process	GO:1902582	single-organism intracellular transport	0.000736659982616765	0.0105108587220313	0	0	1473	3553
GO:0006814 sodium ion transport	163	0.0105126592056101	1.171	0.475	Biological Process	GO:0006814	sodium ion transport	0.000738586712166536	0.0105126592056101	0	0	163	343
GO:0035313 wound healing, spreading of epidermal cells	25	0.0105126592056101	0.18	0.658	Biological Process	GO:0035313	wound healing, spreading of epidermal cells	0.000739433306555422	0.0105126592056101	0	0	25	38
GO:2000353 positive regulation of endothelial cell apoptotic process	25	0.0105126592056101	0.18	0.658	Biological Process	GO:2000353	positive regulation of endothelial cell apoptotic process	0.000739433306555422	0.0105126592056101	0	0	25	38
GO:0044087 regulation of cellular component biogenesis	828	0.0105323941327045	5.95	0.424	Biological Process	GO:0044087	regulation of cellular component biogenesis	0.000741966645277038	0.0105323941327045	0	0	828	1952
GO:0003013 circulatory system process	320	0.0105323941327045	2.299	0.448	Biological Process	GO:0003013	circulatory system process	0.00074258948056671	0.0105323941327045	0	0	320	714
GO:1903524 positive regulation of blood circulation	38	0.0106126418719692	0.273	0.594	Biological Process	GO:1903524	positive regulation of blood circulation	0.000749138141205817	0.0106126418719692	0	0	38	64
GO:0000405 bubble DNA binding	10	0.0107485891764432	0.072	0.909	Molecular Function	GO:0000405	bubble DNA binding	0.000550842839657989	0.0107485891764432	0	0	10	11
GO:0034056 estrogen response element binding	10	0.0107485891764432	0.072	0.909	Molecular Function	GO:0034056	estrogen response element binding	0.000550842839657989	0.0107485891764432	0	0	10	11
GO:0016833 oxo-acid-lyase activity	16	0.0107781209742261	0.116	0.762	Molecular Function	GO:0016833	oxo-acid-lyase activity	0.00056009137491377	0.0107781209742261	0	0	16	21
GO:0042500 aspartic endopeptidase activity, intramembrane cleaving	16	0.0107781209742261	0.116	0.762	Molecular Function	GO:0042500	aspartic endopeptidase activity, intramembrane cleaving	0.00056009137491377	0.0107781209742261	0	0	16	21
GO:0004867 serine-type endopeptidase inhibitor activity	72	0.0107781209742261	0.521	0.529	Molecular Function	GO:0004867	serine-type endopeptidase inhibitor activity	0.00056311647020083	0.0107781209742261	0	0	72	136
GO:0044058 regulation of digestive system process	37	0.0108008564458077	0.266	0.597	Biological Process	GO:0044058	regulation of digestive system process	0.000764938746979584	0.0108008564458077	0	0	37	62
GO:0032373 positive regulation of sterol transport	26	0.0108008564458077	0.187	0.65	Biological Process	GO:0032373	positive regulation of sterol transport	0.000766050335463108	0.0108008564458077	0	0	26	40
GO:0032376 positive regulation of cholesterol transport	26	0.0108008564458077	0.187	0.65	Biological Process	GO:0032376	positive regulation of cholesterol transport	0.000766050335463108	0.0108008564458077	0	0	26	40
GO:0043011 myeloid dendritic cell differentiation	26	0.0108008564458077	0.187	0.65	Biological Process	GO:0043011	myeloid dendritic cell differentiation	0.000766050335463108	0.0108008564458077	0	0	26	40
GO:0097485 neuron projection guidance	221	0.010850359241088	1.588	0.461	Biological Process	GO:0097485	neuron projection guidance	0.000770472042803462	0.010850359241088	0	0	221	479
GO:0030145 manganese ion binding	60	0.0110345532334477	0.434	0.545	Molecular Function	GO:0030145	manganese ion binding	0.000580186160028198	0.0110345532334477	0	0	60	110
GO:0006958 complement activation, classical pathway	35	0.0111393534758213	0.251	0.603	Biological Process	GO:0006958	complement activation, classical pathway	0.000791928184826307	0.0111393534758213	0	0	35	58
GO:0070050 neuron cellular homeostasis	34	0.0112617203876216	0.244	0.607	Biological Process	GO:0070050	neuron cellular homeostasis	0.000802518097120254	0.0112617203876216	0	0	34	56
GO:1904037 positive regulation of epithelial cell apoptotic process	34	0.0112617203876216	0.244	0.607	Biological Process	GO:1904037	positive regulation of epithelial cell apoptotic process	0.000802518097120254	0.0112617203876216	0	0	34	56
GO:0042578 phosphoric ester hydrolase activity	441	0.0112877261568264	3.189	0.438	Molecular Function	GO:0042578	phosphoric ester hydrolase activity	0.000597254062873678	0.0112877261568264	0	0	441	1007
GO:1902993 positive regulation of amyloid precursor protein catabolic process	33	0.0113632711550065	0.237	0.611	Biological Process	GO:1902993	positive regulation of amyloid precursor protein catabolic process	0.000810721150100229	0.0113632711550065	0	0	33	54
GO:0099625 ventricular cardiac muscle cell membrane repolarization	29	0.0113632711550065	0.208	0.63	Biological Process	GO:0099625	ventricular cardiac muscle cell membrane repolarization	0.000811662225357609	0.0113632711550065	0	0	29	46
GO:0030516 regulation of axon extension	91	0.0113699444280938	0.654	0.508	Biological Process	GO:0030516	regulation of axon extension	0.000813093222489166	0.0113699444280938	0	0	91	179
GO:0010640 regulation of platelet-derived growth factor receptor signaling pathway	32	0.0113856350345629	0.23	0.615	Biological Process	GO:0010640	regulation of platelet-derived growth factor receptor signaling pathway	0.00081616017388747	0.0113856350345629	0	0	32	52
GO:0031571 mitotic G1 DNA damage checkpoint	30	0.0113856350345629	0.216	0.625	Biological Process	GO:0031571	mitotic G1 DNA damage checkpoint	0.000817082252354481	0.0113856350345629	0	0	30	48
GO:0044783 G1 DNA damage checkpoint	30	0.0113856350345629	0.216	0.625	Biological Process	GO:0044783	G1 DNA damage checkpoint	0.000817082252354481	0.0113856350345629	0	0	30	48
GO:2000406 positive regulation of T cell migration	31	0.0113910456283713	0.223	0.62	Biological Process	GO:2000406	positive regulation of T cell migration	0.000818426645785284	0.0113910456283713	0	0	31	50
GO:0010256 endomembrane system organization	592	0.0114126072616813	4.254	0.431	Biological Process	GO:0010256	endomembrane system organization	0.000820933726981774	0.0114126072616813	0	0	592	1374
GO:0090195 chemokine secretion	18	0.0115965320540824	0.129	0.72	Biological Process	GO:0090195	chemokine secretion	0.000835137191741035	0.0115965320540824	0	0	18	25
GO:0030879 mammary gland development	128	0.0116088252758867	0.92	0.487	Biological Process	GO:0030879	mammary gland development	0.000836996887022548	0.0116088252758867	0	0	128	263
GO:0033627 cell adhesion mediated by integrin	72	0.0117071261698937	0.517	0.526	Biological Process	GO:0033627	cell adhesion mediated by integrin	0.000845067022503656	0.0117071261698937	0	0	72	137
GO:0032868 response to insulin	190	0.0120059233233373	1.365	0.467	Biological Process	GO:0032868	response to insulin	0.000867643107385716	0.0120059233233373	0	0	190	407
GO:0045944 positive regulation of transcription from RNA polymerase II promoter	1009	0.0121102464580703	7.25	0.42	Biological Process	GO:0045944	positive regulation of transcription from RNA polymerase II promoter	0.000876620546436282	0.0121102464580703	0	0	1009	2402
GO:0034103 regulation of tissue remodeling	66	0.0121102464580703	0.474	0.532	Biological Process	GO:0034103	regulation of tissue remodeling	0.000878231739111358	0.0121102464580703	0	0	66	124
GO:0060675 ureteric bud morphogenesis	66	0.0121102464580703	0.474	0.532	Biological Process	GO:0060675	ureteric bud morphogenesis	0.000878231739111358	0.0121102464580703	0	0	66	124
GO:0003923 GPI-anchor transamidase activity	13	0.0121956925391524	0.094	0.812	Molecular Function	GO:0003923	GPI-anchor transamidase activity	0.000665588544566054	0.0121956925391524	0	0	13	16
GO:0004340 glucokinase activity	13	0.0121956925391524	0.094	0.812	Molecular Function	GO:0004340	glucokinase activity	0.000665588544566054	0.0121956925391524	0	0	13	16
GO:0004396 hexokinase activity	13	0.0121956925391524	0.094	0.812	Molecular Function	GO:0004396	hexokinase activity	0.000665588544566054	0.0121956925391524	0	0	13	16
GO:0008865 fructokinase activity	13	0.0121956925391524	0.094	0.812	Molecular Function	GO:0008865	fructokinase activity	0.000665588544566054	0.0121956925391524	0	0	13	16
GO:0019158 mannokinase activity	13	0.0121956925391524	0.094	0.812	Molecular Function	GO:0019158	mannokinase activity	0.000665588544566054	0.0121956925391524	0	0	13	16
GO:0002819 regulation of adaptive immune response	150	0.0122398192446996	1.078	0.478	Biological Process	GO:0002819	regulation of adaptive immune response	0.000888655669520328	0.0122398192446996	0	0	150	314
GO:0003230 cardiac atrium development	45	0.0122783672901708	0.323	0.57	Biological Process	GO:0003230	cardiac atrium development	0.000895426582537357	0.0122783672901708	0	0	45	79
GO:0070527 platelet aggregation	45	0.0122783672901708	0.323	0.57	Biological Process	GO:0070527	platelet aggregation	0.000895426582537357	0.0122783672901708	0	0	45	79
GO:2000378 negative regulation of reactive oxygen species metabolic process	45	0.0122783672901708	0.323	0.57	Biological Process	GO:2000378	negative regulation of reactive oxygen species metabolic process	0.000895426582537357	0.0122783672901708	0	0	45	79
GO:0055114 oxidation-reduction process	839	0.0122783672901708	6.029	0.423	Biological Process	GO:0055114	oxidation-reduction process	0.000895576731169918	0.0122783672901708	0	0	839	1982
GO:0071383 cellular response to steroid hormone stimulus	212	0.0124312063838824	1.523	0.462	Biological Process	GO:0071383	cellular response to steroid hormone stimulus	0.000907768134461782	0.0124312063838824	0	0	212	459
GO:0050920 regulation of chemotaxis	171	0.012588890457481	1.229	0.471	Biological Process	GO:0050920	regulation of chemotaxis	0.000921238854356537	0.012588890457481	0	0	171	363
GO:0090288 negative regulation of cellular response to growth factor stimulus	133	0.012588890457481	0.956	0.484	Biological Process	GO:0090288	negative regulation of cellular response to growth factor stimulus	0.000921396044898727	0.012588890457481	0	0	133	275
GO:0046651 lymphocyte proliferation	220	0.0126211468243693	1.581	0.46	Biological Process	GO:0046651	lymphocyte proliferation	0.00092481628149021	0.0126211468243693	0	0	220	478
GO:0003281 ventricular septum development	75	0.0127445880225533	0.539	0.521	Biological Process	GO:0003281	ventricular septum development	0.000936000882972479	0.0127445880225533	0	0	75	144
GO:0072078 nephron tubule morphogenesis	75	0.0127445880225533	0.539	0.521	Biological Process	GO:0072078	nephron tubule morphogenesis	0.000936000882972479	0.0127445880225533	0	0	75	144
GO:0032536 regulation of cell projection size	14	0.0127603073657377	0.101	0.778	Biological Process	GO:0032536	regulation of cell projection size	0.000939822044899245	0.0127603073657377	0	0	14	18
GO:0035434 copper ion transmembrane transport	14	0.0127603073657377	0.101	0.778	Biological Process	GO:0035434	copper ion transmembrane transport	0.000939822044899245	0.0127603073657377	0	0	14	18
GO:0042118 endothelial cell activation	19	0.0127603073657377	0.137	0.704	Biological Process	GO:0042118	endothelial cell activation	0.000940368462910669	0.0127603073657377	0	0	19	27
GO:0033077 T cell differentiation in thymus	84	0.0127661761839481	0.604	0.512	Biological Process	GO:0033077	T cell differentiation in thymus	0.000942944018958729	0.0127661761839481	0	0	84	164
GO:0071594 thymocyte aggregation	84	0.0127661761839481	0.604	0.512	Biological Process	GO:0071594	thymocyte aggregation	0.000942944018958729	0.0127661761839481	0	0	84	164
GO:0042552 myelination	139	0.01288119980567	0.999	0.481	Biological Process	GO:0042552	myelination	0.000952521154003299	0.01288119980567	0	0	139	289
GO:0003018 vascular process in circulatory system	88	0.0129378826706244	0.632	0.509	Biological Process	GO:0003018	vascular process in circulatory system	0.000958156805819222	0.0129378826706244	0	0	88	173
GO:0050663 cytokine secretion	188	0.0129378826706244	1.351	0.467	Biological Process	GO:0050663	cytokine secretion	0.000958884539043258	0.0129378826706244	0	0	188	403
GO:0031960 response to corticosteroid	43	0.0129575122266924	0.309	0.573	Biological Process	GO:0031960	response to corticosteroid	0.000962514547643345	0.0129575122266924	0	0	43	75
GO:0045744 negative regulation of G-protein coupled receptor protein signaling pathway	43	0.0129575122266924	0.309	0.573	Biological Process	GO:0045744	negative regulation of G-protein coupled receptor protein signaling pathway	0.000962514547643345	0.0129575122266924	0	0	43	75
GO:0021700 developmental maturation	230	0.0130587951679068	1.653	0.458	Biological Process	GO:0021700	developmental maturation	0.000971134171459245	0.0130587951679068	0	0	230	502
GO:0051193 regulation of cofactor metabolic process	58	0.0131588810262914	0.417	0.542	Biological Process	GO:0051193	regulation of cofactor metabolic process	0.000979681674527488	0.0131588810262914	0	0	58	107
GO:0010259 multicellular organism aging	42	0.0133684095344896	0.302	0.575	Biological Process	GO:0010259	multicellular organism aging	0.000996403195117238	0.0133684095344896	0	0	42	73
GO:0015294 solute:cation symporter activity	120	0.0134996132927686	0.868	0.49	Molecular Function	GO:0015294	solute:cation symporter activity	0.000741243325559674	0.0134996132927686	0	0	120	245
GO:0034237 protein kinase A regulatory subunit binding	30	0.0135838436671273	0.217	0.625	Molecular Function	GO:0034237	protein kinase A regulatory subunit binding	0.00075488608342375	0.0135838436671273	0	0	30	48
GO:0005158 insulin receptor binding	31	0.0135838436671273	0.224	0.62	Molecular Function	GO:0005158	insulin receptor binding	0.000754909115610738	0.0135838436671273	0	0	31	50
GO:1900748 positive regulation of vascular endothelial growth factor signaling pathway	11	0.0135921222174459	0.079	0.846	Biological Process	GO:1900748	positive regulation of vascular endothelial growth factor signaling pathway	0.00101421828532058	0.0135921222174459	0	0	11	13
GO:0070482 response to oxygen levels	166	0.0136444608748168	1.193	0.472	Biological Process	GO:0070482	response to oxygen levels	0.00101926894230208	0.0136444608748168	0	0	166	352
GO:0001726 ruffle	162	0.0137111333589141	1.145	0.475	Cellular Component	GO:0001726	ruffle	0.000913472605046387	0.0137111333589141	0	0	162	341
GO:0035239 tube morphogenesis	330	0.0137499841778061	2.371	0.445	Biological Process	GO:0035239	tube morphogenesis	0.00102830585046376	0.0137499841778061	0	0	330	741
GO:0035331 negative regulation of hippo signaling	20	0.0137892791539297	0.144	0.69	Biological Process	GO:0035331	negative regulation of hippo signaling	0.00103240196452118	0.0137892791539297	0	0	20	29
GO:0006690 icosanoid metabolic process	68	0.0138986863974299	0.489	0.527	Biological Process	GO:0006690	icosanoid metabolic process	0.0010429264427818	0.0138986863974299	0	0	68	129
GO:1901568 fatty acid derivative metabolic process	68	0.0138986863974299	0.489	0.527	Biological Process	GO:1901568	fatty acid derivative metabolic process	0.0010429264427818	0.0138986863974299	0	0	68	129
GO:0055037 recycling endosome	125	0.01393669317463	0.883	0.488	Cellular Component	GO:0055037	recycling endosome	0.000937693076393311	0.01393669317463	0	0	125	256
GO:0035259 glucocorticoid receptor binding	18	0.014104941817583	0.13	0.72	Molecular Function	GO:0035259	glucocorticoid receptor binding	0.000788803138781289	0.014104941817583	0	0	18	25
GO:0016614 oxidoreductase activity, acting on CH-OH group of donors	129	0.014104941817583	0.933	0.485	Molecular Function	GO:0016614	oxidoreductase activity, acting on CH-OH group of donors	0.000793256295231791	0.014104941817583	0	0	129	266
GO:0090101 negative regulation of transmembrane receptor protein serine/threonine kinase signaling pathway	102	0.0141861255810958	0.733	0.498	Biological Process	GO:0090101	negative regulation of transmembrane receptor protein serine/threonine kinase signaling pathway	0.00106568594889044	0.0141861255810958	0	0	102	205
GO:0051236 establishment of RNA localization	113	0.014196567712898	0.812	0.491	Biological Process	GO:0051236	establishment of RNA localization	0.00106766196665743	0.014196567712898	0	0	113	230
GO:0009267 cellular response to starvation	143	0.0144247485558964	1.028	0.478	Biological Process	GO:0009267	cellular response to starvation	0.00108603319243236	0.0144247485558964	0	0	143	299
GO:0019369 arachidonic acid metabolic process	39	0.0145601198600216	0.28	0.582	Biological Process	GO:0019369	arachidonic acid metabolic process	0.00109744734214365	0.0145601198600216	0	0	39	67
GO:0072171 mesonephric tubule morphogenesis	67	0.0145663302267185	0.481	0.528	Biological Process	GO:0072171	mesonephric tubule morphogenesis	0.00109913806226455	0.0145663302267185	0	0	67	127
GO:0002475 antigen processing and presentation via MHC class Ib	48	0.0149344027717326	0.345	0.558	Biological Process	GO:0002475	antigen processing and presentation via MHC class Ib	0.00112862294729889	0.0149344027717326	0	0	48	86
GO:0055072 iron ion homeostasis	85	0.0149344027717326	0.611	0.509	Biological Process	GO:0055072	iron ion homeostasis	0.00112941891030142	0.0149344027717326	0	0	85	167
GO:0000322 storage vacuole	11	0.0151026639480442	0.078	0.846	Cellular Component	GO:0000322	storage vacuole	0.00104602883545161	0.0151026639480442	0	0	11	13
GO:0000798 nuclear cohesin complex	11	0.0151026639480442	0.078	0.846	Cellular Component	GO:0000798	nuclear cohesin complex	0.00104602883545161	0.0151026639480442	0	0	11	13
GO:0031371 ubiquitin conjugating enzyme complex	11	0.0151026639480442	0.078	0.846	Cellular Component	GO:0031371	ubiquitin conjugating enzyme complex	0.00104602883545161	0.0151026639480442	0	0	11	13
GO:0099516 ion antiporter activity	69	0.0153829826788804	0.499	0.527	Molecular Function	GO:0099516	ion antiporter activity	0.000870251931916695	0.0153829826788804	0	0	69	131
GO:0002327 immature B cell differentiation	22	0.0155016742639764	0.158	0.667	Biological Process	GO:0002327	immature B cell differentiation	0.00117622238833596	0.0155016742639764	0	0	22	33
GO:0010888 negative regulation of lipid storage	22	0.0155016742639764	0.158	0.667	Biological Process	GO:0010888	negative regulation of lipid storage	0.00117622238833596	0.0155016742639764	0	0	22	33
GO:0046794 transport of virus	22	0.0155016742639764	0.158	0.667	Biological Process	GO:0046794	transport of virus	0.00117622238833596	0.0155016742639764	0	0	22	33
GO:0035091 phosphatidylinositol binding	309	0.0156338586448352	2.235	0.447	Molecular Function	GO:0035091	phosphatidylinositol binding	0.000889647197426565	0.0156338586448352	0	0	309	692
GO:0005375 copper ion transmembrane transporter activity	14	0.0156510447310258	0.101	0.778	Molecular Function	GO:0005375	copper ion transmembrane transporter activity	0.000895833508730927	0.0156510447310258	0	0	14	18
GO:0061387 regulation of extent of cell growth	96	0.0158085920521552	0.69	0.5	Biological Process	GO:0061387	regulation of extent of cell growth	0.00120083731804603	0.0158085920521552	0	0	96	192
GO:0003743 translation initiation factor activity	73	0.0158537417519711	0.528	0.521	Molecular Function	GO:0003743	translation initiation factor activity	0.000912711255604328	0.0158537417519711	0	0	73	140
GO:0021795 cerebral cortex cell migration	65	0.0160162848615614	0.467	0.528	Biological Process	GO:0021795	cerebral cortex cell migration	0.00122064685699998	0.0160162848615614	0	0	65	123
GO:0022602 ovulation cycle process	65	0.0160162848615614	0.467	0.528	Biological Process	GO:0022602	ovulation cycle process	0.00122064685699998	0.0160162848615614	0	0	65	123
GO:0032233 positive regulation of actin filament bundle assembly	65	0.0160162848615614	0.467	0.528	Biological Process	GO:0032233	positive regulation of actin filament bundle assembly	0.00122064685699998	0.0160162848615614	0	0	65	123
GO:0072350 tricarboxylic acid metabolic process	46	0.0160717820878014	0.331	0.561	Biological Process	GO:0072350	tricarboxylic acid metabolic process	0.00122808344937026	0.0160717820878014	0	0	46	82
GO:0035791 platelet-derived growth factor receptor-beta signaling pathway	23	0.0160717820878014	0.165	0.657	Biological Process	GO:0035791	platelet-derived growth factor receptor-beta signaling pathway	0.00122892340792236	0.0160717820878014	0	0	23	35
GO:0048820 hair follicle maturation	23	0.0160717820878014	0.165	0.657	Biological Process	GO:0048820	hair follicle maturation	0.00122892340792236	0.0160717820878014	0	0	23	35
GO:0043471 regulation of cellular carbohydrate catabolic process	53	0.0162778537787764	0.381	0.546	Biological Process	GO:0043471	regulation of cellular carbohydrate catabolic process	0.00124604688989794	0.0162778537787764	0	0	53	97
GO:2000107 negative regulation of leukocyte apoptotic process	34	0.0162934843188983	0.244	0.596	Biological Process	GO:2000107	negative regulation of leukocyte apoptotic process	0.00124861097726659	0.0162934843188983	0	0	34	57
GO:1990778 protein localization to cell periphery	290	0.0164323620429995	2.084	0.448	Biological Process	GO:1990778	protein localization to cell periphery	0.00126139806407395	0.0164323620429995	0	0	290	647
GO:0048667 cell morphogenesis involved in neuron differentiation	530	0.0164323620429995	3.808	0.432	Biological Process	GO:0048667	cell morphogenesis involved in neuron differentiation	0.00126201202529332	0.0164323620429995	0	0	530	1228
GO:0002283 neutrophil activation involved in immune response	24	0.0164504937487475	0.172	0.649	Biological Process	GO:0002283	neutrophil activation involved in immune response	0.00126989959181835	0.0164504937487475	0	0	24	37
GO:0035357 peroxisome proliferator activated receptor signaling pathway	24	0.0164504937487475	0.172	0.649	Biological Process	GO:0035357	peroxisome proliferator activated receptor signaling pathway	0.00126989959181835	0.0164504937487475	0	0	24	37
GO:0048608 reproductive structure development	310	0.0164504937487475	2.227	0.446	Biological Process	GO:0048608	reproductive structure development	0.00127161479163075	0.0164504937487475	0	0	310	695
GO:0050764 regulation of phagocytosis	87	0.0164504937487475	0.625	0.506	Biological Process	GO:0050764	regulation of phagocytosis	0.00127186153093984	0.0164504937487475	0	0	87	172
GO:0050729 positive regulation of inflammatory response	74	0.0164504937487475	0.532	0.517	Biological Process	GO:0050729	positive regulation of inflammatory response	0.00127271837135132	0.0164504937487475	0	0	74	143
GO:0003156 regulation of organ formation	33	0.0164504937487475	0.237	0.6	Biological Process	GO:0003156	regulation of organ formation	0.00127306993758144	0.0164504937487475	0	0	33	55
GO:0033622 integrin activation	33	0.0164504937487475	0.237	0.6	Biological Process	GO:0033622	integrin activation	0.00127306993758144	0.0164504937487475	0	0	33	55
GO:0051018 protein kinase A binding	62	0.0165011186001449	0.448	0.534	Molecular Function	GO:0051018	protein kinase A binding	0.000955472424767128	0.0165011186001449	0	0	62	116
GO:0019941 modification-dependent protein catabolic process	588	0.0165194622738298	4.225	0.429	Biological Process	GO:0019941	modification-dependent protein catabolic process	0.00127979382900327	0.0165194622738298	0	0	588	1370
GO:0019200 carbohydrate kinase activity	40	0.0165373868021293	0.289	0.58	Molecular Function	GO:0019200	carbohydrate kinase activity	0.000969758645299089	0.0165373868021293	0	0	40	69
GO:0044548 S100 protein binding	20	0.0165373868021293	0.145	0.69	Molecular Function	GO:0044548	S100 protein binding	0.000971843120336076	0.0165373868021293	0	0	20	29
GO:0016717 oxidoreductase activity, acting on paired donors, with oxidation of a pair of donors resulting in the reduction of molecular oxygen to two molecules of water	11	0.0165373868021293	0.08	0.846	Molecular Function	GO:0016717	oxidoreductase activity, acting on paired donors, with oxidation of a pair of donors resulting in the reduction of molecular oxygen to two molecules of water	0.000974082350741059	0.0165373868021293	0	0	11	13
GO:0050679 positive regulation of epithelial cell proliferation	143	0.0165576798227025	1.028	0.477	Biological Process	GO:0050679	positive regulation of epithelial cell proliferation	0.00128416914805231	0.0165576798227025	0	0	143	300
GO:0097581 lamellipodium organization	106	0.0165576798227025	0.762	0.493	Biological Process	GO:0097581	lamellipodium organization	0.00128553414772535	0.0165576798227025	0	0	106	215
GO:0019731 antibacterial humoral response	25	0.0166231344095641	0.18	0.641	Biological Process	GO:0019731	antibacterial humoral response	0.0013001367563416	0.0166231344095641	0	0	25	39
GO:0030813 positive regulation of nucleotide catabolic process	25	0.0166231344095641	0.18	0.641	Biological Process	GO:0030813	positive regulation of nucleotide catabolic process	0.0013001367563416	0.0166231344095641	0	0	25	39
GO:0051194 positive regulation of cofactor metabolic process	25	0.0166231344095641	0.18	0.641	Biological Process	GO:0051194	positive regulation of cofactor metabolic process	0.0013001367563416	0.0166231344095641	0	0	25	39
GO:0051197 positive regulation of coenzyme metabolic process	25	0.0166231344095641	0.18	0.641	Biological Process	GO:0051197	positive regulation of coenzyme metabolic process	0.0013001367563416	0.0166231344095641	0	0	25	39
GO:0072176 nephric duct development	25	0.0166231344095641	0.18	0.641	Biological Process	GO:0072176	nephric duct development	0.0013001367563416	0.0166231344095641	0	0	25	39
GO:0034332 adherens junction organization	133	0.0166231344095641	0.956	0.48	Biological Process	GO:0034332	adherens junction organization	0.00131098947344753	0.0166231344095641	0	0	133	277
GO:0042119 neutrophil activation	31	0.0166231344095641	0.223	0.608	Biological Process	GO:0042119	neutrophil activation	0.00131225888978316	0.0166231344095641	0	0	31	51
GO:0060317 cardiac epithelial to mesenchymal transition	31	0.0166231344095641	0.223	0.608	Biological Process	GO:0060317	cardiac epithelial to mesenchymal transition	0.00131225888978316	0.0166231344095641	0	0	31	51
GO:0035335 peptidyl-tyrosine dephosphorylation	164	0.0166231344095641	1.178	0.47	Biological Process	GO:0035335	peptidyl-tyrosine dephosphorylation	0.00131747954674024	0.0166231344095641	0	0	164	349
GO:0046831 regulation of RNA export from nucleus	26	0.0166231344095641	0.187	0.634	Biological Process	GO:0046831	regulation of RNA export from nucleus	0.00132066740924935	0.0166231344095641	0	0	26	41
GO:0050855 regulation of B cell receptor signaling pathway	26	0.0166231344095641	0.187	0.634	Biological Process	GO:0050855	regulation of B cell receptor signaling pathway	0.00132066740924935	0.0166231344095641	0	0	26	41
GO:0098743 cell aggregation	26	0.0166231344095641	0.187	0.634	Biological Process	GO:0098743	cell aggregation	0.00132066740924935	0.0166231344095641	0	0	26	41
GO:1901380 negative regulation of potassium ion transmembrane transport	26	0.0166231344095641	0.187	0.634	Biological Process	GO:1901380	negative regulation of potassium ion transmembrane transport	0.00132066740924935	0.0166231344095641	0	0	26	41
GO:1903010 regulation of bone development	29	0.0166231344095641	0.208	0.617	Biological Process	GO:1903010	regulation of bone development	0.00133413817913406	0.0166231344095641	0	0	29	47
GO:0006027 glycosaminoglycan catabolic process	28	0.0166231344095641	0.201	0.622	Biological Process	GO:0006027	glycosaminoglycan catabolic process	0.00133669783650339	0.0166231344095641	0	0	28	45
GO:0060216 definitive hemopoiesis	28	0.0166231344095641	0.201	0.622	Biological Process	GO:0060216	definitive hemopoiesis	0.00133669783650339	0.0166231344095641	0	0	28	45
GO:0031133 regulation of axon diameter	9	0.0166231344095641	0.065	0.9	Biological Process	GO:0031133	regulation of axon diameter	0.00134341089399514	0.0166231344095641	0	0	9	10
GO:0032289 central nervous system myelin formation	9	0.0166231344095641	0.065	0.9	Biological Process	GO:0032289	central nervous system myelin formation	0.00134341089399514	0.0166231344095641	0	0	9	10
GO:0035408 histone H3-T6 phosphorylation	9	0.0166231344095641	0.065	0.9	Biological Process	GO:0035408	histone H3-T6 phosphorylation	0.00134341089399514	0.0166231344095641	0	0	9	10
GO:0036215 response to stem cell factor	9	0.0166231344095641	0.065	0.9	Biological Process	GO:0036215	response to stem cell factor	0.00134341089399514	0.0166231344095641	0	0	9	10
GO:0036216 cellular response to stem cell factor stimulus	9	0.0166231344095641	0.065	0.9	Biological Process	GO:0036216	cellular response to stem cell factor stimulus	0.00134341089399514	0.0166231344095641	0	0	9	10
GO:0038109 Kit signaling pathway	9	0.0166231344095641	0.065	0.9	Biological Process	GO:0038109	Kit signaling pathway	0.00134341089399514	0.0166231344095641	0	0	9	10
GO:0038154 interleukin-11-mediated signaling pathway	9	0.0166231344095641	0.065	0.9	Biological Process	GO:0038154	interleukin-11-mediated signaling pathway	0.00134341089399514	0.0166231344095641	0	0	9	10
GO:0048023 positive regulation of melanin biosynthetic process	9	0.0166231344095641	0.065	0.9	Biological Process	GO:0048023	positive regulation of melanin biosynthetic process	0.00134341089399514	0.0166231344095641	0	0	9	10
GO:0050747 positive regulation of lipoprotein metabolic process	9	0.0166231344095641	0.065	0.9	Biological Process	GO:0050747	positive regulation of lipoprotein metabolic process	0.00134341089399514	0.0166231344095641	0	0	9	10
GO:0060313 negative regulation of blood vessel remodeling	9	0.0166231344095641	0.065	0.9	Biological Process	GO:0060313	negative regulation of blood vessel remodeling	0.00134341089399514	0.0166231344095641	0	0	9	10
GO:0099533 positive regulation of presynaptic cytosolic calcium concentration	9	0.0166231344095641	0.065	0.9	Biological Process	GO:0099533	positive regulation of presynaptic cytosolic calcium concentration	0.00134341089399514	0.0166231344095641	0	0	9	10
GO:1900378 positive regulation of secondary metabolite biosynthetic process	9	0.0166231344095641	0.065	0.9	Biological Process	GO:1900378	positive regulation of secondary metabolite biosynthetic process	0.00134341089399514	0.0166231344095641	0	0	9	10
GO:1903061 positive regulation of protein lipidation	9	0.0166231344095641	0.065	0.9	Biological Process	GO:1903061	positive regulation of protein lipidation	0.00134341089399514	0.0166231344095641	0	0	9	10
GO:1904424 regulation of GTP binding	9	0.0166231344095641	0.065	0.9	Biological Process	GO:1904424	regulation of GTP binding	0.00134341089399514	0.0166231344095641	0	0	9	10
GO:2000863 positive regulation of estrogen secretion	9	0.0166231344095641	0.065	0.9	Biological Process	GO:2000863	positive regulation of estrogen secretion	0.00134341089399514	0.0166231344095641	0	0	9	10
GO:2000866 positive regulation of estradiol secretion	9	0.0166231344095641	0.065	0.9	Biological Process	GO:2000866	positive regulation of estradiol secretion	0.00134341089399514	0.0166231344095641	0	0	9	10
GO:0034333 adherens junction assembly	105	0.0166231344095641	0.754	0.493	Biological Process	GO:0034333	adherens junction assembly	0.00135800669464334	0.0166231344095641	0	0	105	213
GO:0000429 carbon catabolite regulation of transcription from RNA polymerase II promoter	7	0.0166231344095641	0.05	1	Biological Process	GO:0000429	carbon catabolite regulation of transcription from RNA polymerase II promoter	0.0013631695751338	0.0166231344095641	0	0	7	7
GO:0000436 carbon catabolite activation of transcription from RNA polymerase II promoter	7	0.0166231344095641	0.05	1	Biological Process	GO:0000436	carbon catabolite activation of transcription from RNA polymerase II promoter	0.0013631695751338	0.0166231344095641	0	0	7	7
GO:0002003 angiotensin maturation	7	0.0166231344095641	0.05	1	Biological Process	GO:0002003	angiotensin maturation	0.0013631695751338	0.0166231344095641	0	0	7	7
GO:0006210 thymine catabolic process	7	0.0166231344095641	0.05	1	Biological Process	GO:0006210	thymine catabolic process	0.0013631695751338	0.0166231344095641	0	0	7	7
GO:0019065 receptor-mediated endocytosis of virus by host cell	7	0.0166231344095641	0.05	1	Biological Process	GO:0019065	receptor-mediated endocytosis of virus by host cell	0.0013631695751338	0.0166231344095641	0	0	7	7
GO:0019859 thymine metabolic process	7	0.0166231344095641	0.05	1	Biological Process	GO:0019859	thymine metabolic process	0.0013631695751338	0.0166231344095641	0	0	7	7
GO:0035795 negative regulation of mitochondrial membrane permeability	7	0.0166231344095641	0.05	1	Biological Process	GO:0035795	negative regulation of mitochondrial membrane permeability	0.0013631695751338	0.0166231344095641	0	0	7	7
GO:0035813 regulation of renal sodium excretion	7	0.0166231344095641	0.05	1	Biological Process	GO:0035813	regulation of renal sodium excretion	0.0013631695751338	0.0166231344095641	0	0	7	7
GO:0044336 canonical Wnt signaling pathway involved in negative regulation of apoptotic process	7	0.0166231344095641	0.05	1	Biological Process	GO:0044336	canonical Wnt signaling pathway involved in negative regulation of apoptotic process	0.0013631695751338	0.0166231344095641	0	0	7	7
GO:0045990 carbon catabolite regulation of transcription	7	0.0166231344095641	0.05	1	Biological Process	GO:0045990	carbon catabolite regulation of transcription	0.0013631695751338	0.0166231344095641	0	0	7	7
GO:0045991 carbon catabolite activation of transcription	7	0.0166231344095641	0.05	1	Biological Process	GO:0045991	carbon catabolite activation of transcription	0.0013631695751338	0.0166231344095641	0	0	7	7
GO:0046069 cGMP catabolic process	7	0.0166231344095641	0.05	1	Biological Process	GO:0046069	cGMP catabolic process	0.0013631695751338	0.0166231344095641	0	0	7	7
GO:0070889 platelet alpha granule organization	7	0.0166231344095641	0.05	1	Biological Process	GO:0070889	platelet alpha granule organization	0.0013631695751338	0.0166231344095641	0	0	7	7
GO:0072554 blood vessel lumenization	7	0.0166231344095641	0.05	1	Biological Process	GO:0072554	blood vessel lumenization	0.0013631695751338	0.0166231344095641	0	0	7	7
GO:0072739 response to anisomycin	7	0.0166231344095641	0.05	1	Biological Process	GO:0072739	response to anisomycin	0.0013631695751338	0.0166231344095641	0	0	7	7
GO:0075509 endocytosis involved in viral entry into host cell	7	0.0166231344095641	0.05	1	Biological Process	GO:0075509	endocytosis involved in viral entry into host cell	0.0013631695751338	0.0166231344095641	0	0	7	7
GO:1901295 regulation of canonical Wnt signaling pathway involved in cardiac muscle cell fate commitment	7	0.0166231344095641	0.05	1	Biological Process	GO:1901295	regulation of canonical Wnt signaling pathway involved in cardiac muscle cell fate commitment	0.0013631695751338	0.0166231344095641	0	0	7	7
GO:1904616 regulation of actin binding	7	0.0166231344095641	0.05	1	Biological Process	GO:1904616	regulation of actin binding	0.0013631695751338	0.0166231344095641	0	0	7	7
GO:2001201 regulation of transforming growth factor-beta secretion	7	0.0166231344095641	0.05	1	Biological Process	GO:2001201	regulation of transforming growth factor-beta secretion	0.0013631695751338	0.0166231344095641	0	0	7	7
GO:0080134 regulation of response to stress	1080	0.0166704600693578	7.76	0.418	Biological Process	GO:0080134	regulation of response to stress	0.00136844971863622	0.0166704600693578	0	0	1080	2586
GO:0044030 regulation of DNA methylation	16	0.016795575072187	0.115	0.727	Biological Process	GO:0044030	regulation of DNA methylation	0.00138153966516227	0.016795575072187	0	0	16	22
GO:0072319 vesicle uncoating	16	0.016795575072187	0.115	0.727	Biological Process	GO:0072319	vesicle uncoating	0.00138153966516227	0.016795575072187	0	0	16	22
GO:0002455 humoral immune response mediated by circulating immunoglobulin	43	0.0168328309875639	0.309	0.566	Biological Process	GO:0002455	humoral immune response mediated by circulating immunoglobulin	0.00138715796271719	0.0168328309875639	0	0	43	76
GO:0042108 positive regulation of cytokine biosynthetic process	57	0.0168328309875639	0.41	0.538	Biological Process	GO:0042108	positive regulation of cytokine biosynthetic process	0.00138742991688667	0.0168328309875639	0	0	57	106
GO:1903725 regulation of phospholipid metabolic process	81	0.0170524650724006	0.582	0.509	Biological Process	GO:1903725	regulation of phospholipid metabolic process	0.00140696434162916	0.0170524650724006	0	0	81	159
GO:0004721 phosphoprotein phosphatase activity	237	0.0172946076593358	1.714	0.455	Molecular Function	GO:0004721	phosphoprotein phosphatase activity	0.00102443932225017	0.0172946076593358	0	0	237	521
GO:0030514 negative regulation of BMP signaling pathway	50	0.0173719243797417	0.359	0.549	Biological Process	GO:0030514	negative regulation of BMP signaling pathway	0.00143478039194778	0.0173719243797417	0	0	50	91
GO:0031010 ISWI-type complex	22	0.0174970831812781	0.155	0.667	Cellular Component	GO:0031010	ISWI-type complex	0.00123495244089496	0.0174970831812781	0	0	22	33
GO:0070938 contractile ring	22	0.0174970831812781	0.155	0.667	Cellular Component	GO:0070938	contractile ring	0.00123495244089496	0.0174970831812781	0	0	22	33
GO:0007411 axon guidance	216	0.0175632240913892	1.552	0.458	Biological Process	GO:0007411	axon guidance	0.00145481973134053	0.0175632240913892	0	0	216	472
GO:0034250 positive regulation of cellular amide metabolic process	131	0.0175632240913892	0.941	0.48	Biological Process	GO:0034250	positive regulation of cellular amide metabolic process	0.00145836081187026	0.0175632240913892	0	0	131	273
GO:0061138 morphogenesis of a branching epithelium	162	0.0175632240913892	1.164	0.47	Biological Process	GO:0061138	morphogenesis of a branching epithelium	0.00145905716593165	0.0175632240913892	0	0	162	345
GO:0001922 B-1 B cell homeostasis	12	0.0175632240913892	0.086	0.8	Biological Process	GO:0001922	B-1 B cell homeostasis	0.00146974436957488	0.0175632240913892	0	0	12	15
GO:0010724 regulation of definitive erythrocyte differentiation	12	0.0175632240913892	0.086	0.8	Biological Process	GO:0010724	regulation of definitive erythrocyte differentiation	0.00146974436957488	0.0175632240913892	0	0	12	15
GO:0014010 Schwann cell proliferation	12	0.0175632240913892	0.086	0.8	Biological Process	GO:0014010	Schwann cell proliferation	0.00146974436957488	0.0175632240913892	0	0	12	15
GO:0034975 protein folding in endoplasmic reticulum	12	0.0175632240913892	0.086	0.8	Biological Process	GO:0034975	protein folding in endoplasmic reticulum	0.00146974436957488	0.0175632240913892	0	0	12	15
GO:0035583 sequestering of TGFbeta in extracellular matrix	12	0.0175632240913892	0.086	0.8	Biological Process	GO:0035583	sequestering of TGFbeta in extracellular matrix	0.00146974436957488	0.0175632240913892	0	0	12	15
GO:0043578 nuclear matrix organization	12	0.0175632240913892	0.086	0.8	Biological Process	GO:0043578	nuclear matrix organization	0.00146974436957488	0.0175632240913892	0	0	12	15
GO:0060318 definitive erythrocyte differentiation	12	0.0175632240913892	0.086	0.8	Biological Process	GO:0060318	definitive erythrocyte differentiation	0.00146974436957488	0.0175632240913892	0	0	12	15
GO:0061589 calcium activated phosphatidylserine scrambling	12	0.0175632240913892	0.086	0.8	Biological Process	GO:0061589	calcium activated phosphatidylserine scrambling	0.00146974436957488	0.0175632240913892	0	0	12	15
GO:0090292 nuclear matrix anchoring at nuclear membrane	12	0.0175632240913892	0.086	0.8	Biological Process	GO:0090292	nuclear matrix anchoring at nuclear membrane	0.00146974436957488	0.0175632240913892	0	0	12	15
GO:2000675 negative regulation of type B pancreatic cell apoptotic process	12	0.0175632240913892	0.086	0.8	Biological Process	GO:2000675	negative regulation of type B pancreatic cell apoptotic process	0.00146974436957488	0.0175632240913892	0	0	12	15
GO:0007045 cell-substrate adherens junction assembly	96	0.0176838010238059	0.69	0.497	Biological Process	GO:0007045	cell-substrate adherens junction assembly	0.00148280319143714	0.0176838010238059	0	0	96	193
GO:0048041 focal adhesion assembly	96	0.0176838010238059	0.69	0.497	Biological Process	GO:0048041	focal adhesion assembly	0.00148280319143714	0.0176838010238059	0	0	96	193
GO:0006901 vesicle coating	61	0.0179243070631856	0.438	0.53	Biological Process	GO:0006901	vesicle coating	0.00150447432123432	0.0179243070631856	0	0	61	115
GO:0023056 positive regulation of signaling	1312	0.0182566388141372	9.427	0.414	Biological Process	GO:0023056	positive regulation of signaling	0.00153525296985499	0.0182566388141372	0	0	1312	3166
GO:0002065 columnar/cuboidal epithelial cell differentiation	155	0.0182566388141372	1.114	0.471	Biological Process	GO:0002065	columnar/cuboidal epithelial cell differentiation	0.00153543327948342	0.0182566388141372	0	0	155	329
GO:0072088 nephron epithelium morphogenesis	75	0.0183148251314531	0.539	0.514	Biological Process	GO:0072088	nephron epithelium morphogenesis	0.00154186416038672	0.0183148251314531	0	0	75	146
GO:0019897 extrinsic component of plasma membrane	129	0.0183937360484725	0.912	0.483	Cellular Component	GO:0019897	extrinsic component of plasma membrane	0.00131037169738459	0.0183937360484725	0	0	129	267
GO:0099622 cardiac muscle cell membrane repolarization	40	0.0184433220800422	0.287	0.571	Biological Process	GO:0099622	cardiac muscle cell membrane repolarization	0.00155548191278631	0.0184433220800422	0	0	40	70
GO:0032943 mononuclear cell proliferation	220	0.0184433220800422	1.581	0.456	Biological Process	GO:0032943	mononuclear cell proliferation	0.00155577796629532	0.0184433220800422	0	0	220	482
GO:0031234 extrinsic component of cytoplasmic side of plasma membrane	84	0.0184860120121992	0.594	0.509	Cellular Component	GO:0031234	extrinsic component of cytoplasmic side of plasma membrane	0.00132913938610139	0.0184860120121992	0	0	84	165
GO:0031643 positive regulation of myelination	17	0.0184861560949658	0.122	0.708	Biological Process	GO:0031643	positive regulation of myelination	0.00156718425919905	0.0184861560949658	0	0	17	24
GO:0036498 IRE1-mediated unfolded protein response	17	0.0184861560949658	0.122	0.708	Biological Process	GO:0036498	IRE1-mediated unfolded protein response	0.00156718425919905	0.0184861560949658	0	0	17	24
GO:0040034 regulation of development, heterochronic	17	0.0184861560949658	0.122	0.708	Biological Process	GO:0040034	regulation of development, heterochronic	0.00156718425919905	0.0184861560949658	0	0	17	24
GO:0048505 regulation of timing of cell differentiation	17	0.0184861560949658	0.122	0.708	Biological Process	GO:0048505	regulation of timing of cell differentiation	0.00156718425919905	0.0184861560949658	0	0	17	24
GO:1901017 negative regulation of potassium ion transmembrane transporter activity	17	0.0184861560949658	0.122	0.708	Biological Process	GO:1901017	negative regulation of potassium ion transmembrane transporter activity	0.00156718425919905	0.0184861560949658	0	0	17	24
GO:1901379 regulation of potassium ion transmembrane transport	79	0.0184861560949658	0.568	0.51	Biological Process	GO:1901379	regulation of potassium ion transmembrane transport	0.00157068757117865	0.0184861560949658	0	0	79	155
GO:0006403 RNA localization	136	0.0184861560949658	0.977	0.477	Biological Process	GO:0006403	RNA localization	0.00157180427431596	0.0184861560949658	0	0	136	285
GO:0097305 response to alcohol	136	0.0184861560949658	0.977	0.477	Biological Process	GO:0097305	response to alcohol	0.00157180427431596	0.0184861560949658	0	0	136	285
GO:0002460 adaptive immune response based on somatic recombination of immune receptors built from immunoglobulin superfamily domains	225	0.0186079297388745	1.617	0.455	Biological Process	GO:0002460	adaptive immune response based on somatic recombination of immune receptors built from immunoglobulin superfamily domains	0.0015837200566744	0.0186079297388745	0	0	225	494
GO:0002250 adaptive immune response	259	0.0187373899647619	1.861	0.45	Biological Process	GO:0002250	adaptive immune response	0.00159766284954214	0.0187373899647619	0	0	259	575
GO:0030888 regulation of B cell proliferation	65	0.0187373899647619	0.467	0.524	Biological Process	GO:0030888	regulation of B cell proliferation	0.00159788385128404	0.0187373899647619	0	0	65	124
GO:0008138 protein tyrosine/serine/threonine phosphatase activity	53	0.0187677467604685	0.383	0.546	Molecular Function	GO:0008138	protein tyrosine/serine/threonine phosphatase activity	0.00111794564729579	0.0187677467604685	0	0	53	97
GO:0034364 high-density lipoprotein particle	25	0.0188386826584483	0.177	0.641	Cellular Component	GO:0034364	high-density lipoprotein particle	0.00137019582504849	0.0188386826584483	0	0	25	39
GO:0005958 DNA-dependent protein kinase-DNA ligase 4 complex	9	0.0188386826584483	0.064	0.9	Cellular Component	GO:0005958	DNA-dependent protein kinase-DNA ligase 4 complex	0.00137934945586264	0.0188386826584483	0	0	9	10
GO:0035749 myelin sheath adaxonal region	7	0.0188589455596066	0.049	1	Cellular Component	GO:0035749	myelin sheath adaxonal region	0.00139327302287331	0.0188589455596066	0	0	7	7
GO:0002718 regulation of cytokine production involved in immune response	74	0.0190609588397969	0.532	0.514	Biological Process	GO:0002718	regulation of cytokine production involved in immune response	0.00162867685906608	0.0190609588397969	0	0	74	144
GO:0044236 multicellular organism metabolic process	74	0.0190609588397969	0.532	0.514	Biological Process	GO:0044236	multicellular organism metabolic process	0.00162867685906608	0.0190609588397969	0	0	74	144
GO:0070661 leukocyte proliferation	232	0.0193936709163281	1.667	0.454	Biological Process	GO:0070661	leukocyte proliferation	0.00165873347857465	0.0193936709163281	0	0	232	511
GO:0031333 negative regulation of protein complex assembly	122	0.0194249272094925	0.877	0.482	Biological Process	GO:0031333	negative regulation of protein complex assembly	0.0016630372464061	0.0194249272094925	0	0	122	253
GO:0045670 regulation of osteoclast differentiation	59	0.0194728473823319	0.424	0.532	Biological Process	GO:0045670	regulation of osteoclast differentiation	0.00166959931037921	0.0194728473823319	0	0	59	111
GO:0006882 cellular zinc ion homeostasis	38	0.0194728473823319	0.273	0.576	Biological Process	GO:0006882	cellular zinc ion homeostasis	0.00167040876487689	0.0194728473823319	0	0	38	66
GO:0006898 receptor-mediated endocytosis	237	0.019575020251747	1.703	0.453	Biological Process	GO:0006898	receptor-mediated endocytosis	0.00168081632680352	0.019575020251747	0	0	237	523
GO:0006511 ubiquitin-dependent protein catabolic process	582	0.0196196606624003	4.182	0.428	Biological Process	GO:0006511	ubiquitin-dependent protein catabolic process	0.00168629616571243	0.0196196606624003	0	0	582	1359
GO:0045334 clathrin-coated endocytic vesicle	43	0.0196679855805536	0.304	0.566	Cellular Component	GO:0045334	clathrin-coated endocytic vesicle	0.00149159846788787	0.0196679855805536	0	0	43	76
GO:0005844 polysome	57	0.0196679855805536	0.403	0.538	Cellular Component	GO:0005844	polysome	0.00151138205654351	0.0196679855805536	0	0	57	106
GO:0098636 protein complex involved in cell adhesion	57	0.0196679855805536	0.403	0.538	Cellular Component	GO:0098636	protein complex involved in cell adhesion	0.00151138205654351	0.0196679855805536	0	0	57	106
GO:0030478 actin cap	12	0.0196679855805536	0.085	0.8	Cellular Component	GO:0030478	actin cap	0.00151791181591344	0.0196679855805536	0	0	12	15
GO:0032059 bleb	12	0.0196679855805536	0.085	0.8	Cellular Component	GO:0032059	bleb	0.00151791181591344	0.0196679855805536	0	0	12	15
GO:0008217 regulation of blood pressure	118	0.0200243395333305	0.848	0.484	Biological Process	GO:0008217	regulation of blood pressure	0.00172465978116709	0.0200243395333305	0	0	118	244
GO:0030214 hyaluronan catabolic process	18	0.0200243395333305	0.129	0.692	Biological Process	GO:0030214	hyaluronan catabolic process	0.0017261202535446	0.0200243395333305	0	0	18	26
GO:0034389 lipid particle organization	18	0.0200243395333305	0.129	0.692	Biological Process	GO:0034389	lipid particle organization	0.0017261202535446	0.0200243395333305	0	0	18	26
GO:0035909 aorta morphogenesis	37	0.0200251829813881	0.266	0.578	Biological Process	GO:0035909	aorta morphogenesis	0.00172787377076272	0.0200251829813881	0	0	37	64
GO:0006914 autophagy	361	0.0202212783571405	2.594	0.44	Biological Process	GO:0006914	autophagy	0.00174649113895397	0.0202212783571405	0	0	361	821
GO:0030032 lamellipodium assembly	81	0.0204885427303018	0.582	0.506	Biological Process	GO:0030032	lamellipodium assembly	0.00177129419273215	0.0204885427303018	0	0	81	160
GO:0007565 female pregnancy	85	0.0205142851930051	0.611	0.503	Biological Process	GO:0007565	female pregnancy	0.00177524156739871	0.0205142851930051	0	0	85	169
GO:0000285 1-phosphatidylinositol-3-phosphate 5-kinase activity	9	0.0205208187369984	0.065	0.9	Molecular Function	GO:0000285	1-phosphatidylinositol-3-phosphate 5-kinase activity	0.00129783876277929	0.0205208187369984	0	0	9	10
GO:0001093 TFIIB-class transcription factor binding	9	0.0205208187369984	0.065	0.9	Molecular Function	GO:0001093	TFIIB-class transcription factor binding	0.00129783876277929	0.0205208187369984	0	0	9	10
GO:0004921 interleukin-11 receptor activity	9	0.0205208187369984	0.065	0.9	Molecular Function	GO:0004921	interleukin-11 receptor activity	0.00129783876277929	0.0205208187369984	0	0	9	10
GO:0010859 calcium-dependent cysteine-type endopeptidase inhibitor activity	9	0.0205208187369984	0.065	0.9	Molecular Function	GO:0010859	calcium-dependent cysteine-type endopeptidase inhibitor activity	0.00129783876277929	0.0205208187369984	0	0	9	10
GO:0019970 interleukin-11 binding	9	0.0205208187369984	0.065	0.9	Molecular Function	GO:0019970	interleukin-11 binding	0.00129783876277929	0.0205208187369984	0	0	9	10
GO:0019976 interleukin-2 binding	9	0.0205208187369984	0.065	0.9	Molecular Function	GO:0019976	interleukin-2 binding	0.00129783876277929	0.0205208187369984	0	0	9	10
GO:0035403 histone kinase activity (H3-T6 specific)	9	0.0205208187369984	0.065	0.9	Molecular Function	GO:0035403	histone kinase activity (H3-T6 specific)	0.00129783876277929	0.0205208187369984	0	0	9	10
GO:0042903 tubulin deacetylase activity	9	0.0205208187369984	0.065	0.9	Molecular Function	GO:0042903	tubulin deacetylase activity	0.00129783876277929	0.0205208187369984	0	0	9	10
GO:0051425 PTB domain binding	9	0.0205208187369984	0.065	0.9	Molecular Function	GO:0051425	PTB domain binding	0.00129783876277929	0.0205208187369984	0	0	9	10
GO:0070097 delta-catenin binding	9	0.0205208187369984	0.065	0.9	Molecular Function	GO:0070097	delta-catenin binding	0.00129783876277929	0.0205208187369984	0	0	9	10
GO:0003847 1-alkyl-2-acetylglycerophosphocholine esterase activity	7	0.0205208187369984	0.051	1	Molecular Function	GO:0003847	1-alkyl-2-acetylglycerophosphocholine esterase activity	0.00132480493676462	0.0205208187369984	0	0	7	7
GO:0004768 stearoyl-CoA 9-desaturase activity	7	0.0205208187369984	0.051	1	Molecular Function	GO:0004768	stearoyl-CoA 9-desaturase activity	0.00132480493676462	0.0205208187369984	0	0	7	7
GO:0016215 acyl-CoA desaturase activity	7	0.0205208187369984	0.051	1	Molecular Function	GO:0016215	acyl-CoA desaturase activity	0.00132480493676462	0.0205208187369984	0	0	7	7
GO:0070891 lipoteichoic acid binding	7	0.0205208187369984	0.051	1	Molecular Function	GO:0070891	lipoteichoic acid binding	0.00132480493676462	0.0205208187369984	0	0	7	7
GO:0097109 neuroligin family protein binding	7	0.0205208187369984	0.051	1	Molecular Function	GO:0097109	neuroligin family protein binding	0.00132480493676462	0.0205208187369984	0	0	7	7
GO:0048701 embryonic cranial skeleton morphogenesis	52	0.0205495060572247	0.374	0.542	Biological Process	GO:0048701	embryonic cranial skeleton morphogenesis	0.00178001428999965	0.0205495060572247	0	0	52	96
GO:0031338 regulation of vesicle fusion	36	0.020554652157543	0.259	0.581	Biological Process	GO:0031338	regulation of vesicle fusion	0.00178486047828385	0.020554652157543	0	0	36	62
GO:0003205 cardiac chamber development	161	0.020554652157543	1.157	0.468	Biological Process	GO:0003205	cardiac chamber development	0.0017852158137027	0.020554652157543	0	0	161	344
GO:0009746 response to hexose	100	0.020554652157543	0.719	0.493	Biological Process	GO:0009746	response to hexose	0.00178736105717766	0.020554652157543	0	0	100	203
GO:0034284 response to monosaccharide	100	0.020554652157543	0.719	0.493	Biological Process	GO:0034284	response to monosaccharide	0.00178736105717766	0.020554652157543	0	0	100	203
GO:0006112 energy reserve metabolic process	72	0.0208799467113517	0.517	0.514	Biological Process	GO:0006112	energy reserve metabolic process	0.00181740009565819	0.0208799467113517	0	0	72	140
GO:0071559 response to transforming growth factor beta	203	0.020981952107305	1.459	0.458	Biological Process	GO:0071559	response to transforming growth factor beta	0.00182803980924816	0.020981952107305	0	0	203	443
GO:0046339 diacylglycerol metabolic process	35	0.0210892889437392	0.251	0.583	Biological Process	GO:0046339	diacylglycerol metabolic process	0.00184093171911103	0.0210892889437392	0	0	35	60
GO:2000050 regulation of non-canonical Wnt signaling pathway	35	0.0210892889437392	0.251	0.583	Biological Process	GO:2000050	regulation of non-canonical Wnt signaling pathway	0.00184093171911103	0.0210892889437392	0	0	35	60
GO:0002367 cytokine production involved in immune response	92	0.0211672037641963	0.661	0.497	Biological Process	GO:0002367	cytokine production involved in immune response	0.00184950974639318	0.0211672037641963	0	0	92	185
GO:0006501 C-terminal protein lipidation	19	0.0212287108889172	0.137	0.679	Biological Process	GO:0006501	C-terminal protein lipidation	0.00185844766301332	0.0212287108889172	0	0	19	28
GO:0009437 carnitine metabolic process	19	0.0212287108889172	0.137	0.679	Biological Process	GO:0009437	carnitine metabolic process	0.00185844766301332	0.0212287108889172	0	0	19	28
GO:0043299 leukocyte degranulation	51	0.021290823818581	0.366	0.543	Biological Process	GO:0043299	leukocyte degranulation	0.00186988193539426	0.021290823818581	0	0	51	94
GO:0070374 positive regulation of ERK1 and ERK2 cascade	163	0.021290823818581	1.171	0.467	Biological Process	GO:0070374	positive regulation of ERK1 and ERK2 cascade	0.00187184792428813	0.021290823818581	0	0	163	349
GO:0001706 endoderm formation	62	0.021290823818581	0.445	0.525	Biological Process	GO:0001706	endoderm formation	0.0018754374175067	0.021290823818581	0	0	62	118
GO:0009060 aerobic respiration	62	0.021290823818581	0.445	0.525	Biological Process	GO:0009060	aerobic respiration	0.0018754374175067	0.021290823818581	0	0	62	118
GO:0044088 regulation of vacuole organization	62	0.021290823818581	0.445	0.525	Biological Process	GO:0044088	regulation of vacuole organization	0.0018754374175067	0.021290823818581	0	0	62	118
GO:0061098 positive regulation of protein tyrosine kinase activity	62	0.021290823818581	0.445	0.525	Biological Process	GO:0061098	positive regulation of protein tyrosine kinase activity	0.0018754374175067	0.021290823818581	0	0	62	118
GO:0070988 demethylation	84	0.021290823818581	0.604	0.503	Biological Process	GO:0070988	demethylation	0.00187639457860585	0.021290823818581	0	0	84	167
GO:0006910 phagocytosis, recognition	44	0.0213040963713453	0.316	0.557	Biological Process	GO:0006910	phagocytosis, recognition	0.00188292877950533	0.0213040963713453	0	0	44	79
GO:0010517 regulation of phospholipase activity	44	0.0213040963713453	0.316	0.557	Biological Process	GO:0010517	regulation of phospholipase activity	0.00188292877950533	0.0213040963713453	0	0	44	79
GO:0072595 maintenance of protein localization in organelle	44	0.0213040963713453	0.316	0.557	Biological Process	GO:0072595	maintenance of protein localization in organelle	0.00188292877950533	0.0213040963713453	0	0	44	79
GO:0042445 hormone metabolic process	151	0.0213191210625141	1.085	0.47	Biological Process	GO:0042445	hormone metabolic process	0.00188604613059341	0.0213191210625141	0	0	151	321
GO:0030665 clathrin-coated vesicle membrane	55	0.0214132427669648	0.389	0.539	Cellular Component	GO:0030665	clathrin-coated vesicle membrane	0.00166672997790359	0.0214132427669648	0	0	55	102
GO:0003690 double-stranded DNA binding	808	0.0214473085644246	5.844	0.421	Molecular Function	GO:0003690	double-stranded DNA binding	0.00139175546424719	0.0214473085644246	0	0	808	1920
GO:0060453 regulation of gastric acid secretion	13	0.0214673811640318	0.093	0.765	Biological Process	GO:0060453	regulation of gastric acid secretion	0.00190096417056015	0.0214673811640318	0	0	13	17
GO:1990239 steroid hormone binding	12	0.0216030611127424	0.087	0.8	Molecular Function	GO:1990239	steroid hormone binding	0.00140905157341016	0.0216030611127424	0	0	12	15
GO:0045069 regulation of viral genome replication	95	0.0217236287897565	0.683	0.495	Biological Process	GO:0045069	regulation of viral genome replication	0.00192547859677546	0.0217236287897565	0	0	95	192
GO:0060249 anatomical structure homeostasis	327	0.0218709884027684	2.35	0.442	Biological Process	GO:0060249	anatomical structure homeostasis	0.00194037558684961	0.0218709884027684	0	0	327	740
GO:0031331 positive regulation of cellular catabolic process	295	0.0218885277591538	2.12	0.445	Biological Process	GO:0031331	positive regulation of cellular catabolic process	0.00194376887436501	0.0218885277591538	0	0	295	663
GO:0021514 ventral spinal cord interneuron differentiation	20	0.0220900633551643	0.144	0.667	Biological Process	GO:0021514	ventral spinal cord interneuron differentiation	0.00196537411083382	0.0220900633551643	0	0	20	30
GO:0055070 copper ion homeostasis	20	0.0220900633551643	0.144	0.667	Biological Process	GO:0055070	copper ion homeostasis	0.00196537411083382	0.0220900633551643	0	0	20	30
GO:0001666 response to hypoxia	156	0.0222232560726205	1.121	0.468	Biological Process	GO:0001666	response to hypoxia	0.00198095500664118	0.0222232560726205	0	0	156	333
GO:0036293 response to decreased oxygen levels	156	0.0222232560726205	1.121	0.468	Biological Process	GO:0036293	response to decreased oxygen levels	0.00198095500664118	0.0222232560726205	0	0	156	333
GO:0005164 tumor necrosis factor receptor binding	39	0.0222921473117131	0.282	0.574	Molecular Function	GO:0005164	tumor necrosis factor receptor binding	0.00147565024001409	0.0222921473117131	0	0	39	68
GO:0031369 translation initiation factor binding	39	0.0222921473117131	0.282	0.574	Molecular Function	GO:0031369	translation initiation factor binding	0.00147565024001409	0.0222921473117131	0	0	39	68
GO:0005007 fibroblast growth factor-activated receptor activity	17	0.0222921473117131	0.123	0.708	Molecular Function	GO:0005007	fibroblast growth factor-activated receptor activity	0.00148612578312875	0.0222921473117131	0	0	17	24
GO:0008429 phosphatidylethanolamine binding	17	0.0222921473117131	0.123	0.708	Molecular Function	GO:0008429	phosphatidylethanolamine binding	0.00148612578312875	0.0222921473117131	0	0	17	24
GO:0033558 protein deacetylase activity	59	0.0222921473117131	0.427	0.532	Molecular Function	GO:0033558	protein deacetylase activity	0.00149108872201475	0.0222921473117131	0	0	59	111
GO:0021983 pituitary gland development	32	0.0223949955923126	0.23	0.593	Biological Process	GO:0021983	pituitary gland development	0.00199814338716034	0.0223949955923126	0	0	32	54
GO:0051047 positive regulation of secretion	284	0.0227340924597654	2.041	0.446	Biological Process	GO:0051047	positive regulation of secretion	0.00203030672966177	0.0227340924597654	0	0	284	637
GO:0003176 aortic valve development	21	0.0229188963844612	0.151	0.656	Biological Process	GO:0003176	aortic valve development	0.00204873465246359	0.0229188963844612	0	0	21	32
GO:0006101 citrate metabolic process	42	0.0229477909641391	0.302	0.56	Biological Process	GO:0006101	citrate metabolic process	0.00205324367699952	0.0229477909641391	0	0	42	75
GO:0010647 positive regulation of cell communication	1332	0.0229811308790786	9.571	0.413	Biological Process	GO:0010647	positive regulation of cell communication	0.00205978828870492	0.0229811308790786	0	0	1332	3222
GO:0002712 regulation of B cell mediated immunity	49	0.0229811308790786	0.352	0.544	Biological Process	GO:0002712	regulation of B cell mediated immunity	0.00206201350593714	0.0229811308790786	0	0	49	90
GO:0002889 regulation of immunoglobulin mediated immune response	49	0.0229811308790786	0.352	0.544	Biological Process	GO:0002889	regulation of immunoglobulin mediated immune response	0.00206201350593714	0.0229811308790786	0	0	49	90
GO:0010506 regulation of autophagy	235	0.0230980200302938	1.689	0.452	Biological Process	GO:0010506	regulation of autophagy	0.00207444027466967	0.0230980200302938	0	0	235	520
GO:0048260 positive regulation of receptor-mediated endocytosis	60	0.023190795636828	0.431	0.526	Biological Process	GO:0048260	positive regulation of receptor-mediated endocytosis	0.00208651039017818	0.023190795636828	0	0	60	114
GO:0003203 endocardial cushion morphogenesis	30	0.023190795636828	0.216	0.6	Biological Process	GO:0003203	endocardial cushion morphogenesis	0.00208666551306694	0.023190795636828	0	0	30	50
GO:0060544 regulation of necroptotic process	22	0.0234357644735751	0.158	0.647	Biological Process	GO:0060544	regulation of necroptotic process	0.0021106744401667	0.0234357644735751	0	0	22	34
GO:1900746 regulation of vascular endothelial growth factor signaling pathway	29	0.0235543197145824	0.208	0.604	Biological Process	GO:1900746	regulation of vascular endothelial growth factor signaling pathway	0.0021233288042187	0.0235543197145824	0	0	29	48
GO:0006911 phagocytosis, engulfment	69	0.0237476473826529	0.496	0.515	Biological Process	GO:0006911	phagocytosis, engulfment	0.00214274978482054	0.0237476473826529	0	0	69	134
GO:0060562 epithelial tube morphogenesis	285	0.023958679389582	2.048	0.445	Biological Process	GO:0060562	epithelial tube morphogenesis	0.00216380216746602	0.023958679389582	0	0	285	640
GO:0002252 immune effector process	530	0.0240349430258472	3.808	0.429	Biological Process	GO:0002252	immune effector process	0.00217270720487136	0.0240349430258472	0	0	530	1235
GO:0045821 positive regulation of glycolytic process	24	0.0240851828823136	0.172	0.632	Biological Process	GO:0045821	positive regulation of glycolytic process	0.00217927036655482	0.0240851828823136	0	0	24	38
GO:0070229 negative regulation of lymphocyte apoptotic process	26	0.0241643147063004	0.187	0.619	Biological Process	GO:0070229	negative regulation of lymphocyte apoptotic process	0.00218845858385917	0.0241643147063004	0	0	26	42
GO:0040008 regulation of growth	453	0.0242220896078533	3.255	0.433	Biological Process	GO:0040008	regulation of growth	0.00219679321305635	0.0242220896078533	0	0	453	1047
GO:0008277 regulation of G-protein coupled receptor protein signaling pathway	85	0.0242220896078533	0.611	0.5	Biological Process	GO:0008277	regulation of G-protein coupled receptor protein signaling pathway	0.00220656997650499	0.0242220896078533	0	0	85	170
GO:0044264 cellular polysaccharide metabolic process	77	0.0242220896078533	0.553	0.507	Biological Process	GO:0044264	cellular polysaccharide metabolic process	0.00221088756941812	0.0242220896078533	0	0	77	152
GO:0071560 cellular response to transforming growth factor beta stimulus	199	0.0242220896078533	1.43	0.457	Biological Process	GO:0071560	cellular response to transforming growth factor beta stimulus	0.00221115909530075	0.0242220896078533	0	0	199	435
GO:0007010 cytoskeleton organization	1381	0.0242220896078533	9.923	0.413	Biological Process	GO:0007010	cytoskeleton organization	0.00221301001002656	0.0242220896078533	0	0	1381	3346
GO:0002002 regulation of angiotensin levels in blood	10	0.0242220896078533	0.072	0.833	Biological Process	GO:0002002	regulation of angiotensin levels in blood	0.00222418717735366	0.0242220896078533	0	0	10	12
GO:0010519 negative regulation of phospholipase activity	10	0.0242220896078533	0.072	0.833	Biological Process	GO:0010519	negative regulation of phospholipase activity	0.00222418717735366	0.0242220896078533	0	0	10	12
GO:0031392 regulation of prostaglandin biosynthetic process	10	0.0242220896078533	0.072	0.833	Biological Process	GO:0031392	regulation of prostaglandin biosynthetic process	0.00222418717735366	0.0242220896078533	0	0	10	12
GO:0036492 eiF2alpha phosphorylation in response to endoplasmic reticulum stress	10	0.0242220896078533	0.072	0.833	Biological Process	GO:0036492	eiF2alpha phosphorylation in response to endoplasmic reticulum stress	0.00222418717735366	0.0242220896078533	0	0	10	12
GO:0044806 G-quadruplex DNA unwinding	10	0.0242220896078533	0.072	0.833	Biological Process	GO:0044806	G-quadruplex DNA unwinding	0.00222418717735366	0.0242220896078533	0	0	10	12
GO:0051767 nitric-oxide synthase biosynthetic process	10	0.0242220896078533	0.072	0.833	Biological Process	GO:0051767	nitric-oxide synthase biosynthetic process	0.00222418717735366	0.0242220896078533	0	0	10	12
GO:0051769 regulation of nitric-oxide synthase biosynthetic process	10	0.0242220896078533	0.072	0.833	Biological Process	GO:0051769	regulation of nitric-oxide synthase biosynthetic process	0.00222418717735366	0.0242220896078533	0	0	10	12
GO:0060923 cardiac muscle cell fate commitment	10	0.0242220896078533	0.072	0.833	Biological Process	GO:0060923	cardiac muscle cell fate commitment	0.00222418717735366	0.0242220896078533	0	0	10	12
GO:0070099 regulation of chemokine-mediated signaling pathway	10	0.0242220896078533	0.072	0.833	Biological Process	GO:0070099	regulation of chemokine-mediated signaling pathway	0.00222418717735366	0.0242220896078533	0	0	10	12
GO:2000619 negative regulation of histone H4-K16 acetylation	10	0.0242220896078533	0.072	0.833	Biological Process	GO:2000619	negative regulation of histone H4-K16 acetylation	0.00222418717735366	0.0242220896078533	0	0	10	12
GO:0005149 interleukin-1 receptor binding	18	0.0243087276691074	0.13	0.692	Molecular Function	GO:0005149	interleukin-1 receptor binding	0.00163406422268209	0.0243087276691074	0	0	18	26
GO:0007589 body fluid secretion	68	0.0246197457855772	0.489	0.515	Biological Process	GO:0007589	body fluid secretion	0.00226380180609656	0.0246197457855772	0	0	68	132
GO:0044723 single-organism carbohydrate metabolic process	531	0.0246197457855772	3.815	0.429	Biological Process	GO:0044723	single-organism carbohydrate metabolic process	0.00226483476422634	0.0246197457855772	0	0	531	1238
GO:0043470 regulation of carbohydrate catabolic process	53	0.0247304461698783	0.381	0.535	Biological Process	GO:0043470	regulation of carbohydrate catabolic process	0.00227709412861813	0.0247304461698783	0	0	53	99
GO:0034616 response to laminar fluid shear stress	14	0.0247540141032938	0.101	0.737	Biological Process	GO:0034616	response to laminar fluid shear stress	0.00228757508206534	0.0247540141032938	0	0	14	19
GO:0042473 outer ear morphogenesis	14	0.0247540141032938	0.101	0.737	Biological Process	GO:0042473	outer ear morphogenesis	0.00228757508206534	0.0247540141032938	0	0	14	19
GO:0043249 erythrocyte maturation	14	0.0247540141032938	0.101	0.737	Biological Process	GO:0043249	erythrocyte maturation	0.00228757508206534	0.0247540141032938	0	0	14	19
GO:1902961 positive regulation of aspartic-type endopeptidase activity involved in amyloid precursor protein catabolic process	14	0.0247540141032938	0.101	0.737	Biological Process	GO:1902961	positive regulation of aspartic-type endopeptidase activity involved in amyloid precursor protein catabolic process	0.00228757508206534	0.0247540141032938	0	0	14	19
GO:0046323 glucose import	63	0.0249966258396558	0.453	0.521	Biological Process	GO:0046323	glucose import	0.00231209347618774	0.0249966258396558	0	0	63	121
GO:0060038 cardiac muscle cell proliferation	58	0.0250706870267489	0.417	0.527	Biological Process	GO:0060038	cardiac muscle cell proliferation	0.00232104816102938	0.0250706870267489	0	0	58	110
GO:0048640 negative regulation of developmental growth	84	0.0251735814397623	0.604	0.5	Biological Process	GO:0048640	negative regulation of developmental growth	0.00233268708322122	0.0251735814397623	0	0	84	168
GO:0007009 plasma membrane organization	356	0.0251819976259261	2.558	0.438	Biological Process	GO:0007009	plasma membrane organization	0.00233558060908581	0.0251819976259261	0	0	356	812
GO:0061333 renal tubule morphogenesis	80	0.0252405706831498	0.575	0.503	Biological Process	GO:0061333	renal tubule morphogenesis	0.00234313170854152	0.0252405706831498	0	0	80	159
GO:0070371 ERK1 and ERK2 cascade	245	0.0254833576046738	1.76	0.45	Biological Process	GO:0070371	ERK1 and ERK2 cascade	0.0023678090371306	0.0254833576046738	0	0	245	545
GO:0032663 regulation of interleukin-2 production	67	0.025717973992375	0.481	0.515	Biological Process	GO:0032663	regulation of interleukin-2 production	0.00239176726402144	0.025717973992375	0	0	67	130
GO:0019058 viral life cycle	237	0.0257366039708428	1.703	0.451	Biological Process	GO:0019058	viral life cycle	0.00239618047790466	0.0257366039708428	0	0	237	526
GO:0045926 negative regulation of growth	178	0.0257366039708428	1.279	0.461	Biological Process	GO:0045926	negative regulation of growth	0.00239998044415028	0.0257366039708428	0	0	178	386
GO:0050770 regulation of axonogenesis	178	0.0257366039708428	1.279	0.461	Biological Process	GO:0050770	regulation of axonogenesis	0.00239998044415028	0.0257366039708428	0	0	178	386
GO:0043408 regulation of MAPK cascade	547	0.0257373148045328	3.93	0.428	Biological Process	GO:0043408	regulation of MAPK cascade	0.00240220698863862	0.0257373148045328	0	0	547	1278
GO:0070628 proteasome binding	34	0.0258780048409782	0.246	0.586	Molecular Function	GO:0070628	proteasome binding	0.00174816471970668	0.0258780048409782	0	0	34	58
GO:0055069 zinc ion homeostasis	38	0.0258940822619461	0.273	0.567	Biological Process	GO:0055069	zinc ion homeostasis	0.00242118580156185	0.0258940822619461	0	0	38	67
GO:2000403 positive regulation of lymphocyte migration	38	0.0258940822619461	0.273	0.567	Biological Process	GO:2000403	positive regulation of lymphocyte migration	0.00242118580156185	0.0258940822619461	0	0	38	67
GO:0032869 cellular response to insulin stimulus	169	0.0263512174878626	1.214	0.463	Biological Process	GO:0032869	cellular response to insulin stimulus	0.0024661413042611	0.0263512174878626	0	0	169	365
GO:0032623 interleukin-2 production	75	0.0263767719086657	0.539	0.507	Biological Process	GO:0032623	interleukin-2 production	0.00247074680628428	0.0263767719086657	0	0	75	148
GO:0044306 neuron projection terminus	84	0.026532000297536	0.594	0.503	Cellular Component	GO:0044306	neuron projection terminus	0.00208265701543983	0.026532000297536	0	0	84	167
GO:0006397 mRNA processing	366	0.0267443042173366	2.63	0.437	Biological Process	GO:0006397	mRNA processing	0.00250741881910063	0.0267443042173366	0	0	366	837
GO:0051235 maintenance of location	323	0.0267815778595633	2.321	0.441	Biological Process	GO:0051235	maintenance of location	0.00251692586821732	0.0267815778595633	0	0	323	733
GO:0060074 synapse maturation	37	0.0267815778595633	0.266	0.569	Biological Process	GO:0060074	synapse maturation	0.00251765714308468	0.0267815778595633	0	0	37	65
GO:0099623 regulation of cardiac muscle cell membrane repolarization	37	0.0267815778595633	0.266	0.569	Biological Process	GO:0099623	regulation of cardiac muscle cell membrane repolarization	0.00251765714308468	0.0267815778595633	0	0	37	65
GO:0016447 somatic recombination of immunoglobulin gene segments	66	0.0268574721159866	0.474	0.516	Biological Process	GO:0016447	somatic recombination of immunoglobulin gene segments	0.00252704601662087	0.0268574721159866	0	0	66	128
GO:0043422 protein kinase B binding	20	0.027181462435054	0.145	0.667	Molecular Function	GO:0043422	protein kinase B binding	0.00185430941736641	0.027181462435054	0	0	20	30
GO:0046625 sphingolipid binding	20	0.027181462435054	0.145	0.667	Molecular Function	GO:0046625	sphingolipid binding	0.00185430941736641	0.027181462435054	0	0	20	30
GO:0097458 neuron part	1164	0.027222200294313	8.225	0.416	Cellular Component	GO:0097458	neuron part	0.00215479158002477	0.027222200294313	0	0	1164	2795
GO:0098562 cytoplasmic side of membrane	151	0.0272968619488995	1.067	0.47	Cellular Component	GO:0098562	cytoplasmic side of membrane	0.00217870731914039	0.0272968619488995	0	0	151	321
GO:0035567 non-canonical Wnt signaling pathway	56	0.0274123449595145	0.402	0.528	Biological Process	GO:0035567	non-canonical Wnt signaling pathway	0.00258155540075334	0.0274123449595145	0	0	56	106
GO:0043632 modification-dependent macromolecule catabolic process	593	0.0275247640221058	4.261	0.426	Biological Process	GO:0043632	modification-dependent macromolecule catabolic process	0.00259445274440362	0.0275247640221058	0	0	593	1392
GO:0006661 phosphatidylinositol biosynthetic process	82	0.027606929433559	0.589	0.5	Biological Process	GO:0006661	phosphatidylinositol biosynthetic process	0.00260735187715082	0.027606929433559	0	0	82	164
GO:0002456 T cell mediated immunity	107	0.027606929433559	0.769	0.484	Biological Process	GO:0002456	T cell mediated immunity	0.00261055507995624	0.027606929433559	0	0	107	221
GO:0006869 lipid transport	283	0.027606929433559	2.033	0.444	Biological Process	GO:0006869	lipid transport	0.00261491985831508	0.027606929433559	0	0	283	637
GO:0006767 water-soluble vitamin metabolic process	36	0.027606929433559	0.259	0.571	Biological Process	GO:0006767	water-soluble vitamin metabolic process	0.00261528480276219	0.027606929433559	0	0	36	63
GO:0051216 cartilage development	179	0.027606929433559	1.286	0.46	Biological Process	GO:0051216	cartilage development	0.00261790395022534	0.027606929433559	0	0	179	389
GO:0006107 oxaloacetate metabolic process	15	0.027606929433559	0.108	0.714	Biological Process	GO:0006107	oxaloacetate metabolic process	0.00262073503351983	0.027606929433559	0	0	15	21
GO:0007501 mesodermal cell fate specification	15	0.027606929433559	0.108	0.714	Biological Process	GO:0007501	mesodermal cell fate specification	0.00262073503351983	0.027606929433559	0	0	15	21
GO:0010572 positive regulation of platelet activation	15	0.027606929433559	0.108	0.714	Biological Process	GO:0010572	positive regulation of platelet activation	0.00262073503351983	0.027606929433559	0	0	15	21
GO:0005581 collagen trimer	55	0.02769040823068	0.389	0.534	Cellular Component	GO:0005581	collagen trimer	0.00222838377581989	0.02769040823068	0	0	55	103
GO:0048864 stem cell development	187	0.0279122552016157	1.344	0.458	Biological Process	GO:0048864	stem cell development	0.00265206252209409	0.0279122552016157	0	0	187	408
GO:0046850 regulation of bone remodeling	50	0.0279199451474473	0.359	0.538	Biological Process	GO:0046850	regulation of bone remodeling	0.00265513663354522	0.0279199451474473	0	0	50	93
GO:0097190 apoptotic signaling pathway	477	0.0279996868985609	3.427	0.431	Biological Process	GO:0097190	apoptotic signaling pathway	0.0026650700808266	0.0279996868985609	0	0	477	1108
GO:0033503 HULC complex	10	0.0280519808473123	0.071	0.833	Cellular Component	GO:0033503	HULC complex	0.00228689883574612	0.0280519808473123	0	0	10	12
GO:0098644 complex of collagen trimers	27	0.0280519808473123	0.191	0.614	Cellular Component	GO:0098644	complex of collagen trimers	0.00229448919859283	0.0280519808473123	0	0	27	44
GO:0001939 female pronucleus	14	0.0282773932606895	0.099	0.737	Cellular Component	GO:0001939	female pronucleus	0.00236888452777544	0.0282773932606895	0	0	14	19
GO:0005826 actomyosin contractile ring	14	0.0282773932606895	0.099	0.737	Cellular Component	GO:0005826	actomyosin contractile ring	0.00236888452777544	0.0282773932606895	0	0	14	19
GO:0098845 postsynaptic endosome	14	0.0282773932606895	0.099	0.737	Cellular Component	GO:0098845	postsynaptic endosome	0.00236888452777544	0.0282773932606895	0	0	14	19
GO:0046324 regulation of glucose import	55	0.0285767365536244	0.395	0.529	Biological Process	GO:0046324	regulation of glucose import	0.00272239348567767	0.0285767365536244	0	0	55	104
GO:0016071 mRNA metabolic process	456	0.0286226157705187	3.277	0.431	Biological Process	GO:0016071	mRNA metabolic process	0.00272916665396251	0.0286226157705187	0	0	456	1057
GO:0006884 cell volume homeostasis	43	0.0287446786621264	0.309	0.551	Biological Process	GO:0006884	cell volume homeostasis	0.00274563071323652	0.0287446786621264	0	0	43	78
GO:0046326 positive regulation of glucose import	43	0.0287446786621264	0.309	0.551	Biological Process	GO:0046326	positive regulation of glucose import	0.00274563071323652	0.0287446786621264	0	0	43	78
GO:0010562 positive regulation of phosphorus metabolic process	880	0.0288460487506157	6.323	0.419	Biological Process	GO:0010562	positive regulation of phosphorus metabolic process	0.0027601557474989	0.0288460487506157	0	0	880	2102
GO:0045937 positive regulation of phosphate metabolic process	880	0.0288460487506157	6.323	0.419	Biological Process	GO:0045937	positive regulation of phosphate metabolic process	0.0027601557474989	0.0288460487506157	0	0	880	2102
GO:0061458 reproductive system development	311	0.0288631608685653	2.235	0.441	Biological Process	GO:0061458	reproductive system development	0.00276572103990522	0.0288631608685653	0	0	311	705
GO:0043436 oxoacid metabolic process	771	0.0288631608685653	5.54	0.421	Biological Process	GO:0043436	oxoacid metabolic process	0.00276663838441343	0.0288631608685653	0	0	771	1832
GO:0035270 endocrine system development	92	0.0289708118932721	0.661	0.492	Biological Process	GO:0035270	endocrine system development	0.00277938878579906	0.0289708118932721	0	0	92	187
GO:0016787 hydrolase activity	2264	0.0292826880519709	16.374	0.405	Molecular Function	GO:0016787	hydrolase activity	0.00200739891471082	0.0292826880519709	0	0	2264	5584
GO:0010573 vascular endothelial growth factor production	34	0.0292864432572112	0.244	0.576	Biological Process	GO:0010573	vascular endothelial growth factor production	0.0028121278400411	0.0292864432572112	0	0	34	59
GO:0001871 pattern binding	25	0.0296093383098243	0.181	0.625	Molecular Function	GO:0001871	pattern binding	0.00204949829232727	0.0296093383098243	0	0	25	40
GO:0030247 polysaccharide binding	25	0.0296093383098243	0.181	0.625	Molecular Function	GO:0030247	polysaccharide binding	0.00204949829232727	0.0296093383098243	0	0	25	40
GO:0001660 fever generation	16	0.0300806510362799	0.115	0.696	Biological Process	GO:0001660	fever generation	0.00289848811395412	0.0300806510362799	0	0	16	23
GO:0042983 amyloid precursor protein biosynthetic process	16	0.0300806510362799	0.115	0.696	Biological Process	GO:0042983	amyloid precursor protein biosynthetic process	0.00289848811395412	0.0300806510362799	0	0	16	23
GO:0042984 regulation of amyloid precursor protein biosynthetic process	16	0.0300806510362799	0.115	0.696	Biological Process	GO:0042984	regulation of amyloid precursor protein biosynthetic process	0.00289848811395412	0.0300806510362799	0	0	16	23
GO:0048548 regulation of pinocytosis	16	0.0300806510362799	0.115	0.696	Biological Process	GO:0048548	regulation of pinocytosis	0.00289848811395412	0.0300806510362799	0	0	16	23
GO:1903391 regulation of adherens junction organization	80	0.0302253640895712	0.575	0.5	Biological Process	GO:1903391	regulation of adherens junction organization	0.00291496922435096	0.0302253640895712	0	0	80	160
GO:0005412 glucose:sodium symporter activity	10	0.0304298305537144	0.072	0.833	Molecular Function	GO:0005412	glucose:sodium symporter activity	0.00214477110877937	0.0304298305537144	0	0	10	12
GO:0016929 SUMO-specific protease activity	10	0.0304298305537144	0.072	0.833	Molecular Function	GO:0016929	SUMO-specific protease activity	0.00214477110877937	0.0304298305537144	0	0	10	12
GO:0043559 insulin binding	10	0.0304298305537144	0.072	0.833	Molecular Function	GO:0043559	insulin binding	0.00214477110877937	0.0304298305537144	0	0	10	12
GO:0008324 cation transmembrane transporter activity	561	0.0304298305537144	4.057	0.426	Molecular Function	GO:0008324	cation transmembrane transporter activity	0.00214679669796588	0.0304298305537144	0	0	561	1316
GO:0002761 regulation of myeloid leukocyte differentiation	98	0.0304918399422564	0.704	0.488	Biological Process	GO:0002761	regulation of myeloid leukocyte differentiation	0.00294322779365409	0.0304918399422564	0	0	98	201
GO:0070372 regulation of ERK1 and ERK2 cascade	227	0.030799231240947	1.631	0.45	Biological Process	GO:0070372	regulation of ERK1 and ERK2 cascade	0.00297548389779503	0.030799231240947	0	0	227	504
GO:0032404 mismatch repair complex binding	14	0.0308315090814784	0.101	0.737	Molecular Function	GO:0032404	mismatch repair complex binding	0.00218539482008483	0.0308315090814784	0	0	14	19
GO:0001782 B cell homeostasis	41	0.0311007090402851	0.295	0.554	Biological Process	GO:0001782	B cell homeostasis	0.00301127424142245	0.0311007090402851	0	0	41	74
GO:0045191 regulation of isotype switching	41	0.0311007090402851	0.295	0.554	Biological Process	GO:0045191	regulation of isotype switching	0.00301127424142245	0.0311007090402851	0	0	41	74
GO:0050777 negative regulation of immune response	101	0.0311007090402851	0.726	0.486	Biological Process	GO:0050777	negative regulation of immune response	0.00301244067756329	0.0311007090402851	0	0	101	208
GO:0048762 mesenchymal cell differentiation	187	0.0311256672346741	1.344	0.457	Biological Process	GO:0048762	mesenchymal cell differentiation	0.00302078683638923	0.0311256672346741	0	0	187	409
GO:0014031 mesenchymal cell development	176	0.0311256672346741	1.265	0.46	Biological Process	GO:0014031	mesenchymal cell development	0.00302770670356038	0.0311256672346741	0	0	176	383
GO:0014074 response to purine-containing compound	83	0.0311256672346741	0.596	0.497	Biological Process	GO:0014074	response to purine-containing compound	0.00304885588130657	0.0311256672346741	0	0	83	167
GO:0003307 regulation of Wnt signaling pathway involved in heart development	11	0.0311256672346741	0.079	0.786	Biological Process	GO:0003307	regulation of Wnt signaling pathway involved in heart development	0.00305665860874338	0.0311256672346741	0	0	11	14
GO:0006772 thiamine metabolic process	11	0.0311256672346741	0.079	0.786	Biological Process	GO:0006772	thiamine metabolic process	0.00305665860874338	0.0311256672346741	0	0	11	14
GO:0006931 substrate-dependent cell migration, cell attachment to substrate	11	0.0311256672346741	0.079	0.786	Biological Process	GO:0006931	substrate-dependent cell migration, cell attachment to substrate	0.00305665860874338	0.0311256672346741	0	0	11	14
GO:0015803 branched-chain amino acid transport	11	0.0311256672346741	0.079	0.786	Biological Process	GO:0015803	branched-chain amino acid transport	0.00305665860874338	0.0311256672346741	0	0	11	14
GO:0021892 cerebral cortex GABAergic interneuron differentiation	11	0.0311256672346741	0.079	0.786	Biological Process	GO:0021892	cerebral cortex GABAergic interneuron differentiation	0.00305665860874338	0.0311256672346741	0	0	11	14
GO:0032954 regulation of cytokinetic process	11	0.0311256672346741	0.079	0.786	Biological Process	GO:0032954	regulation of cytokinetic process	0.00305665860874338	0.0311256672346741	0	0	11	14
GO:0034144 negative regulation of toll-like receptor 4 signaling pathway	11	0.0311256672346741	0.079	0.786	Biological Process	GO:0034144	negative regulation of toll-like receptor 4 signaling pathway	0.00305665860874338	0.0311256672346741	0	0	11	14
GO:0042723 thiamine-containing compound metabolic process	11	0.0311256672346741	0.079	0.786	Biological Process	GO:0042723	thiamine-containing compound metabolic process	0.00305665860874338	0.0311256672346741	0	0	11	14
GO:0044855 plasma membrane raft distribution	11	0.0311256672346741	0.079	0.786	Biological Process	GO:0044855	plasma membrane raft distribution	0.00305665860874338	0.0311256672346741	0	0	11	14
GO:0044856 plasma membrane raft localization	11	0.0311256672346741	0.079	0.786	Biological Process	GO:0044856	plasma membrane raft localization	0.00305665860874338	0.0311256672346741	0	0	11	14
GO:0048671 negative regulation of collateral sprouting	11	0.0311256672346741	0.079	0.786	Biological Process	GO:0048671	negative regulation of collateral sprouting	0.00305665860874338	0.0311256672346741	0	0	11	14
GO:1901142 insulin metabolic process	11	0.0311256672346741	0.079	0.786	Biological Process	GO:1901142	insulin metabolic process	0.00305665860874338	0.0311256672346741	0	0	11	14
GO:2001279 regulation of unsaturated fatty acid biosynthetic process	11	0.0311256672346741	0.079	0.786	Biological Process	GO:2001279	regulation of unsaturated fatty acid biosynthetic process	0.00305665860874338	0.0311256672346741	0	0	11	14
GO:0009891 positive regulation of biosynthetic process	1653	0.0311502103710924	11.878	0.41	Biological Process	GO:0009891	positive regulation of biosynthetic process	0.00306330158872181	0.0311502103710924	0	0	1653	4035
GO:0008585 female gonad development	79	0.0311502103710924	0.568	0.5	Biological Process	GO:0008585	female gonad development	0.00308238431346784	0.0311502103710924	0	0	79	158
GO:0072028 nephron morphogenesis	75	0.0311502103710924	0.539	0.503	Biological Process	GO:0072028	nephron morphogenesis	0.00309663494487214	0.0311502103710924	0	0	75	149
GO:0003198 epithelial to mesenchymal transition involved in endocardial cushion formation	17	0.0311502103710924	0.122	0.68	Biological Process	GO:0003198	epithelial to mesenchymal transition involved in endocardial cushion formation	0.00312278427754733	0.0311502103710924	0	0	17	25
GO:0021942 radial glia guided migration of Purkinje cell	17	0.0311502103710924	0.122	0.68	Biological Process	GO:0021942	radial glia guided migration of Purkinje cell	0.00312278427754733	0.0311502103710924	0	0	17	25
GO:0042990 regulation of transcription factor import into nucleus	17	0.0311502103710924	0.122	0.68	Biological Process	GO:0042990	regulation of transcription factor import into nucleus	0.00312278427754733	0.0311502103710924	0	0	17	25
GO:0042991 transcription factor import into nucleus	17	0.0311502103710924	0.122	0.68	Biological Process	GO:0042991	transcription factor import into nucleus	0.00312278427754733	0.0311502103710924	0	0	17	25
GO:0042992 negative regulation of transcription factor import into nucleus	17	0.0311502103710924	0.122	0.68	Biological Process	GO:0042992	negative regulation of transcription factor import into nucleus	0.00312278427754733	0.0311502103710924	0	0	17	25
GO:0042994 cytoplasmic sequestering of transcription factor	17	0.0311502103710924	0.122	0.68	Biological Process	GO:0042994	cytoplasmic sequestering of transcription factor	0.00312278427754733	0.0311502103710924	0	0	17	25
GO:0051988 regulation of attachment of spindle microtubules to kinetochore	17	0.0311502103710924	0.122	0.68	Biological Process	GO:0051988	regulation of attachment of spindle microtubules to kinetochore	0.00312278427754733	0.0311502103710924	0	0	17	25
GO:1903564 regulation of protein localization to cilium	17	0.0311502103710924	0.122	0.68	Biological Process	GO:1903564	regulation of protein localization to cilium	0.00312278427754733	0.0311502103710924	0	0	17	25
GO:1903715 regulation of aerobic respiration	17	0.0311502103710924	0.122	0.68	Biological Process	GO:1903715	regulation of aerobic respiration	0.00312278427754733	0.0311502103710924	0	0	17	25
GO:0006701 progesterone biosynthetic process	8	0.0311502103710924	0.057	0.889	Biological Process	GO:0006701	progesterone biosynthetic process	0.00312443355661032	0.0311502103710924	0	0	8	9
GO:0010710 regulation of collagen catabolic process	8	0.0311502103710924	0.057	0.889	Biological Process	GO:0010710	regulation of collagen catabolic process	0.00312443355661032	0.0311502103710924	0	0	8	9
GO:0015755 fructose transport	8	0.0311502103710924	0.057	0.889	Biological Process	GO:0015755	fructose transport	0.00312443355661032	0.0311502103710924	0	0	8	9
GO:0036451 cap mRNA methylation	8	0.0311502103710924	0.057	0.889	Biological Process	GO:0036451	cap mRNA methylation	0.00312443355661032	0.0311502103710924	0	0	8	9
GO:0043314 negative regulation of neutrophil degranulation	8	0.0311502103710924	0.057	0.889	Biological Process	GO:0043314	negative regulation of neutrophil degranulation	0.00312443355661032	0.0311502103710924	0	0	8	9
GO:0051971 positive regulation of transmission of nerve impulse	8	0.0311502103710924	0.057	0.889	Biological Process	GO:0051971	positive regulation of transmission of nerve impulse	0.00312443355661032	0.0311502103710924	0	0	8	9
GO:0060003 copper ion export	8	0.0311502103710924	0.057	0.889	Biological Process	GO:0060003	copper ion export	0.00312443355661032	0.0311502103710924	0	0	8	9
GO:0071947 protein deubiquitination involved in ubiquitin-dependent protein catabolic process	8	0.0311502103710924	0.057	0.889	Biological Process	GO:0071947	protein deubiquitination involved in ubiquitin-dependent protein catabolic process	0.00312443355661032	0.0311502103710924	0	0	8	9
GO:0090272 negative regulation of fibroblast growth factor production	8	0.0311502103710924	0.057	0.889	Biological Process	GO:0090272	negative regulation of fibroblast growth factor production	0.00312443355661032	0.0311502103710924	0	0	8	9
GO:0097309 cap1 mRNA methylation	8	0.0311502103710924	0.057	0.889	Biological Process	GO:0097309	cap1 mRNA methylation	0.00312443355661032	0.0311502103710924	0	0	8	9
GO:1903613 regulation of protein tyrosine phosphatase activity	8	0.0311502103710924	0.057	0.889	Biological Process	GO:1903613	regulation of protein tyrosine phosphatase activity	0.00312443355661032	0.0311502103710924	0	0	8	9
GO:2000551 regulation of T-helper 2 cell cytokine production	8	0.0311502103710924	0.057	0.889	Biological Process	GO:2000551	regulation of T-helper 2 cell cytokine production	0.00312443355661032	0.0311502103710924	0	0	8	9
GO:2000828 regulation of parathyroid hormone secretion	8	0.0311502103710924	0.057	0.889	Biological Process	GO:2000828	regulation of parathyroid hormone secretion	0.00312443355661032	0.0311502103710924	0	0	8	9
GO:0045216 cell-cell junction organization	231	0.0312028288243682	1.66	0.449	Biological Process	GO:0045216	cell-cell junction organization	0.00313233030669333	0.0312028288243682	0	0	231	514
GO:0031032 actomyosin structure organization	218	0.0312926656268854	1.566	0.451	Biological Process	GO:0031032	actomyosin structure organization	0.00314397521868238	0.0312926656268854	0	0	218	483
GO:0017048 Rho GTPase binding	123	0.0314980852609679	0.89	0.477	Molecular Function	GO:0017048	Rho GTPase binding	0.002243124873826	0.0314980852609679	0	0	123	258
GO:0001932 regulation of protein phosphorylation	1082	0.0316251492482754	7.775	0.415	Biological Process	GO:0001932	regulation of protein phosphorylation	0.00318003431252593	0.0316251492482754	0	0	1082	2607
GO:0008542 visual learning	52	0.0317007780424746	0.374	0.531	Biological Process	GO:0008542	visual learning	0.00319166665631919	0.0317007780424746	0	0	52	98
GO:2000516 positive regulation of CD4-positive, alpha-beta T cell activation	30	0.0317007780424746	0.216	0.588	Biological Process	GO:2000516	positive regulation of CD4-positive, alpha-beta T cell activation	0.00319296068918664	0.0317007780424746	0	0	30	51
GO:1902105 regulation of leukocyte differentiation	215	0.0317527942087244	1.545	0.452	Biological Process	GO:1902105	regulation of leukocyte differentiation	0.00320086501969767	0.0317527942087244	0	0	215	476
GO:0014855 striated muscle cell proliferation	66	0.0319676665046796	0.474	0.512	Biological Process	GO:0014855	striated muscle cell proliferation	0.00322520858977882	0.0319676665046796	0	0	66	129
GO:0042327 positive regulation of phosphorylation	818	0.031989603004828	5.878	0.419	Biological Process	GO:0042327	positive regulation of phosphorylation	0.0032301067999671	0.031989603004828	0	0	818	1951
GO:0008270 zinc ion binding	689	0.0320806172718553	4.983	0.422	Molecular Function	GO:0008270	zinc ion binding	0.00229528542876835	0.0320806172718553	0	0	689	1633
GO:0034446 substrate adhesion-dependent cell spreading	103	0.0321177158231443	0.74	0.484	Biological Process	GO:0034446	substrate adhesion-dependent cell spreading	0.00324573861432481	0.0321177158231443	0	0	103	213
GO:0001974 blood vessel remodeling	46	0.0321184398257013	0.331	0.541	Biological Process	GO:0001974	blood vessel remodeling	0.00325120349419135	0.0321184398257013	0	0	46	85
GO:0030219 megakaryocyte differentiation	46	0.0321184398257013	0.331	0.541	Biological Process	GO:0030219	megakaryocyte differentiation	0.00325120349419135	0.0321184398257013	0	0	46	85
GO:0043484 regulation of RNA splicing	152	0.0321475777829582	1.092	0.465	Biological Process	GO:0043484	regulation of RNA splicing	0.00325685129965003	0.0321475777829582	0	0	152	327
GO:0032982 myosin filament	15	0.0321850284354815	0.106	0.714	Cellular Component	GO:0032982	myosin filament	0.00271746941935464	0.0321850284354815	0	0	15	21
GO:0042698 ovulation cycle	70	0.0322008284293853	0.503	0.507	Biological Process	GO:0042698	ovulation cycle	0.00326494886206962	0.0322008284293853	0	0	70	138
GO:0008015 blood circulation	302	0.0322177332200824	2.17	0.441	Biological Process	GO:0008015	blood circulation	0.00327375027385949	0.0322177332200824	0	0	302	685
GO:0051893 regulation of focal adhesion assembly	74	0.0322177332200824	0.532	0.503	Biological Process	GO:0051893	regulation of focal adhesion assembly	0.00327477546831625	0.0322177332200824	0	0	74	147
GO:0090109 regulation of cell-substrate junction assembly	74	0.0322177332200824	0.532	0.503	Biological Process	GO:0090109	regulation of cell-substrate junction assembly	0.00327477546831625	0.0322177332200824	0	0	74	147
GO:0019730 antimicrobial humoral response	29	0.0322411162289322	0.208	0.592	Biological Process	GO:0019730	antimicrobial humoral response	0.00327985839092377	0.0322411162289322	0	0	29	49
GO:0071453 cellular response to oxygen levels	96	0.0322687394990248	0.69	0.487	Biological Process	GO:0071453	cellular response to oxygen levels	0.00328537695251948	0.0322687394990248	0	0	96	197
GO:0045931 positive regulation of mitotic cell cycle	146	0.0322825722004565	1.049	0.466	Biological Process	GO:0045931	positive regulation of mitotic cell cycle	0.00329258714818761	0.0322825722004565	0	0	146	313
GO:0032469 endoplasmic reticulum calcium ion homeostasis	39	0.0322825722004565	0.28	0.557	Biological Process	GO:0032469	endoplasmic reticulum calcium ion homeostasis	0.00329589984204188	0.0322825722004565	0	0	39	70
GO:0010934 macrophage cytokine production	18	0.0322825722004565	0.129	0.667	Biological Process	GO:0010934	macrophage cytokine production	0.00329762383481245	0.0322825722004565	0	0	18	27
GO:0072178 nephric duct morphogenesis	18	0.0322825722004565	0.129	0.667	Biological Process	GO:0072178	nephric duct morphogenesis	0.00329762383481245	0.0322825722004565	0	0	18	27
GO:0060993 kidney morphogenesis	85	0.0327930891827486	0.611	0.494	Biological Process	GO:0060993	kidney morphogenesis	0.00335270424832577	0.0327930891827486	0	0	85	172
GO:1901522 positive regulation of transcription from RNA polymerase II promoter involved in cellular response to chemical stimulus	28	0.0327930891827486	0.201	0.596	Biological Process	GO:1901522	positive regulation of transcription from RNA polymerase II promoter involved in cellular response to chemical stimulus	0.00336078243177238	0.0327930891827486	0	0	28	47
GO:1902004 positive regulation of beta-amyloid formation	28	0.0327930891827486	0.201	0.596	Biological Process	GO:1902004	positive regulation of beta-amyloid formation	0.00336078243177238	0.0327930891827486	0	0	28	47
GO:2000352 negative regulation of endothelial cell apoptotic process	28	0.0327930891827486	0.201	0.596	Biological Process	GO:2000352	negative regulation of endothelial cell apoptotic process	0.00336078243177238	0.0327930891827486	0	0	28	47
GO:1903532 positive regulation of secretion by cell	272	0.0328254686104232	1.954	0.444	Biological Process	GO:1903532	positive regulation of secretion by cell	0.00337244091324589	0.0328254686104232	0	0	272	613
GO:0021536 diencephalon development	56	0.0328254686104232	0.402	0.523	Biological Process	GO:0021536	diencephalon development	0.00338234715181848	0.0328254686104232	0	0	56	107
GO:1990267 response to transition metal nanoparticle	65	0.0328254686104232	0.467	0.512	Biological Process	GO:1990267	response to transition metal nanoparticle	0.00340982875991224	0.0328254686104232	0	0	65	127
GO:0070831 basement membrane assembly	19	0.0328254686104232	0.137	0.655	Biological Process	GO:0070831	basement membrane assembly	0.00342793449014838	0.0328254686104232	0	0	19	29
GO:0060148 positive regulation of posttranscriptional gene silencing	27	0.0328254686104232	0.194	0.6	Biological Process	GO:0060148	positive regulation of posttranscriptional gene silencing	0.00343400951553248	0.0328254686104232	0	0	27	45
GO:0035265 organ growth	165	0.0328254686104232	1.186	0.461	Biological Process	GO:0035265	organ growth	0.00344856661009542	0.0328254686104232	0	0	165	358
GO:0044773 mitotic DNA damage checkpoint	69	0.0328254686104232	0.496	0.507	Biological Process	GO:0044773	mitotic DNA damage checkpoint	0.00345269504798825	0.0328254686104232	0	0	69	136
GO:0033002 muscle cell proliferation	124	0.0328254686104232	0.891	0.473	Biological Process	GO:0033002	muscle cell proliferation	0.00348710093001823	0.0328254686104232	0	0	124	262
GO:0016197 endosomal transport	281	0.0328254686104232	2.019	0.443	Biological Process	GO:0016197	endosomal transport	0.00348926908856117	0.0328254686104232	0	0	281	635
GO:0048588 developmental cell growth	192	0.0328254686104232	1.38	0.455	Biological Process	GO:0048588	developmental cell growth	0.00349327658504671	0.0328254686104232	0	0	192	422
GO:0032239 regulation of nucleobase-containing compound transport	26	0.0328254686104232	0.187	0.605	Biological Process	GO:0032239	regulation of nucleobase-containing compound transport	0.00349753787840455	0.0328254686104232	0	0	26	43
GO:0032733 positive regulation of interleukin-10 production	26	0.0328254686104232	0.187	0.605	Biological Process	GO:0032733	positive regulation of interleukin-10 production	0.00349753787840455	0.0328254686104232	0	0	26	43
GO:0060307 regulation of ventricular cardiac muscle cell membrane repolarization	26	0.0328254686104232	0.187	0.605	Biological Process	GO:0060307	regulation of ventricular cardiac muscle cell membrane repolarization	0.00349753787840455	0.0328254686104232	0	0	26	43
GO:0002543 activation of blood coagulation via clotting cascade	6	0.0328254686104232	0.043	1	Biological Process	GO:0002543	activation of blood coagulation via clotting cascade	0.00349910568534812	0.0328254686104232	0	0	6	6
GO:0006640 monoacylglycerol biosynthetic process	6	0.0328254686104232	0.043	1	Biological Process	GO:0006640	monoacylglycerol biosynthetic process	0.00349910568534812	0.0328254686104232	0	0	6	6
GO:0009229 thiamine diphosphate biosynthetic process	6	0.0328254686104232	0.043	1	Biological Process	GO:0009229	thiamine diphosphate biosynthetic process	0.00349910568534812	0.0328254686104232	0	0	6	6
GO:0021823 cerebral cortex tangential migration using cell-cell interactions	6	0.0328254686104232	0.043	1	Biological Process	GO:0021823	cerebral cortex tangential migration using cell-cell interactions	0.00349910568534812	0.0328254686104232	0	0	6	6
GO:0021827 postnatal olfactory bulb interneuron migration	6	0.0328254686104232	0.043	1	Biological Process	GO:0021827	postnatal olfactory bulb interneuron migration	0.00349910568534812	0.0328254686104232	0	0	6	6
GO:0021836 chemorepulsion involved in postnatal olfactory bulb interneuron migration	6	0.0328254686104232	0.043	1	Biological Process	GO:0021836	chemorepulsion involved in postnatal olfactory bulb interneuron migration	0.00349910568534812	0.0328254686104232	0	0	6	6
GO:0021853 cerebral cortex GABAergic interneuron migration	6	0.0328254686104232	0.043	1	Biological Process	GO:0021853	cerebral cortex GABAergic interneuron migration	0.00349910568534812	0.0328254686104232	0	0	6	6
GO:0032445 fructose import	6	0.0328254686104232	0.043	1	Biological Process	GO:0032445	fructose import	0.00349910568534812	0.0328254686104232	0	0	6	6
GO:0033600 negative regulation of mammary gland epithelial cell proliferation	6	0.0328254686104232	0.043	1	Biological Process	GO:0033600	negative regulation of mammary gland epithelial cell proliferation	0.00349910568534812	0.0328254686104232	0	0	6	6
GO:0034478 phosphatidylglycerol catabolic process	6	0.0328254686104232	0.043	1	Biological Process	GO:0034478	phosphatidylglycerol catabolic process	0.00349910568534812	0.0328254686104232	0	0	6	6
GO:0042986 positive regulation of amyloid precursor protein biosynthetic process	6	0.0328254686104232	0.043	1	Biological Process	GO:0042986	positive regulation of amyloid precursor protein biosynthetic process	0.00349910568534812	0.0328254686104232	0	0	6	6
GO:0045110 intermediate filament bundle assembly	6	0.0328254686104232	0.043	1	Biological Process	GO:0045110	intermediate filament bundle assembly	0.00349910568534812	0.0328254686104232	0	0	6	6
GO:0055107 Golgi to secretory granule transport	6	0.0328254686104232	0.043	1	Biological Process	GO:0055107	Golgi to secretory granule transport	0.00349910568534812	0.0328254686104232	0	0	6	6
GO:0061366 behavioral response to chemical pain	6	0.0328254686104232	0.043	1	Biological Process	GO:0061366	behavioral response to chemical pain	0.00349910568534812	0.0328254686104232	0	0	6	6
GO:0061368 behavioral response to formalin induced pain	6	0.0328254686104232	0.043	1	Biological Process	GO:0061368	behavioral response to formalin induced pain	0.00349910568534812	0.0328254686104232	0	0	6	6
GO:0070084 protein initiator methionine removal	6	0.0328254686104232	0.043	1	Biological Process	GO:0070084	protein initiator methionine removal	0.00349910568534812	0.0328254686104232	0	0	6	6
GO:0070668 positive regulation of mast cell proliferation	6	0.0328254686104232	0.043	1	Biological Process	GO:0070668	positive regulation of mast cell proliferation	0.00349910568534812	0.0328254686104232	0	0	6	6
GO:0070843 misfolded protein transport	6	0.0328254686104232	0.043	1	Biological Process	GO:0070843	misfolded protein transport	0.00349910568534812	0.0328254686104232	0	0	6	6
GO:0070844 polyubiquitinated protein transport	6	0.0328254686104232	0.043	1	Biological Process	GO:0070844	polyubiquitinated protein transport	0.00349910568534812	0.0328254686104232	0	0	6	6
GO:0070845 polyubiquitinated misfolded protein transport	6	0.0328254686104232	0.043	1	Biological Process	GO:0070845	polyubiquitinated misfolded protein transport	0.00349910568534812	0.0328254686104232	0	0	6	6
GO:0070846 Hsp90 deacetylation	6	0.0328254686104232	0.043	1	Biological Process	GO:0070846	Hsp90 deacetylation	0.00349910568534812	0.0328254686104232	0	0	6	6
GO:0071332 cellular response to fructose stimulus	6	0.0328254686104232	0.043	1	Biological Process	GO:0071332	cellular response to fructose stimulus	0.00349910568534812	0.0328254686104232	0	0	6	6
GO:0097045 phosphatidylserine exposure on blood platelet	6	0.0328254686104232	0.043	1	Biological Process	GO:0097045	phosphatidylserine exposure on blood platelet	0.00349910568534812	0.0328254686104232	0	0	6	6
GO:0097241 hematopoietic stem cell migration to bone marrow	6	0.0328254686104232	0.043	1	Biological Process	GO:0097241	hematopoietic stem cell migration to bone marrow	0.00349910568534812	0.0328254686104232	0	0	6	6
GO:0097319 carbohydrate import into cell	6	0.0328254686104232	0.043	1	Biological Process	GO:0097319	carbohydrate import into cell	0.00349910568534812	0.0328254686104232	0	0	6	6
GO:0098704 carbohydrate import across plasma membrane	6	0.0328254686104232	0.043	1	Biological Process	GO:0098704	carbohydrate import across plasma membrane	0.00349910568534812	0.0328254686104232	0	0	6	6
GO:1901189 positive regulation of ephrin receptor signaling pathway	6	0.0328254686104232	0.043	1	Biological Process	GO:1901189	positive regulation of ephrin receptor signaling pathway	0.00349910568534812	0.0328254686104232	0	0	6	6
GO:1901297 positive regulation of canonical Wnt signaling pathway involved in cardiac muscle cell fate commitment	6	0.0328254686104232	0.043	1	Biological Process	GO:1901297	positive regulation of canonical Wnt signaling pathway involved in cardiac muscle cell fate commitment	0.00349910568534812	0.0328254686104232	0	0	6	6
GO:1901300 positive regulation of hydrogen peroxide-mediated programmed cell death	6	0.0328254686104232	0.043	1	Biological Process	GO:1901300	positive regulation of hydrogen peroxide-mediated programmed cell death	0.00349910568534812	0.0328254686104232	0	0	6	6
GO:1902362 melanocyte apoptotic process	6	0.0328254686104232	0.043	1	Biological Process	GO:1902362	melanocyte apoptotic process	0.00349910568534812	0.0328254686104232	0	0	6	6
GO:1903905 positive regulation of establishment of T cell polarity	6	0.0328254686104232	0.043	1	Biological Process	GO:1903905	positive regulation of establishment of T cell polarity	0.00349910568534812	0.0328254686104232	0	0	6	6
GO:1904529 regulation of actin filament binding	6	0.0328254686104232	0.043	1	Biological Process	GO:1904529	regulation of actin filament binding	0.00349910568534812	0.0328254686104232	0	0	6	6
GO:1904936 interneuron migration	6	0.0328254686104232	0.043	1	Biological Process	GO:1904936	interneuron migration	0.00349910568534812	0.0328254686104232	0	0	6	6
GO:1990539 fructose import across plasma membrane	6	0.0328254686104232	0.043	1	Biological Process	GO:1990539	fructose import across plasma membrane	0.00349910568534812	0.0328254686104232	0	0	6	6
GO:2000667 positive regulation of interleukin-13 secretion	6	0.0328254686104232	0.043	1	Biological Process	GO:2000667	positive regulation of interleukin-13 secretion	0.00349910568534812	0.0328254686104232	0	0	6	6
GO:2001202 negative regulation of transforming growth factor-beta secretion	6	0.0328254686104232	0.043	1	Biological Process	GO:2001202	negative regulation of transforming growth factor-beta secretion	0.00349910568534812	0.0328254686104232	0	0	6	6
GO:0002062 chondrocyte differentiation	130	0.032827427527746	0.934	0.471	Biological Process	GO:0002062	chondrocyte differentiation	0.00350206986635598	0.032827427527746	0	0	130	276
GO:0016482 cytoplasmic transport	931	0.0328559750293301	6.69	0.417	Biological Process	GO:0016482	cytoplasmic transport	0.00350787311040019	0.0328559750293301	0	0	931	2233
GO:0001956 positive regulation of neurotransmitter secretion	20	0.0328560248953277	0.144	0.645	Biological Process	GO:0001956	positive regulation of neurotransmitter secretion	0.00351890949860988	0.0328560248953277	0	0	20	31
GO:0008105 asymmetric protein localization	20	0.0328560248953277	0.144	0.645	Biological Process	GO:0008105	asymmetric protein localization	0.00351890949860988	0.0328560248953277	0	0	20	31
GO:0036376 sodium ion export from cell	20	0.0328560248953277	0.144	0.645	Biological Process	GO:0036376	sodium ion export from cell	0.00351890949860988	0.0328560248953277	0	0	20	31
GO:0071436 sodium ion export	20	0.0328560248953277	0.144	0.645	Biological Process	GO:0071436	sodium ion export	0.00351890949860988	0.0328560248953277	0	0	20	31
GO:0032269 negative regulation of cellular protein metabolic process	902	0.0328587583628781	6.481	0.417	Biological Process	GO:0032269	negative regulation of cellular protein metabolic process	0.0035219602509145	0.0328587583628781	0	0	902	2161
GO:0005976 polysaccharide metabolic process	84	0.0330339077795873	0.604	0.494	Biological Process	GO:0005976	polysaccharide metabolic process	0.00354483456720193	0.0330339077795873	0	0	84	170
GO:0061082 myeloid leukocyte cytokine production	25	0.0330339077795873	0.18	0.61	Biological Process	GO:0061082	myeloid leukocyte cytokine production	0.00354905170034176	0.0330339077795873	0	0	25	41
GO:1900273 positive regulation of long-term synaptic potentiation	25	0.0330339077795873	0.18	0.61	Biological Process	GO:1900273	positive regulation of long-term synaptic potentiation	0.00354905170034176	0.0330339077795873	0	0	25	41
GO:0034116 positive regulation of heterotypic cell-cell adhesion	21	0.0332553232633724	0.151	0.636	Biological Process	GO:0034116	positive regulation of heterotypic cell-cell adhesion	0.00357563111468693	0.0332553232633724	0	0	21	33
GO:0001502 cartilage condensation	24	0.0332727598741921	0.172	0.615	Biological Process	GO:0001502	cartilage condensation	0.00358588414289597	0.0332727598741921	0	0	24	39
GO:0043486 histone exchange	24	0.0332727598741921	0.172	0.615	Biological Process	GO:0043486	histone exchange	0.00358588414289597	0.0332727598741921	0	0	24	39
GO:0045060 negative thymic T cell selection	24	0.0332727598741921	0.172	0.615	Biological Process	GO:0045060	negative thymic T cell selection	0.00358588414289597	0.0332727598741921	0	0	24	39
GO:0033344 cholesterol efflux	44	0.0332890264535005	0.316	0.543	Biological Process	GO:0033344	cholesterol efflux	0.00359322545066322	0.0332890264535005	0	0	44	81
GO:0060986 endocrine hormone secretion	44	0.0332890264535005	0.316	0.543	Biological Process	GO:0060986	endocrine hormone secretion	0.00359322545066322	0.0332890264535005	0	0	44	81
GO:0045061 thymic T cell selection	37	0.0332943749399881	0.266	0.561	Biological Process	GO:0045061	thymic T cell selection	0.00359862921183258	0.0332943749399881	0	0	37	66
GO:0086015 SA node cell action potential	23	0.0332943749399881	0.165	0.622	Biological Process	GO:0086015	SA node cell action potential	0.0036049810032386	0.0332943749399881	0	0	23	37
GO:0086018 SA node cell to atrial cardiac muscle cell signalling	23	0.0332943749399881	0.165	0.622	Biological Process	GO:0086018	SA node cell to atrial cardiac muscle cell signalling	0.0036049810032386	0.0332943749399881	0	0	23	37
GO:0086070 SA node cell to atrial cardiac muscle cell communication	23	0.0332943749399881	0.165	0.622	Biological Process	GO:0086070	SA node cell to atrial cardiac muscle cell communication	0.0036049810032386	0.0332943749399881	0	0	23	37
GO:0050839 cell adhesion molecule binding	216	0.0340652134362834	1.562	0.452	Molecular Function	GO:0050839	cell adhesion molecule binding	0.00244861434350656	0.0340652134362834	0	0	216	478
GO:0098609 cell-cell adhesion	725	0.0341445387000127	5.209	0.421	Biological Process	GO:0098609	cell-cell adhesion	0.00369989923297938	0.0341445387000127	0	0	725	1723
GO:0042987 amyloid precursor protein catabolic process	59	0.0342816853078798	0.424	0.518	Biological Process	GO:0042987	amyloid precursor protein catabolic process	0.00371763785611724	0.0342816853078798	0	0	59	114
GO:0072345 NAADP-sensitive calcium-release channel activity	15	0.0345213714496051	0.108	0.714	Molecular Function	GO:0072345	NAADP-sensitive calcium-release channel activity	0.00249933241512991	0.0345213714496051	0	0	15	21
GO:0003688 DNA replication origin binding	35	0.0345213714496051	0.253	0.574	Molecular Function	GO:0003688	DNA replication origin binding	0.0025043790269597	0.0345213714496051	0	0	35	61
GO:0007492 endoderm development	83	0.034536535848712	0.596	0.494	Biological Process	GO:0007492	endoderm development	0.0037481736488488	0.034536535848712	0	0	83	168
GO:0060326 cell chemotaxis	232	0.0345596576246994	1.667	0.448	Biological Process	GO:0060326	cell chemotaxis	0.00375525695302871	0.0345596576246994	0	0	232	518
GO:0031401 positive regulation of protein modification process	953	0.0345596576246994	6.848	0.416	Biological Process	GO:0031401	positive regulation of protein modification process	0.00375648452442384	0.0345596576246994	0	0	953	2289
GO:0003084 positive regulation of systemic arterial blood pressure	12	0.0347140747572713	0.086	0.75	Biological Process	GO:0003084	positive regulation of systemic arterial blood pressure	0.00378783760151525	0.0347140747572713	0	0	12	16
GO:0032185 septin cytoskeleton organization	12	0.0347140747572713	0.086	0.75	Biological Process	GO:0032185	septin cytoskeleton organization	0.00378783760151525	0.0347140747572713	0	0	12	16
GO:0071476 cellular hypotonic response	12	0.0347140747572713	0.086	0.75	Biological Process	GO:0071476	cellular hypotonic response	0.00378783760151525	0.0347140747572713	0	0	12	16
GO:0071548 response to dexamethasone	12	0.0347140747572713	0.086	0.75	Biological Process	GO:0071548	response to dexamethasone	0.00378783760151525	0.0347140747572713	0	0	12	16
GO:0072318 clathrin coat disassembly	12	0.0347140747572713	0.086	0.75	Biological Process	GO:0072318	clathrin coat disassembly	0.00378783760151525	0.0347140747572713	0	0	12	16
GO:0016746 transferase activity, transferring acyl groups	258	0.0349292801123215	1.866	0.446	Molecular Function	GO:0016746	transferase activity, transferring acyl groups	0.00254559479021577	0.0349292801123215	0	0	258	579
GO:0002102 podosome	34	0.0350908640466078	0.24	0.576	Cellular Component	GO:0002102	podosome	0.00298596402507415	0.0350908640466078	0	0	34	59
GO:0001837 epithelial to mesenchymal transition	116	0.0351427558991333	0.834	0.475	Biological Process	GO:0001837	epithelial to mesenchymal transition	0.00383756298680313	0.0351427558991333	0	0	116	244
GO:1904018 positive regulation of vasculature development	137	0.0353825081567984	0.984	0.468	Biological Process	GO:1904018	positive regulation of vasculature development	0.00386671358235282	0.0353825081567984	0	0	137	293
GO:0004725 protein tyrosine phosphatase activity	164	0.0356302343317857	1.186	0.462	Molecular Function	GO:0004725	protein tyrosine phosphatase activity	0.00260853629051343	0.0356302343317857	0	0	164	355
GO:0001894 tissue homeostasis	168	0.0356854495755229	1.207	0.459	Biological Process	GO:0001894	tissue homeostasis	0.00390281524231209	0.0356854495755229	0	0	168	366
GO:0001938 positive regulation of endothelial cell proliferation	58	0.035896743874108	0.417	0.518	Biological Process	GO:0001938	positive regulation of endothelial cell proliferation	0.00392893688197388	0.035896743874108	0	0	58	112
GO:0015031 protein transport	1292	0.0360333340736897	9.284	0.412	Biological Process	GO:0015031	protein transport	0.00394691127800613	0.0360333340736897	0	0	1292	3136
GO:0052547 regulation of peptidase activity	347	0.0361377120603391	2.493	0.436	Biological Process	GO:0052547	regulation of peptidase activity	0.00396137753490036	0.0361377120603391	0	0	347	796
GO:0005577 fibrinogen complex	11	0.0364536782302345	0.078	0.786	Cellular Component	GO:0005577	fibrinogen complex	0.00314718645359003	0.0364536782302345	0	0	11	14
GO:0030118 clathrin coat	68	0.0364536782302345	0.48	0.511	Cellular Component	GO:0030118	clathrin coat	0.00315568796544457	0.0364536782302345	0	0	68	133
GO:0044301 climbing fiber	8	0.0364536782302345	0.057	0.889	Cellular Component	GO:0044301	climbing fiber	0.00319811293180818	0.0364536782302345	0	0	8	9
GO:0071797 LUBAC complex	8	0.0364536782302345	0.057	0.889	Cellular Component	GO:0071797	LUBAC complex	0.00319811293180818	0.0364536782302345	0	0	8	9
GO:0019904 protein domain specific binding	528	0.0369840279991133	3.819	0.426	Molecular Function	GO:0019904	protein domain specific binding	0.00271995680126591	0.0369840279991133	0	0	528	1238
GO:0045095 keratin filament	53	0.0369972531941427	0.375	0.53	Cellular Component	GO:0045095	keratin filament	0.00327020575726591	0.0369972531941427	0	0	53	100
GO:0051497 negative regulation of stress fiber assembly	34	0.0371488974941178	0.244	0.567	Biological Process	GO:0051497	negative regulation of stress fiber assembly	0.00408215353664192	0.0371488974941178	0	0	34	60
GO:0001913 T cell mediated cytotoxicity	66	0.0371488974941178	0.474	0.508	Biological Process	GO:0001913	T cell mediated cytotoxicity	0.00408469495696612	0.0371488974941178	0	0	66	130
GO:0032941 secretion by tissue	66	0.0371488974941178	0.474	0.508	Biological Process	GO:0032941	secretion by tissue	0.00408469495696612	0.0371488974941178	0	0	66	130
GO:0043550 regulation of lipid kinase activity	66	0.0371488974941178	0.474	0.508	Biological Process	GO:0043550	regulation of lipid kinase activity	0.00408469495696612	0.0371488974941178	0	0	66	130
GO:0019865 immunoglobulin binding	16	0.0373522573786778	0.116	0.696	Molecular Function	GO:0019865	immunoglobulin binding	0.00275946793280083	0.0373522573786778	0	0	16	23
GO:1901653 cellular response to peptide	240	0.0373742125178094	1.725	0.446	Biological Process	GO:1901653	cellular response to peptide	0.00411260639674736	0.0373742125178094	0	0	240	538
GO:0031328 positive regulation of cellular biosynthetic process	1632	0.0381387939206568	11.727	0.409	Biological Process	GO:0031328	positive regulation of cellular biosynthetic process	0.00419994104615593	0.0381387939206568	0	0	1632	3990
GO:0032135 DNA insertion or deletion binding	11	0.038265260515054	0.08	0.786	Molecular Function	GO:0032135	DNA insertion or deletion binding	0.00294216963051642	0.038265260515054	0	0	11	14
GO:0043560 insulin receptor substrate binding	11	0.038265260515054	0.08	0.786	Molecular Function	GO:0043560	insulin receptor substrate binding	0.00294216963051642	0.038265260515054	0	0	11	14
GO:0046912 transferase activity, transferring acyl groups, acyl groups converted into alkyl on transfer	11	0.038265260515054	0.08	0.786	Molecular Function	GO:0046912	transferase activity, transferring acyl groups, acyl groups converted into alkyl on transfer	0.00294216963051642	0.038265260515054	0	0	11	14
GO:0016421 CoA carboxylase activity	17	0.038265260515054	0.123	0.68	Molecular Function	GO:0016421	CoA carboxylase activity	0.00296793640236712	0.038265260515054	0	0	17	25
GO:0016791 phosphatase activity	333	0.038265260515054	2.408	0.437	Molecular Function	GO:0016791	phosphatase activity	0.00300064877144882	0.038265260515054	0	0	333	762
GO:0003865 3-oxo-5-alpha-steroid 4-dehydrogenase activity	8	0.038265260515054	0.058	0.889	Molecular Function	GO:0003865	3-oxo-5-alpha-steroid 4-dehydrogenase activity	0.00303065956824721	0.038265260515054	0	0	8	9
GO:0004483 mRNA (nucleoside-2'-O-)-methyltransferase activity	8	0.038265260515054	0.058	0.889	Molecular Function	GO:0004483	mRNA (nucleoside-2'-O-)-methyltransferase activity	0.00303065956824721	0.038265260515054	0	0	8	9
GO:0004694 eukaryotic translation initiation factor 2alpha kinase activity	8	0.038265260515054	0.058	0.889	Molecular Function	GO:0004694	eukaryotic translation initiation factor 2alpha kinase activity	0.00303065956824721	0.038265260515054	0	0	8	9
GO:0005353 fructose transmembrane transporter activity	8	0.038265260515054	0.058	0.889	Molecular Function	GO:0005353	fructose transmembrane transporter activity	0.00303065956824721	0.038265260515054	0	0	8	9
GO:0008184 glycogen phosphorylase activity	8	0.038265260515054	0.058	0.889	Molecular Function	GO:0008184	glycogen phosphorylase activity	0.00303065956824721	0.038265260515054	0	0	8	9
GO:0016508 long-chain-enoyl-CoA hydratase activity	8	0.038265260515054	0.058	0.889	Molecular Function	GO:0016508	long-chain-enoyl-CoA hydratase activity	0.00303065956824721	0.038265260515054	0	0	8	9
GO:0033765 steroid dehydrogenase activity, acting on the CH-CH group of donors	8	0.038265260515054	0.058	0.889	Molecular Function	GO:0033765	steroid dehydrogenase activity, acting on the CH-CH group of donors	0.00303065956824721	0.038265260515054	0	0	8	9
GO:0043682 copper-transporting ATPase activity	8	0.038265260515054	0.058	0.889	Molecular Function	GO:0043682	copper-transporting ATPase activity	0.00303065956824721	0.038265260515054	0	0	8	9
GO:0044594 17-beta-hydroxysteroid dehydrogenase (NAD+) activity	8	0.038265260515054	0.058	0.889	Molecular Function	GO:0044594	17-beta-hydroxysteroid dehydrogenase (NAD+) activity	0.00303065956824721	0.038265260515054	0	0	8	9
GO:0051032 nucleic acid transmembrane transporter activity	8	0.038265260515054	0.058	0.889	Molecular Function	GO:0051032	nucleic acid transmembrane transporter activity	0.00303065956824721	0.038265260515054	0	0	8	9
GO:0051033 RNA transmembrane transporter activity	8	0.038265260515054	0.058	0.889	Molecular Function	GO:0051033	RNA transmembrane transporter activity	0.00303065956824721	0.038265260515054	0	0	8	9
GO:0010498 proteasomal protein catabolic process	421	0.0382928727451847	3.025	0.431	Biological Process	GO:0010498	proteasomal protein catabolic process	0.00422012270559237	0.0382928727451847	0	0	421	977
GO:0007095 mitotic G2 DNA damage checkpoint	33	0.0385292069229878	0.237	0.569	Biological Process	GO:0007095	mitotic G2 DNA damage checkpoint	0.00424940220721889	0.0385292069229878	0	0	33	58
GO:0050727 regulation of inflammatory response	229	0.0388027622082959	1.645	0.447	Biological Process	GO:0050727	regulation of inflammatory response	0.00428282963772948	0.0388027622082959	0	0	229	512
GO:0036464 cytoplasmic ribonucleoprotein granule	217	0.0388621281985165	1.533	0.452	Cellular Component	GO:0036464	cytoplasmic ribonucleoprotein granule	0.00346067764300773	0.0388621281985165	0	0	217	480
GO:0030131 clathrin adaptor complex	46	0.03888405521914	0.325	0.541	Cellular Component	GO:0030131	clathrin adaptor complex	0.00348968526154828	0.03888405521914	0	0	46	85
GO:0005945 6-phosphofructokinase complex	6	0.03888405521914	0.042	1	Cellular Component	GO:0005945	6-phosphofructokinase complex	0.00356522669885255	0.03888405521914	0	0	6	6
GO:0031983 vesicle lumen	6	0.03888405521914	0.042	1	Cellular Component	GO:0031983	vesicle lumen	0.00356522669885255	0.03888405521914	0	0	6	6
GO:0044599 AP-5 adaptor complex	6	0.03888405521914	0.042	1	Cellular Component	GO:0044599	AP-5 adaptor complex	0.00356522669885255	0.03888405521914	0	0	6	6
GO:0042475 odontogenesis of dentin-containing tooth	73	0.0390611492957425	0.525	0.5	Biological Process	GO:0042475	odontogenesis of dentin-containing tooth	0.00431462753678002	0.0390611492957425	0	0	73	146
GO:1901888 regulation of cell junction assembly	101	0.0391751077899467	0.726	0.481	Biological Process	GO:1901888	regulation of cell junction assembly	0.00433098043364396	0.0391751077899467	0	0	101	210
GO:0040014 regulation of multicellular organism growth	69	0.0391751077899467	0.496	0.504	Biological Process	GO:0040014	regulation of multicellular organism growth	0.00433550885845717	0.0391751077899467	0	0	69	137
GO:0071826 ribonucleoprotein complex subunit organization	216	0.0391751077899467	1.552	0.449	Biological Process	GO:0071826	ribonucleoprotein complex subunit organization	0.0043370796688719	0.0391751077899467	0	0	216	481
GO:0043184 vascular endothelial growth factor receptor 2 binding	18	0.0393390921745743	0.13	0.667	Molecular Function	GO:0043184	vascular endothelial growth factor receptor 2 binding	0.00312879967711256	0.0393390921745743	0	0	18	27
GO:0006091 generation of precursor metabolites and energy	290	0.0393549625145465	2.084	0.44	Biological Process	GO:0006091	generation of precursor metabolites and energy	0.00437420640376282	0.0393549625145465	0	0	290	659
GO:0030104 water homeostasis	46	0.0393549625145465	0.331	0.535	Biological Process	GO:0030104	water homeostasis	0.00437788411198356	0.0393549625145465	0	0	46	86
GO:0001658 branching involved in ureteric bud morphogenesis	56	0.0393549625145465	0.402	0.519	Biological Process	GO:0001658	branching involved in ureteric bud morphogenesis	0.00438868550350216	0.0393549625145465	0	0	56	108
GO:0002042 cell migration involved in sprouting angiogenesis	56	0.0393549625145465	0.402	0.519	Biological Process	GO:0002042	cell migration involved in sprouting angiogenesis	0.00438868550350216	0.0393549625145465	0	0	56	108
GO:0003025 regulation of systemic arterial blood pressure by baroreceptor feedback	13	0.0393549625145465	0.093	0.722	Biological Process	GO:0003025	regulation of systemic arterial blood pressure by baroreceptor feedback	0.00439993369727849	0.0393549625145465	0	0	13	18
GO:0009115 xanthine catabolic process	13	0.0393549625145465	0.093	0.722	Biological Process	GO:0009115	xanthine catabolic process	0.00439993369727849	0.0393549625145465	0	0	13	18
GO:0016255 attachment of GPI anchor to protein	13	0.0393549625145465	0.093	0.722	Biological Process	GO:0016255	attachment of GPI anchor to protein	0.00439993369727849	0.0393549625145465	0	0	13	18
GO:0035907 dorsal aorta development	13	0.0393549625145465	0.093	0.722	Biological Process	GO:0035907	dorsal aorta development	0.00439993369727849	0.0393549625145465	0	0	13	18
GO:0048245 eosinophil chemotaxis	13	0.0393549625145465	0.093	0.722	Biological Process	GO:0048245	eosinophil chemotaxis	0.00439993369727849	0.0393549625145465	0	0	13	18
GO:0048790 maintenance of presynaptic active zone structure	13	0.0393549625145465	0.093	0.722	Biological Process	GO:0048790	maintenance of presynaptic active zone structure	0.00439993369727849	0.0393549625145465	0	0	13	18
GO:0071500 cellular response to nitrosative stress	13	0.0393549625145465	0.093	0.722	Biological Process	GO:0071500	cellular response to nitrosative stress	0.00439993369727849	0.0393549625145465	0	0	13	18
GO:0071694 maintenance of protein location in extracellular region	13	0.0393549625145465	0.093	0.722	Biological Process	GO:0071694	maintenance of protein location in extracellular region	0.00439993369727849	0.0393549625145465	0	0	13	18
GO:0071787 endoplasmic reticulum tubular network assembly	13	0.0393549625145465	0.093	0.722	Biological Process	GO:0071787	endoplasmic reticulum tubular network assembly	0.00439993369727849	0.0393549625145465	0	0	13	18
GO:0010574 regulation of vascular endothelial growth factor production	32	0.0394921258102487	0.23	0.571	Biological Process	GO:0010574	regulation of vascular endothelial growth factor production	0.00441858349043659	0.0394921258102487	0	0	32	56
GO:0010628 positive regulation of gene expression	1647	0.0395293817849148	11.834	0.409	Biological Process	GO:0010628	positive regulation of gene expression	0.0044260697751449	0.0395293817849148	0	0	1647	4029
GO:1903035 negative regulation of response to wounding	157	0.0397379374372756	1.128	0.46	Biological Process	GO:1903035	negative regulation of response to wounding	0.0044527569648114	0.0397379374372756	0	0	157	341
GO:0045639 positive regulation of myeloid cell differentiation	87	0.0397846668525148	0.625	0.489	Biological Process	GO:0045639	positive regulation of myeloid cell differentiation	0.00446133245886854	0.0397846668525148	0	0	87	178
GO:0072659 protein localization to plasma membrane	270	0.0400279091354092	1.94	0.442	Biological Process	GO:0072659	protein localization to plasma membrane	0.00449196865150597	0.0400279091354092	0	0	270	611
GO:0046903 secretion	837	0.0400489898062914	6.014	0.418	Biological Process	GO:0046903	secretion	0.00449769585032884	0.0400489898062914	0	0	837	2004
GO:0071695 anatomical structure maturation	60	0.0401073715588471	0.431	0.513	Biological Process	GO:0071695	anatomical structure maturation	0.00450761881125535	0.0401073715588471	0	0	60	117
GO:0010817 regulation of hormone levels	341	0.0404710978604564	2.45	0.436	Biological Process	GO:0010817	regulation of hormone levels	0.00455189450503706	0.0404710978604564	0	0	341	783
GO:0016458 gene silencing	181	0.0404756903650922	1.301	0.455	Biological Process	GO:0016458	gene silencing	0.00455580835819948	0.0404756903650922	0	0	181	398
GO:0015347 sodium-independent organic anion transmembrane transporter activity	21	0.0405258309865329	0.152	0.636	Molecular Function	GO:0015347	sodium-independent organic anion transmembrane transporter activity	0.00337557875753694	0.0405258309865329	0	0	21	33
GO:0015379 potassium:chloride symporter activity	21	0.0405258309865329	0.152	0.636	Molecular Function	GO:0015379	potassium:chloride symporter activity	0.00337557875753694	0.0405258309865329	0	0	21	33
GO:0043121 neurotrophin binding	23	0.0405258309865329	0.166	0.622	Molecular Function	GO:0043121	neurotrophin binding	0.00339205599686704	0.0405258309865329	0	0	23	37
GO:0000701 purine-specific mismatch base pair DNA N-glycosylase activity	6	0.0405258309865329	0.043	1	Molecular Function	GO:0000701	purine-specific mismatch base pair DNA N-glycosylase activity	0.00341452872132475	0.0405258309865329	0	0	6	6
GO:0003878 ATP citrate synthase activity	6	0.0405258309865329	0.043	1	Molecular Function	GO:0003878	ATP citrate synthase activity	0.00341452872132475	0.0405258309865329	0	0	6	6
GO:0003945 N-acetyllactosamine synthase activity	6	0.0405258309865329	0.043	1	Molecular Function	GO:0003945	N-acetyllactosamine synthase activity	0.00341452872132475	0.0405258309865329	0	0	6	6
GO:0004103 choline kinase activity	6	0.0405258309865329	0.043	1	Molecular Function	GO:0004103	choline kinase activity	0.00341452872132475	0.0405258309865329	0	0	6	6
GO:0004305 ethanolamine kinase activity	6	0.0405258309865329	0.043	1	Molecular Function	GO:0004305	ethanolamine kinase activity	0.00341452872132475	0.0405258309865329	0	0	6	6
GO:0004788 thiamine diphosphokinase activity	6	0.0405258309865329	0.043	1	Molecular Function	GO:0004788	thiamine diphosphokinase activity	0.00341452872132475	0.0405258309865329	0	0	6	6
GO:0008160 protein tyrosine phosphatase activator activity	6	0.0405258309865329	0.043	1	Molecular Function	GO:0008160	protein tyrosine phosphatase activator activity	0.00341452872132475	0.0405258309865329	0	0	6	6
GO:0008321 Ral guanyl-nucleotide exchange factor activity	6	0.0405258309865329	0.043	1	Molecular Function	GO:0008321	Ral guanyl-nucleotide exchange factor activity	0.00341452872132475	0.0405258309865329	0	0	6	6
GO:0008502 melatonin receptor activity	6	0.0405258309865329	0.043	1	Molecular Function	GO:0008502	melatonin receptor activity	0.00341452872132475	0.0405258309865329	0	0	6	6
GO:0030280 structural constituent of epidermis	6	0.0405258309865329	0.043	1	Molecular Function	GO:0030280	structural constituent of epidermis	0.00341452872132475	0.0405258309865329	0	0	6	6
GO:0030975 thiamine binding	6	0.0405258309865329	0.043	1	Molecular Function	GO:0030975	thiamine binding	0.00341452872132475	0.0405258309865329	0	0	6	6
GO:0022804 active transmembrane transporter activity	332	0.0405258309865329	2.401	0.436	Molecular Function	GO:0022804	active transmembrane transporter activity	0.00342547789370362	0.0405258309865329	0	0	332	761
GO:0055017 cardiac muscle tissue growth	64	0.0405371092753447	0.46	0.508	Biological Process	GO:0055017	cardiac muscle tissue growth	0.00457050478765121	0.0405371092753447	0	0	64	126
GO:0008286 insulin receptor signaling pathway	100	0.0405371092753447	0.719	0.481	Biological Process	GO:0008286	insulin receptor signaling pathway	0.00457292889592608	0.0405371092753447	0	0	100	208
GO:0032092 positive regulation of protein binding	100	0.0405371092753447	0.719	0.481	Biological Process	GO:0032092	positive regulation of protein binding	0.00457292889592608	0.0405371092753447	0	0	100	208
GO:0044331 cell-cell adhesion mediated by cadherin	39	0.0406383355428055	0.28	0.549	Biological Process	GO:0044331	cell-cell adhesion mediated by cadherin	0.00459117002187479	0.0406383355428055	0	0	39	71
GO:0045648 positive regulation of erythrocyte differentiation	39	0.0406383355428055	0.28	0.549	Biological Process	GO:0045648	positive regulation of erythrocyte differentiation	0.00459117002187479	0.0406383355428055	0	0	39	71
GO:0015301 anion:anion antiporter activity	43	0.0407399868049865	0.311	0.544	Molecular Function	GO:0015301	anion:anion antiporter activity	0.00345713698345143	0.0407399868049865	0	0	43	79
GO:0034109 homotypic cell-cell adhesion	389	0.0408093974521612	2.795	0.432	Biological Process	GO:0034109	homotypic cell-cell adhesion	0.00461392129998835	0.0408093974521612	0	0	389	900
GO:0050896 response to stimulus	6547	0.0410728831538557	47.043	0.397	Biological Process	GO:0050896	response to stimulus	0.00464715851027341	0.0410728831538557	0	0	6547	16493
GO:0044706 multi-multicellular organism process	112	0.0418513964841711	0.805	0.475	Biological Process	GO:0044706	multi-multicellular organism process	0.00474647403027201	0.0418513964841711	0	0	112	236
GO:0001779 natural killer cell differentiation	30	0.0418513964841711	0.216	0.577	Biological Process	GO:0001779	natural killer cell differentiation	0.00475891377975199	0.0418513964841711	0	0	30	52
GO:0045730 respiratory burst	30	0.0418513964841711	0.216	0.577	Biological Process	GO:0045730	respiratory burst	0.00475891377975199	0.0418513964841711	0	0	30	52
GO:0051452 intracellular pH reduction	30	0.0418513964841711	0.216	0.577	Biological Process	GO:0051452	intracellular pH reduction	0.00475891377975199	0.0418513964841711	0	0	30	52
GO:0051560 mitochondrial calcium ion homeostasis	30	0.0418513964841711	0.216	0.577	Biological Process	GO:0051560	mitochondrial calcium ion homeostasis	0.00475891377975199	0.0418513964841711	0	0	30	52
GO:0043200 response to amino acid	75	0.0418513964841711	0.539	0.497	Biological Process	GO:0043200	response to amino acid	0.00477167652270564	0.0418513964841711	0	0	75	151
GO:0021564 vagus nerve development	9	0.0418513964841711	0.065	0.818	Biological Process	GO:0021564	vagus nerve development	0.00481252418862803	0.0418513964841711	0	0	9	11
GO:0032687 negative regulation of interferon-alpha production	9	0.0418513964841711	0.065	0.818	Biological Process	GO:0032687	negative regulation of interferon-alpha production	0.00481252418862803	0.0418513964841711	0	0	9	11
GO:0034350 regulation of glial cell apoptotic process	9	0.0418513964841711	0.065	0.818	Biological Process	GO:0034350	regulation of glial cell apoptotic process	0.00481252418862803	0.0418513964841711	0	0	9	11
GO:0034351 negative regulation of glial cell apoptotic process	9	0.0418513964841711	0.065	0.818	Biological Process	GO:0034351	negative regulation of glial cell apoptotic process	0.00481252418862803	0.0418513964841711	0	0	9	11
GO:0035766 cell chemotaxis to fibroblast growth factor	9	0.0418513964841711	0.065	0.818	Biological Process	GO:0035766	cell chemotaxis to fibroblast growth factor	0.00481252418862803	0.0418513964841711	0	0	9	11
GO:0035768 endothelial cell chemotaxis to fibroblast growth factor	9	0.0418513964841711	0.065	0.818	Biological Process	GO:0035768	endothelial cell chemotaxis to fibroblast growth factor	0.00481252418862803	0.0418513964841711	0	0	9	11
GO:0036111 very long-chain fatty-acyl-CoA metabolic process	9	0.0418513964841711	0.065	0.818	Biological Process	GO:0036111	very long-chain fatty-acyl-CoA metabolic process	0.00481252418862803	0.0418513964841711	0	0	9	11
GO:0044062 regulation of excretion	9	0.0418513964841711	0.065	0.818	Biological Process	GO:0044062	regulation of excretion	0.00481252418862803	0.0418513964841711	0	0	9	11
GO:0060054 positive regulation of epithelial cell proliferation involved in wound healing	9	0.0418513964841711	0.065	0.818	Biological Process	GO:0060054	positive regulation of epithelial cell proliferation involved in wound healing	0.00481252418862803	0.0418513964841711	0	0	9	11
GO:0060267 positive regulation of respiratory burst	9	0.0418513964841711	0.065	0.818	Biological Process	GO:0060267	positive regulation of respiratory burst	0.00481252418862803	0.0418513964841711	0	0	9	11
GO:0097021 lymphocyte migration into lymphoid organs	9	0.0418513964841711	0.065	0.818	Biological Process	GO:0097021	lymphocyte migration into lymphoid organs	0.00481252418862803	0.0418513964841711	0	0	9	11
GO:1901841 regulation of high voltage-gated calcium channel activity	9	0.0418513964841711	0.065	0.818	Biological Process	GO:1901841	regulation of high voltage-gated calcium channel activity	0.00481252418862803	0.0418513964841711	0	0	9	11
GO:1902174 positive regulation of keratinocyte apoptotic process	9	0.0418513964841711	0.065	0.818	Biological Process	GO:1902174	positive regulation of keratinocyte apoptotic process	0.00481252418862803	0.0418513964841711	0	0	9	11
GO:1904026 regulation of collagen fibril organization	9	0.0418513964841711	0.065	0.818	Biological Process	GO:1904026	regulation of collagen fibril organization	0.00481252418862803	0.0418513964841711	0	0	9	11
GO:1904847 regulation of cell chemotaxis to fibroblast growth factor	9	0.0418513964841711	0.065	0.818	Biological Process	GO:1904847	regulation of cell chemotaxis to fibroblast growth factor	0.00481252418862803	0.0418513964841711	0	0	9	11
GO:2000544 regulation of endothelial cell chemotaxis to fibroblast growth factor	9	0.0418513964841711	0.065	0.818	Biological Process	GO:2000544	regulation of endothelial cell chemotaxis to fibroblast growth factor	0.00481252418862803	0.0418513964841711	0	0	9	11
GO:0042175 nuclear outer membrane-endoplasmic reticulum membrane network	487	0.041989257727419	3.441	0.429	Cellular Component	GO:0042175	nuclear outer membrane-endoplasmic reticulum membrane network	0.00389481986035237	0.041989257727419	0	0	487	1134
GO:0001940 male pronucleus	12	0.041989257727419	0.085	0.75	Cellular Component	GO:0001940	male pronucleus	0.00390533333744464	0.041989257727419	0	0	12	16
GO:0048709 oligodendrocyte differentiation	82	0.0421087351319899	0.589	0.491	Biological Process	GO:0048709	oligodendrocyte differentiation	0.00484565014822546	0.0421087351319899	0	0	82	167
GO:0005154 epidermal growth factor receptor binding	48	0.0421284808636113	0.347	0.533	Molecular Function	GO:0005154	epidermal growth factor receptor binding	0.00358898206358885	0.0421284808636113	0	0	48	90
GO:0000165 MAPK cascade	588	0.0422972027516465	4.225	0.423	Biological Process	GO:0000165	MAPK cascade	0.0048708882134681	0.0422972027516465	0	0	588	1389
GO:0040015 negative regulation of multicellular organism growth	14	0.0423669360119133	0.101	0.7	Biological Process	GO:0040015	negative regulation of multicellular organism growth	0.00489314285314695	0.0423669360119133	0	0	14	20
GO:1900115 extracellular regulation of signal transduction	14	0.0423669360119133	0.101	0.7	Biological Process	GO:1900115	extracellular regulation of signal transduction	0.00489314285314695	0.0423669360119133	0	0	14	20
GO:1900116 extracellular negative regulation of signal transduction	14	0.0423669360119133	0.101	0.7	Biological Process	GO:1900116	extracellular negative regulation of signal transduction	0.00489314285314695	0.0423669360119133	0	0	14	20
GO:1903069 regulation of ER-associated ubiquitin-dependent protein catabolic process	14	0.0423669360119133	0.101	0.7	Biological Process	GO:1903069	regulation of ER-associated ubiquitin-dependent protein catabolic process	0.00489314285314695	0.0423669360119133	0	0	14	20
GO:0019637 organophosphate metabolic process	813	0.0425026233984451	5.842	0.418	Biological Process	GO:0019637	organophosphate metabolic process	0.00491238143525759	0.0425026233984451	0	0	813	1946
GO:0016973 poly(A)+ mRNA export from nucleus	29	0.042546212915677	0.208	0.58	Biological Process	GO:0016973	poly(A)+ mRNA export from nucleus	0.0049276009365356	0.042546212915677	0	0	29	50
GO:0030574 collagen catabolic process	29	0.042546212915677	0.208	0.58	Biological Process	GO:0030574	collagen catabolic process	0.0049276009365356	0.042546212915677	0	0	29	50
GO:0061024 membrane organization	926	0.042546212915677	6.654	0.416	Biological Process	GO:0061024	membrane organization	0.00492813277015563	0.042546212915677	0	0	926	2227
GO:0050657 nucleic acid transport	105	0.0425679126241044	0.754	0.477	Biological Process	GO:0050657	nucleic acid transport	0.00493779211402654	0.0425679126241044	0	0	105	220
GO:0050658 RNA transport	105	0.0425679126241044	0.754	0.477	Biological Process	GO:0050658	RNA transport	0.00493779211402654	0.0425679126241044	0	0	105	220
GO:0003170 heart valve development	49	0.0426178841014179	0.352	0.527	Biological Process	GO:0003170	heart valve development	0.00494716583114495	0.0426178841014179	0	0	49	93
GO:0032984 macromolecular complex disassembly	163	0.0427782940620916	1.171	0.458	Biological Process	GO:0032984	macromolecular complex disassembly	0.00496937711783908	0.0427782940620916	0	0	163	356
GO:0002702 positive regulation of production of molecular mediator of immune response	85	0.0428873293837996	0.611	0.489	Biological Process	GO:0002702	positive regulation of production of molecular mediator of immune response	0.00498564304151103	0.0428873293837996	0	0	85	174
GO:0007611 learning or memory	200	0.0429268393580147	1.437	0.45	Biological Process	GO:0007611	learning or memory	0.00499383912625553	0.0429268393580147	0	0	200	444
GO:0010001 glial cell differentiation	171	0.0429411276148259	1.229	0.456	Biological Process	GO:0010001	glial cell differentiation	0.00499910559021013	0.0429411276148259	0	0	171	375
GO:0071229 cellular response to acid chemical	126	0.0431681987824939	0.905	0.468	Biological Process	GO:0071229	cellular response to acid chemical	0.00502916400118361	0.0431681987824939	0	0	126	269
GO:0016042 lipid catabolic process	267	0.0435828394942244	1.919	0.441	Biological Process	GO:0016042	lipid catabolic process	0.00508112842517019	0.0435828394942244	0	0	267	605
GO:0002053 positive regulation of mesenchymal cell proliferation	28	0.0436551031786191	0.201	0.583	Biological Process	GO:0002053	positive regulation of mesenchymal cell proliferation	0.00509321751034754	0.0436551031786191	0	0	28	48
GO:0030512 negative regulation of transforming growth factor beta receptor signaling pathway	66	0.043977829002636	0.474	0.504	Biological Process	GO:0030512	negative regulation of transforming growth factor beta receptor signaling pathway	0.00513456103262268	0.043977829002636	0	0	66	131
GO:0048002 antigen processing and presentation of peptide antigen	53	0.0443557528992487	0.381	0.52	Biological Process	GO:0048002	antigen processing and presentation of peptide antigen	0.00518240792645242	0.0443557528992487	0	0	53	102
GO:0034329 cell junction assembly	222	0.0445400130438732	1.595	0.447	Biological Process	GO:0034329	cell junction assembly	0.00520767485060562	0.0445400130438732	0	0	222	497
GO:0008593 regulation of Notch signaling pathway	91	0.0445723979574291	0.654	0.484	Biological Process	GO:0008593	regulation of Notch signaling pathway	0.00521520251407219	0.0445723979574291	0	0	91	188
GO:0038084 vascular endothelial growth factor signaling pathway	48	0.0446068867720945	0.345	0.527	Biological Process	GO:0038084	vascular endothelial growth factor signaling pathway	0.00522298195795466	0.0446068867720945	0	0	48	91
GO:0002739 regulation of cytokine secretion involved in immune response	27	0.0448379017074998	0.194	0.587	Biological Process	GO:0002739	regulation of cytokine secretion involved in immune response	0.00525379476109365	0.0448379017074998	0	0	27	46
GO:0006837 serotonin transport	15	0.0449000678168027	0.108	0.682	Biological Process	GO:0006837	serotonin transport	0.00527615368000032	0.0449000678168027	0	0	15	22
GO:0060579 ventral spinal cord interneuron fate commitment	15	0.0449000678168027	0.108	0.682	Biological Process	GO:0060579	ventral spinal cord interneuron fate commitment	0.00527615368000032	0.0449000678168027	0	0	15	22
GO:0060581 cell fate commitment involved in pattern specification	15	0.0449000678168027	0.108	0.682	Biological Process	GO:0060581	cell fate commitment involved in pattern specification	0.00527615368000032	0.0449000678168027	0	0	15	22
GO:1902224 ketone body metabolic process	15	0.0449000678168027	0.108	0.682	Biological Process	GO:1902224	ketone body metabolic process	0.00527615368000032	0.0449000678168027	0	0	15	22
GO:0051384 response to glucocorticoid	36	0.0450180419660918	0.259	0.554	Biological Process	GO:0051384	response to glucocorticoid	0.00529379526561144	0.0450180419660918	0	0	36	65
GO:0045185 maintenance of protein location	113	0.0450253630653751	0.812	0.473	Biological Process	GO:0045185	maintenance of protein location	0.00529843537163471	0.0450253630653751	0	0	113	239
GO:0031324 negative regulation of cellular metabolic process	1999	0.0451607218746137	14.364	0.406	Biological Process	GO:0031324	negative regulation of cellular metabolic process	0.00531815450646995	0.0451607218746137	0	0	1999	4920
GO:0015293 symporter activity	125	0.0453081567566308	0.904	0.47	Molecular Function	GO:0015293	symporter activity	0.00387494052793814	0.0453081567566308	0	0	125	266
GO:0003073 regulation of systemic arterial blood pressure	73	0.0453175597107205	0.525	0.497	Biological Process	GO:0003073	regulation of systemic arterial blood pressure	0.00534042755026453	0.0453175597107205	0	0	73	147
GO:0008092 cytoskeletal protein binding	993	0.0457184781961286	7.182	0.414	Molecular Function	GO:0008092	cytoskeletal protein binding	0.0039252470464563	0.0457184781961286	0	0	993	2399
GO:0043266 regulation of potassium ion transport	87	0.0457847843091603	0.625	0.486	Biological Process	GO:0043266	regulation of potassium ion transport	0.00539933036380478	0.0457847843091603	0	0	87	179
GO:0031090 organelle membrane	1604	0.0458282117714444	11.334	0.41	Cellular Component	GO:0031090	organelle membrane	0.00429261614218015	0.0458282117714444	0	0	1604	3908
GO:0009247 glycolipid biosynthetic process	61	0.045830557895083	0.438	0.508	Biological Process	GO:0009247	glycolipid biosynthetic process	0.00541242193708089	0.045830557895083	0	0	61	120
GO:2000648 positive regulation of stem cell proliferation	61	0.045830557895083	0.438	0.508	Biological Process	GO:2000648	positive regulation of stem cell proliferation	0.00541242193708089	0.045830557895083	0	0	61	120
GO:0046854 phosphatidylinositol phosphorylation	65	0.0459736566661375	0.467	0.504	Biological Process	GO:0046854	phosphatidylinositol phosphorylation	0.00543318017340285	0.0459736566661375	0	0	65	129
GO:0016579 protein deubiquitination	136	0.0461702710820408	0.977	0.464	Biological Process	GO:0016579	protein deubiquitination	0.00546029141804562	0.0461702710820408	0	0	136	293
GO:0051099 positive regulation of binding	150	0.0462893550080028	1.078	0.46	Biological Process	GO:0051099	positive regulation of binding	0.00547826007732784	0.0462893550080028	0	0	150	326
GO:0042752 regulation of circadian rhythm	90	0.0464925697571412	0.647	0.484	Biological Process	GO:0042752	regulation of circadian rhythm	0.00551049961282078	0.0464925697571412	0	0	90	186
GO:0060147 regulation of posttranscriptional gene silencing	47	0.0464925697571412	0.338	0.528	Biological Process	GO:0060147	regulation of posttranscriptional gene silencing	0.00551401721225789	0.0464925697571412	0	0	47	89
GO:0060966 regulation of gene silencing by RNA	47	0.0464925697571412	0.338	0.528	Biological Process	GO:0060966	regulation of gene silencing by RNA	0.00551401721225789	0.0464925697571412	0	0	47	89
GO:0002320 lymphoid progenitor cell differentiation	25	0.0466583772117978	0.18	0.595	Biological Process	GO:0002320	lymphoid progenitor cell differentiation	0.00554992393046324	0.0466583772117978	0	0	25	42
GO:0036342 post-anal tail morphogenesis	25	0.0466583772117978	0.18	0.595	Biological Process	GO:0036342	post-anal tail morphogenesis	0.00554992393046324	0.0466583772117978	0	0	25	42
GO:0007217 tachykinin receptor signaling pathway	16	0.0466583772117978	0.115	0.667	Biological Process	GO:0007217	tachykinin receptor signaling pathway	0.00556109582346423	0.0466583772117978	0	0	16	24
GO:0031953 negative regulation of protein autophosphorylation	16	0.0466583772117978	0.115	0.667	Biological Process	GO:0031953	negative regulation of protein autophosphorylation	0.00556109582346423	0.0466583772117978	0	0	16	24
GO:0072378 blood coagulation, fibrin clot formation	16	0.0466583772117978	0.115	0.667	Biological Process	GO:0072378	blood coagulation, fibrin clot formation	0.00556109582346423	0.0466583772117978	0	0	16	24
GO:0072567 chemokine (C-X-C motif) ligand 2 production	16	0.0466583772117978	0.115	0.667	Biological Process	GO:0072567	chemokine (C-X-C motif) ligand 2 production	0.00556109582346423	0.0466583772117978	0	0	16	24
GO:0097284 hepatocyte apoptotic process	16	0.0466583772117978	0.115	0.667	Biological Process	GO:0097284	hepatocyte apoptotic process	0.00556109582346423	0.0466583772117978	0	0	16	24
GO:0006357 regulation of transcription from RNA polymerase II promoter	1622	0.0467118298033097	11.655	0.408	Biological Process	GO:0006357	regulation of transcription from RNA polymerase II promoter	0.00557138745597642	0.0467118298033097	0	0	1622	3972
GO:0044432 endoplasmic reticulum part	541	0.0467920880659972	3.823	0.427	Cellular Component	GO:0044432	endoplasmic reticulum part	0.00443939680481554	0.0467920880659972	0	0	541	1268
GO:0032587 ruffle membrane	70	0.0467920880659972	0.495	0.504	Cellular Component	GO:0032587	ruffle membrane	0.00447588176741507	0.0467920880659972	0	0	70	139
GO:0099738 cell cortex region	57	0.0467920880659972	0.403	0.518	Cellular Component	GO:0099738	cell cortex region	0.00449090841829279	0.0467920880659972	0	0	57	110
GO:0030136 clathrin-coated vesicle	112	0.0467920880659972	0.791	0.477	Cellular Component	GO:0030136	clathrin-coated vesicle	0.00450636204329524	0.0467920880659972	0	0	112	235
GO:0006633 fatty acid biosynthetic process	112	0.0468011491719413	0.805	0.473	Biological Process	GO:0006633	fatty acid biosynthetic process	0.00558596895438144	0.0468011491719413	0	0	112	237
GO:0042765 GPI-anchor transamidase complex	13	0.046846646596256	0.092	0.722	Cellular Component	GO:0042765	GPI-anchor transamidase complex	0.0045425178427768	0.046846646596256	0	0	13	18
GO:0043433 negative regulation of sequence-specific DNA binding transcription factor activity	118	0.0468583111458202	0.848	0.47	Biological Process	GO:0043433	negative regulation of sequence-specific DNA binding transcription factor activity	0.00559672458960065	0.0468583111458202	0	0	118	251
GO:0060191 regulation of lipase activity	56	0.0471961937737813	0.402	0.514	Biological Process	GO:0060191	regulation of lipase activity	0.0056410424654914	0.0471961937737813	0	0	56	109
GO:0001756 somitogenesis	72	0.0472406808162126	0.517	0.497	Biological Process	GO:0001756	somitogenesis	0.00565032484162355	0.0472406808162126	0	0	72	145
GO:0032288 myelin assembly	24	0.0473463826279672	0.172	0.6	Biological Process	GO:0032288	myelin assembly	0.00567928917053134	0.0473463826279672	0	0	24	40
GO:0042492 gamma-delta T cell differentiation	24	0.0473463826279672	0.172	0.6	Biological Process	GO:0042492	gamma-delta T cell differentiation	0.00567928917053134	0.0473463826279672	0	0	24	40
GO:0042572 retinol metabolic process	24	0.0473463826279672	0.172	0.6	Biological Process	GO:0042572	retinol metabolic process	0.00567928917053134	0.0473463826279672	0	0	24	40
GO:0051457 maintenance of protein location in nucleus	24	0.0473463826279672	0.172	0.6	Biological Process	GO:0051457	maintenance of protein location in nucleus	0.00567928917053134	0.0473463826279672	0	0	24	40
GO:0042493 response to drug	152	0.0473463826279672	1.092	0.459	Biological Process	GO:0042493	response to drug	0.00568681161160157	0.0473463826279672	0	0	152	331
GO:0070646 protein modification by small protein removal	152	0.0473463826279672	1.092	0.459	Biological Process	GO:0070646	protein modification by small protein removal	0.00568681161160157	0.0473463826279672	0	0	152	331
GO:0032588 trans-Golgi network membrane	40	0.0476338663430739	0.283	0.548	Cellular Component	GO:0032588	trans-Golgi network membrane	0.00466201891345739	0.0476338663430739	0	0	40	73
GO:0000139 Golgi membrane	307	0.0476338663430739	2.169	0.439	Cellular Component	GO:0000139	Golgi membrane	0.00480113364079377	0.0476338663430739	0	0	307	699
GO:0035770 ribonucleoprotein granule	225	0.0476338663430739	1.59	0.448	Cellular Component	GO:0035770	ribonucleoprotein granule	0.00482862269428199	0.0476338663430739	0	0	225	502
GO:0005726 perichromatin fibrils	9	0.0476338663430739	0.064	0.818	Cellular Component	GO:0005726	perichromatin fibrils	0.00493305871758746	0.0476338663430739	0	0	9	11
GO:0005749 mitochondrial respiratory chain complex II, succinate dehydrogenase complex (ubiquinone)	9	0.0476338663430739	0.064	0.818	Cellular Component	GO:0005749	mitochondrial respiratory chain complex II, succinate dehydrogenase complex (ubiquinone)	0.00493305871758746	0.0476338663430739	0	0	9	11
GO:0031499 TRAMP complex	9	0.0476338663430739	0.064	0.818	Cellular Component	GO:0031499	TRAMP complex	0.00493305871758746	0.0476338663430739	0	0	9	11
GO:0045257 succinate dehydrogenase complex (ubiquinone)	9	0.0476338663430739	0.064	0.818	Cellular Component	GO:0045257	succinate dehydrogenase complex (ubiquinone)	0.00493305871758746	0.0476338663430739	0	0	9	11
GO:0045273 respiratory chain complex II	9	0.0476338663430739	0.064	0.818	Cellular Component	GO:0045273	respiratory chain complex II	0.00493305871758746	0.0476338663430739	0	0	9	11
GO:0045281 succinate dehydrogenase complex	9	0.0476338663430739	0.064	0.818	Cellular Component	GO:0045281	succinate dehydrogenase complex	0.00493305871758746	0.0476338663430739	0	0	9	11
GO:0045283 fumarate reductase complex	9	0.0476338663430739	0.064	0.818	Cellular Component	GO:0045283	fumarate reductase complex	0.00493305871758746	0.0476338663430739	0	0	9	11
GO:0034987 immunoglobulin receptor binding	32	0.047648409866215	0.231	0.571	Molecular Function	GO:0034987	immunoglobulin receptor binding	0.00410680138281188	0.047648409866215	0	0	32	56
GO:0045410 positive regulation of interleukin-6 biosynthetic process	17	0.047863102823319	0.122	0.654	Biological Process	GO:0045410	positive regulation of interleukin-6 biosynthetic process	0.00576092743399693	0.047863102823319	0	0	17	26
GO:0060020 Bergmann glial cell differentiation	17	0.047863102823319	0.122	0.654	Biological Process	GO:0060020	Bergmann glial cell differentiation	0.00576092743399693	0.047863102823319	0	0	17	26
GO:0090647 modulation of age-related behavioral decline	17	0.047863102823319	0.122	0.654	Biological Process	GO:0090647	modulation of age-related behavioral decline	0.00576092743399693	0.047863102823319	0	0	17	26
GO:0045321 leukocyte activation	593	0.0480323677150843	4.261	0.422	Biological Process	GO:0045321	leukocyte activation	0.00578638228425622	0.0480323677150843	0	0	593	1404
GO:0010596 negative regulation of endothelial cell migration	51	0.0480323677150843	0.366	0.52	Biological Process	GO:0010596	negative regulation of endothelial cell migration	0.00579073430936188	0.0480323677150843	0	0	51	98
GO:0030162 regulation of proteolysis	610	0.0480323677150843	4.383	0.422	Biological Process	GO:0030162	regulation of proteolysis	0.00579503545931512	0.0480323677150843	0	0	610	1446
GO:0021846 cell proliferation in forebrain	34	0.0480323677150843	0.244	0.557	Biological Process	GO:0021846	cell proliferation in forebrain	0.00580549013846915	0.0480323677150843	0	0	34	61
GO:0048668 collateral sprouting	34	0.0480323677150843	0.244	0.557	Biological Process	GO:0048668	collateral sprouting	0.00580549013846915	0.0480323677150843	0	0	34	61
GO:0055083 monovalent inorganic anion homeostasis	34	0.0480323677150843	0.244	0.557	Biological Process	GO:0055083	monovalent inorganic anion homeostasis	0.00580549013846915	0.0480323677150843	0	0	34	61
GO:0010939 regulation of necrotic cell death	22	0.048413603317752	0.158	0.611	Biological Process	GO:0010939	regulation of necrotic cell death	0.0058805356998614	0.048413603317752	0	0	22	36
GO:0032369 negative regulation of lipid transport	22	0.048413603317752	0.158	0.611	Biological Process	GO:0032369	negative regulation of lipid transport	0.0058805356998614	0.048413603317752	0	0	22	36
GO:0033623 regulation of integrin activation	22	0.048413603317752	0.158	0.611	Biological Process	GO:0033623	regulation of integrin activation	0.0058805356998614	0.048413603317752	0	0	22	36
GO:0044766 multi-organism transport	22	0.048413603317752	0.158	0.611	Biological Process	GO:0044766	multi-organism transport	0.0058805356998614	0.048413603317752	0	0	22	36
GO:0097062 dendritic spine maintenance	22	0.048413603317752	0.158	0.611	Biological Process	GO:0097062	dendritic spine maintenance	0.0058805356998614	0.048413603317752	0	0	22	36
GO:1902579 multi-organism localization	22	0.048413603317752	0.158	0.611	Biological Process	GO:1902579	multi-organism localization	0.0058805356998614	0.048413603317752	0	0	22	36
GO:0030252 growth hormone secretion	18	0.048413603317752	0.129	0.643	Biological Process	GO:0030252	growth hormone secretion	0.00588814094405092	0.048413603317752	0	0	18	28
GO:0030948 negative regulation of vascular endothelial growth factor receptor signaling pathway	18	0.048413603317752	0.129	0.643	Biological Process	GO:0030948	negative regulation of vascular endothelial growth factor receptor signaling pathway	0.00588814094405092	0.048413603317752	0	0	18	28
GO:1904294 positive regulation of ERAD pathway	18	0.048413603317752	0.129	0.643	Biological Process	GO:1904294	positive regulation of ERAD pathway	0.00588814094405092	0.048413603317752	0	0	18	28
GO:0033218 amide binding	222	0.048564297917983	1.606	0.447	Molecular Function	GO:0033218	amide binding	0.00420190264847773	0.048564297917983	0	0	222	497
GO:0043621 protein self-association	45	0.0485852906948539	0.325	0.536	Molecular Function	GO:0043621	protein self-association	0.00421988714521027	0.0485852906948539	0	0	45	84
GO:1990138 neuron projection extension	162	0.0487881999184585	1.164	0.456	Biological Process	GO:1990138	neuron projection extension	0.0059385946415894	0.0487881999184585	0	0	162	355
GO:0023058 adaptation of signaling pathway	21	0.0487881999184585	0.151	0.618	Biological Process	GO:0023058	adaptation of signaling pathway	0.00594209958891187	0.0487881999184585	0	0	21	34
GO:0042535 positive regulation of tumor necrosis factor biosynthetic process	19	0.0487881999184585	0.137	0.633	Biological Process	GO:0042535	positive regulation of tumor necrosis factor biosynthetic process	0.00595417514532807	0.0487881999184585	0	0	19	30
GO:0060525 prostate glandular acinus development	19	0.0487881999184585	0.137	0.633	Biological Process	GO:0060525	prostate glandular acinus development	0.00595417514532807	0.0487881999184585	0	0	19	30
GO:0090128 regulation of synapse maturation	19	0.0487881999184585	0.137	0.633	Biological Process	GO:0090128	regulation of synapse maturation	0.00595417514532807	0.0487881999184585	0	0	19	30
GO:0050891 multicellular organismal water homeostasis	40	0.0489524954579363	0.287	0.541	Biological Process	GO:0050891	multicellular organismal water homeostasis	0.0059783348070587	0.0489524954579363	0	0	40	74
GO:0050863 regulation of T cell activation	236	0.049359914253464	1.696	0.444	Biological Process	GO:0050863	regulation of T cell activation	0.00603223393931874	0.049359914253464	0	0	236	532
GO:2000134 negative regulation of G1/S transition of mitotic cell cycle	59	0.0495282928405473	0.424	0.509	Biological Process	GO:2000134	negative regulation of G1/S transition of mitotic cell cycle	0.00606038476332207	0.0495282928405473	0	0	59	116
GO:0001656 metanephros development	78	0.0495282928405473	0.56	0.491	Biological Process	GO:0001656	metanephros development	0.00606112564726524	0.0495282928405473	0	0	78	159
GO:0071345 cellular response to cytokine stimulus	555	0.0495286023815432	3.988	0.423	Biological Process	GO:0071345	cellular response to cytokine stimulus	0.00607124496190548	0.0495286023815432	0	0	555	1311
GO:0003209 cardiac atrium morphogenesis	33	0.0495286023815432	0.237	0.559	Biological Process	GO:0003209	cardiac atrium morphogenesis	0.0060736350578676	0.0495286023815432	0	0	33	59
GO:0030947 regulation of vascular endothelial growth factor receptor signaling pathway	33	0.0495286023815432	0.237	0.559	Biological Process	GO:0030947	regulation of vascular endothelial growth factor receptor signaling pathway	0.0060736350578676	0.0495286023815432	0	0	33	59
GO:0050795 regulation of behavior	193	0.0496985894323287	1.387	0.45	Biological Process	GO:0050795	regulation of behavior	0.00609865181719528	0.0496985894323287	0	0	193	429
GO:0006643 membrane lipid metabolic process	145	0.0497753181417052	1.042	0.46	Biological Process	GO:0006643	membrane lipid metabolic process	0.00611224529472173	0.0497753181417052	0	0	145	315
GO:0071375 cellular response to peptide hormone stimulus	198	0.0499248754394967	1.423	0.449	Biological Process	GO:0071375	cellular response to peptide hormone stimulus	0.00613480087656734	0.0499248754394967	0	0	198	441
GO:0022618 ribonucleoprotein complex assembly	203	0.0501128302573738	1.459	0.448	Biological Process	GO:0022618	ribonucleoprotein complex assembly	0.00616210309946723	0.0501128302573738	0	0	203	453
GO:0044774 mitotic DNA integrity checkpoint	74	0.050422944206451	0.532	0.493	Biological Process	GO:0044774	mitotic DNA integrity checkpoint	0.00620827428831141	0.050422944206451	0	0	74	150
GO:0003279 cardiac septum development	110	0.050422944206451	0.79	0.472	Biological Process	GO:0003279	cardiac septum development	0.00620870061699376	0.050422944206451	0	0	110	233
GO:0005975 carbohydrate metabolic process	597	0.0504303207483588	4.29	0.422	Biological Process	GO:0005975	carbohydrate metabolic process	0.0062138417709074	0.0504303207483588	0	0	597	1415
GO:0015291 secondary active transmembrane transporter activity	211	0.0504460573869574	1.526	0.448	Molecular Function	GO:0015291	secondary active transmembrane transporter activity	0.00439829185869646	0.0504460573869574	0	0	211	471
GO:0002326 B cell lineage commitment	10	0.0504745185939507	0.072	0.769	Biological Process	GO:0002326	B cell lineage commitment	0.00625741681746393	0.0504745185939507	0	0	10	13
GO:0002378 immunoglobulin biosynthetic process	10	0.0504745185939507	0.072	0.769	Biological Process	GO:0002378	immunoglobulin biosynthetic process	0.00625741681746393	0.0504745185939507	0	0	10	13
GO:0032799 low-density lipoprotein receptor particle metabolic process	10	0.0504745185939507	0.072	0.769	Biological Process	GO:0032799	low-density lipoprotein receptor particle metabolic process	0.00625741681746393	0.0504745185939507	0	0	10	13
GO:0036491 regulation of translation initiation in response to endoplasmic reticulum stress	10	0.0504745185939507	0.072	0.769	Biological Process	GO:0036491	regulation of translation initiation in response to endoplasmic reticulum stress	0.00625741681746393	0.0504745185939507	0	0	10	13
GO:0039019 pronephric nephron development	10	0.0504745185939507	0.072	0.769	Biological Process	GO:0039019	pronephric nephron development	0.00625741681746393	0.0504745185939507	0	0	10	13
GO:0046951 ketone body biosynthetic process	10	0.0504745185939507	0.072	0.769	Biological Process	GO:0046951	ketone body biosynthetic process	0.00625741681746393	0.0504745185939507	0	0	10	13
GO:0051610 serotonin uptake	10	0.0504745185939507	0.072	0.769	Biological Process	GO:0051610	serotonin uptake	0.00625741681746393	0.0504745185939507	0	0	10	13
GO:0061484 hematopoietic stem cell homeostasis	10	0.0504745185939507	0.072	0.769	Biological Process	GO:0061484	hematopoietic stem cell homeostasis	0.00625741681746393	0.0504745185939507	0	0	10	13
GO:1902564 negative regulation of neutrophil activation	10	0.0504745185939507	0.072	0.769	Biological Process	GO:1902564	negative regulation of neutrophil activation	0.00625741681746393	0.0504745185939507	0	0	10	13
GO:0002714 positive regulation of B cell mediated immunity	39	0.050589435076895	0.28	0.542	Biological Process	GO:0002714	positive regulation of B cell mediated immunity	0.0062928943078696	0.050589435076895	0	0	39	72
GO:0002891 positive regulation of immunoglobulin mediated immune response	39	0.050589435076895	0.28	0.542	Biological Process	GO:0002891	positive regulation of immunoglobulin mediated immune response	0.0062928943078696	0.050589435076895	0	0	39	72
GO:0003254 regulation of membrane depolarization	39	0.050589435076895	0.28	0.542	Biological Process	GO:0003254	regulation of membrane depolarization	0.0062928943078696	0.050589435076895	0	0	39	72
GO:0021801 cerebral cortex radial glia guided migration	39	0.050589435076895	0.28	0.542	Biological Process	GO:0021801	cerebral cortex radial glia guided migration	0.0062928943078696	0.050589435076895	0	0	39	72
GO:0022030 telencephalon glial cell migration	39	0.050589435076895	0.28	0.542	Biological Process	GO:0022030	telencephalon glial cell migration	0.0062928943078696	0.050589435076895	0	0	39	72
GO:0035987 endodermal cell differentiation	54	0.0507155466478128	0.388	0.514	Biological Process	GO:0035987	endodermal cell differentiation	0.0063128383144793	0.0507155466478128	0	0	54	105
GO:0009749 response to glucose	94	0.0508976898451351	0.675	0.48	Biological Process	GO:0009749	response to glucose	0.00633978275391812	0.0508976898451351	0	0	94	196
GO:0043161 proteasome-mediated ubiquitin-dependent protein catabolic process	380	0.0510107473233287	2.73	0.431	Biological Process	GO:0043161	proteasome-mediated ubiquitin-dependent protein catabolic process	0.00635814669927338	0.0510107473233287	0	0	380	882
GO:0060113 inner ear receptor cell differentiation	66	0.0513354680591499	0.474	0.5	Biological Process	GO:0060113	inner ear receptor cell differentiation	0.00640723862715762	0.0513354680591499	0	0	66	132
GO:1903845 negative regulation of cellular response to transforming growth factor beta stimulus	66	0.0513354680591499	0.474	0.5	Biological Process	GO:1903845	negative regulation of cellular response to transforming growth factor beta stimulus	0.00640723862715762	0.0513354680591499	0	0	66	132
GO:0072006 nephron development	124	0.0518808913768446	0.891	0.466	Biological Process	GO:0072006	nephron development	0.00647966815248823	0.0518808913768446	0	0	124	266
GO:0043230 extracellular organelle	78	0.0521532791506238	0.551	0.494	Cellular Component	GO:0043230	extracellular organelle	0.00543550006978796	0.0521532791506238	0	0	78	158
GO:0046467 membrane lipid biosynthetic process	109	0.0523738905495089	0.783	0.472	Biological Process	GO:0046467	membrane lipid biosynthetic process	0.00654563731981021	0.0523738905495089	0	0	109	231
GO:0043195 terminal bouton	27	0.0526446597451371	0.191	0.587	Cellular Component	GO:0043195	terminal bouton	0.00552143858804539	0.0526446597451371	0	0	27	46
GO:0005126 cytokine receptor binding	187	0.0528349352926777	1.352	0.452	Molecular Function	GO:0005126	cytokine receptor binding	0.00463455342634851	0.0528349352926777	0	0	187	414
GO:0005025 transforming growth factor beta receptor activity, type I	9	0.0528349352926777	0.065	0.818	Molecular Function	GO:0005025	transforming growth factor beta receptor activity, type I	0.00465932041682516	0.0528349352926777	0	0	9	11
GO:0051765 inositol tetrakisphosphate kinase activity	9	0.0528349352926777	0.065	0.818	Molecular Function	GO:0051765	inositol tetrakisphosphate kinase activity	0.00465932041682516	0.0528349352926777	0	0	9	11
GO:0032051 clathrin light chain binding	14	0.0528743308860632	0.101	0.7	Molecular Function	GO:0032051	clathrin light chain binding	0.00468494216533987	0.0528743308860632	0	0	14	20
GO:0016229 steroid dehydrogenase activity	43	0.0528743308860632	0.311	0.537	Molecular Function	GO:0016229	steroid dehydrogenase activity	0.00469798547307117	0.0528743308860632	0	0	43	80
GO:0005272 sodium channel activity	48	0.0529507100755575	0.347	0.527	Molecular Function	GO:0005272	sodium channel activity	0.00476663406212166	0.0529507100755575	0	0	48	91
GO:0050840 extracellular matrix binding	48	0.0529507100755575	0.347	0.527	Molecular Function	GO:0050840	extracellular matrix binding	0.00476663406212166	0.0529507100755575	0	0	48	91
GO:0001071 nucleic acid binding transcription factor activity	861	0.0529507100755575	6.227	0.415	Molecular Function	GO:0001071	nucleic acid binding transcription factor activity	0.00477525538451783	0.0529507100755575	0	0	861	2073
GO:0003700 transcription factor activity, sequence-specific DNA binding	861	0.0529507100755575	6.227	0.415	Molecular Function	GO:0003700	transcription factor activity, sequence-specific DNA binding	0.00477525538451783	0.0529507100755575	0	0	861	2073
GO:2000369 regulation of clathrin-mediated endocytosis	38	0.0529525986394861	0.273	0.543	Biological Process	GO:2000369	regulation of clathrin-mediated endocytosis	0.00662240825691072	0.0529525986394861	0	0	38	70
GO:0048665 neuron fate specification	31	0.0529938343197648	0.223	0.564	Biological Process	GO:0048665	neuron fate specification	0.0066320133431903	0.0529938343197648	0	0	31	55
GO:0016830 carbon-carbon lyase activity	57	0.0532735536279788	0.412	0.514	Molecular Function	GO:0016830	carbon-carbon lyase activity	0.00482209869777379	0.0532735536279788	0	0	57	111
GO:0060548 negative regulation of cell death	643	0.0536630405003935	4.62	0.42	Biological Process	GO:0060548	negative regulation of cell death	0.00672026661294167	0.0536630405003935	0	0	643	1530
GO:0030014 CCR4-NOT complex	26	0.0537746460361326	0.184	0.591	Cellular Component	GO:0030014	CCR4-NOT complex	0.00567542438376069	0.0537746460361326	0	0	26	44
GO:0006664 glycolipid metabolic process	76	0.0540775791673353	0.546	0.49	Biological Process	GO:0006664	glycolipid metabolic process	0.00678125761927136	0.0540775791673353	0	0	76	155
GO:1903509 liposaccharide metabolic process	76	0.0540775791673353	0.546	0.49	Biological Process	GO:1903509	liposaccharide metabolic process	0.00678125761927136	0.0540775791673353	0	0	76	155
GO:0017080 sodium channel regulator activity	27	0.0541830643561473	0.195	0.587	Molecular Function	GO:0017080	sodium channel regulator activity	0.00492245476513418	0.0541830643561473	0	0	27	46
GO:0019216 regulation of lipid metabolic process	233	0.0545497899214131	1.674	0.443	Biological Process	GO:0019216	regulation of lipid metabolic process	0.00684505085886458	0.0545497899214131	0	0	233	526
GO:0043068 positive regulation of programmed cell death	427	0.0545819200059885	3.068	0.428	Biological Process	GO:0043068	positive regulation of programmed cell death	0.00685366395240548	0.0545819200059885	0	0	427	998
GO:0002446 neutrophil mediated immunity	30	0.054968575180854	0.216	0.566	Biological Process	GO:0002446	neutrophil mediated immunity	0.00692067003284212	0.054968575180854	0	0	30	53
GO:0045622 regulation of T-helper cell differentiation	30	0.054968575180854	0.216	0.566	Biological Process	GO:0045622	regulation of T-helper cell differentiation	0.00692067003284212	0.054968575180854	0	0	30	53
GO:0048333 mesodermal cell differentiation	30	0.054968575180854	0.216	0.566	Biological Process	GO:0048333	mesodermal cell differentiation	0.00692067003284212	0.054968575180854	0	0	30	53
GO:1902547 regulation of cellular response to vascular endothelial growth factor stimulus	30	0.054968575180854	0.216	0.566	Biological Process	GO:1902547	regulation of cellular response to vascular endothelial growth factor stimulus	0.00692067003284212	0.054968575180854	0	0	30	53
GO:0032633 interleukin-4 production	37	0.0553021618031351	0.266	0.544	Biological Process	GO:0032633	interleukin-4 production	0.00696731113534546	0.0553021618031351	0	0	37	68
GO:0005024 transforming growth factor beta-activated receptor activity	15	0.0553064641078906	0.108	0.682	Molecular Function	GO:0005024	transforming growth factor beta-activated receptor activity	0.00504291885709219	0.0553064641078906	0	0	15	22
GO:0032994 protein-lipid complex	35	0.0553160055884797	0.247	0.556	Cellular Component	GO:0032994	protein-lipid complex	0.00587458898400081	0.0553160055884797	0	0	35	63
GO:0061053 somite development	89	0.0553720315480945	0.64	0.481	Biological Process	GO:0061053	somite development	0.00698076140550931	0.0553720315480945	0	0	89	185
GO:0009306 protein secretion	422	0.0553757603152448	3.032	0.428	Biological Process	GO:0009306	protein secretion	0.00698587944886797	0.0553757603152448	0	0	422	986
GO:0035306 positive regulation of dephosphorylation	52	0.0559773412134745	0.374	0.515	Biological Process	GO:0035306	positive regulation of dephosphorylation	0.0070664697989815	0.0559773412134745	0	0	52	101
GO:0046660 female sex differentiation	95	0.0563415198198289	0.683	0.477	Biological Process	GO:0046660	female sex differentiation	0.00714248867804146	0.0563415198198289	0	0	95	199
GO:0006824 cobalt ion transport	7	0.0563415198198289	0.05	0.875	Biological Process	GO:0006824	cobalt ion transport	0.00718810727934697	0.0563415198198289	0	0	7	8
GO:0014016 neuroblast differentiation	7	0.0563415198198289	0.05	0.875	Biological Process	GO:0014016	neuroblast differentiation	0.00718810727934697	0.0563415198198289	0	0	7	8
GO:0035812 renal sodium excretion	7	0.0563415198198289	0.05	0.875	Biological Process	GO:0035812	renal sodium excretion	0.00718810727934697	0.0563415198198289	0	0	7	8
GO:0044830 modulation by host of viral RNA genome replication	7	0.0563415198198289	0.05	0.875	Biological Process	GO:0044830	modulation by host of viral RNA genome replication	0.00718810727934697	0.0563415198198289	0	0	7	8
GO:0061317 canonical Wnt signaling pathway involved in cardiac muscle cell fate commitment	7	0.0563415198198289	0.05	0.875	Biological Process	GO:0061317	canonical Wnt signaling pathway involved in cardiac muscle cell fate commitment	0.00718810727934697	0.0563415198198289	0	0	7	8
GO:0071503 response to heparin	7	0.0563415198198289	0.05	0.875	Biological Process	GO:0071503	response to heparin	0.00718810727934697	0.0563415198198289	0	0	7	8
GO:0090108 positive regulation of high-density lipoprotein particle assembly	7	0.0563415198198289	0.05	0.875	Biological Process	GO:0090108	positive regulation of high-density lipoprotein particle assembly	0.00718810727934697	0.0563415198198289	0	0	7	8
GO:1901844 regulation of cell communication by electrical coupling involved in cardiac conduction	7	0.0563415198198289	0.05	0.875	Biological Process	GO:1901844	regulation of cell communication by electrical coupling involved in cardiac conduction	0.00718810727934697	0.0563415198198289	0	0	7	8
GO:1903615 positive regulation of protein tyrosine phosphatase activity	7	0.0563415198198289	0.05	0.875	Biological Process	GO:1903615	positive regulation of protein tyrosine phosphatase activity	0.00718810727934697	0.0563415198198289	0	0	7	8
GO:1904562 phosphatidylinositol 5-phosphate metabolic process	7	0.0563415198198289	0.05	0.875	Biological Process	GO:1904562	phosphatidylinositol 5-phosphate metabolic process	0.00718810727934697	0.0563415198198289	0	0	7	8
GO:1904849 positive regulation of cell chemotaxis to fibroblast growth factor	7	0.0563415198198289	0.05	0.875	Biological Process	GO:1904849	positive regulation of cell chemotaxis to fibroblast growth factor	0.00718810727934697	0.0563415198198289	0	0	7	8
GO:2000471 regulation of hematopoietic stem cell migration	7	0.0563415198198289	0.05	0.875	Biological Process	GO:2000471	regulation of hematopoietic stem cell migration	0.00718810727934697	0.0563415198198289	0	0	7	8
GO:2000473 positive regulation of hematopoietic stem cell migration	7	0.0563415198198289	0.05	0.875	Biological Process	GO:2000473	positive regulation of hematopoietic stem cell migration	0.00718810727934697	0.0563415198198289	0	0	7	8
GO:2000546 positive regulation of endothelial cell chemotaxis to fibroblast growth factor	7	0.0563415198198289	0.05	0.875	Biological Process	GO:2000546	positive regulation of endothelial cell chemotaxis to fibroblast growth factor	0.00718810727934697	0.0563415198198289	0	0	7	8
GO:2000819 regulation of nucleotide-excision repair	7	0.0563415198198289	0.05	0.875	Biological Process	GO:2000819	regulation of nucleotide-excision repair	0.00718810727934697	0.0563415198198289	0	0	7	8
GO:0002701 negative regulation of production of molecular mediator of immune response	29	0.0563974063342286	0.208	0.569	Biological Process	GO:0002701	negative regulation of production of molecular mediator of immune response	0.00721417217167738	0.0563974063342286	0	0	29	51
GO:0003401 axis elongation	29	0.0563974063342286	0.208	0.569	Biological Process	GO:0003401	axis elongation	0.00721417217167738	0.0563974063342286	0	0	29	51
GO:0033687 osteoblast proliferation	29	0.0563974063342286	0.208	0.569	Biological Process	GO:0033687	osteoblast proliferation	0.00721417217167738	0.0563974063342286	0	0	29	51
GO:0044243 multicellular organism catabolic process	29	0.0563974063342286	0.208	0.569	Biological Process	GO:0044243	multicellular organism catabolic process	0.00721417217167738	0.0563974063342286	0	0	29	51
GO:0038083 peptidyl-tyrosine autophosphorylation	47	0.0565040346805591	0.338	0.522	Biological Process	GO:0038083	peptidyl-tyrosine autophosphorylation	0.00723265382211909	0.0565040346805591	0	0	47	90
GO:0006639 acylglycerol metabolic process	101	0.0565040346805591	0.726	0.474	Biological Process	GO:0006639	acylglycerol metabolic process	0.00723729703899054	0.0565040346805591	0	0	101	213
GO:0016442 RISC complex	22	0.0571233675682692	0.155	0.611	Cellular Component	GO:0016442	RISC complex	0.00614189242323739	0.0571233675682692	0	0	22	36
GO:0031332 RNAi effector complex	22	0.0571233675682692	0.155	0.611	Cellular Component	GO:0031332	RNAi effector complex	0.00614189242323739	0.0571233675682692	0	0	22	36
GO:0003197 endocardial cushion development	36	0.0571372557802093	0.259	0.545	Biological Process	GO:0003197	endocardial cushion development	0.00732799453014604	0.0571372557802093	0	0	36	66
GO:0036230 granulocyte activation	36	0.0571372557802093	0.259	0.545	Biological Process	GO:0036230	granulocyte activation	0.00732799453014604	0.0571372557802093	0	0	36	66
GO:0002080 acrosomal membrane	21	0.0572030616606459	0.148	0.618	Cellular Component	GO:0002080	acrosomal membrane	0.00619840227536198	0.0572030616606459	0	0	21	34
GO:0030125 clathrin vesicle coat	46	0.0572030616606459	0.325	0.529	Cellular Component	GO:0030125	clathrin vesicle coat	0.0062259268957827	0.0572030616606459	0	0	46	87
GO:0032103 positive regulation of response to external stimulus	241	0.0573345624770206	1.732	0.441	Biological Process	GO:0032103	positive regulation of response to external stimulus	0.00736436763260924	0.0573345624770206	0	0	241	546
GO:0002676 regulation of chronic inflammatory response	11	0.0573345624770206	0.079	0.733	Biological Process	GO:0002676	regulation of chronic inflammatory response	0.00742067276645676	0.0573345624770206	0	0	11	15
GO:0014047 glutamate secretion	11	0.0573345624770206	0.079	0.733	Biological Process	GO:0014047	glutamate secretion	0.00742067276645676	0.0573345624770206	0	0	11	15
GO:0019062 virion attachment to host cell	11	0.0573345624770206	0.079	0.733	Biological Process	GO:0019062	virion attachment to host cell	0.00742067276645676	0.0573345624770206	0	0	11	15
GO:0035739 CD4-positive, alpha-beta T cell proliferation	11	0.0573345624770206	0.079	0.733	Biological Process	GO:0035739	CD4-positive, alpha-beta T cell proliferation	0.00742067276645676	0.0573345624770206	0	0	11	15
GO:0035912 dorsal aorta morphogenesis	11	0.0573345624770206	0.079	0.733	Biological Process	GO:0035912	dorsal aorta morphogenesis	0.00742067276645676	0.0573345624770206	0	0	11	15
GO:0044650 adhesion of symbiont to host cell	11	0.0573345624770206	0.079	0.733	Biological Process	GO:0044650	adhesion of symbiont to host cell	0.00742067276645676	0.0573345624770206	0	0	11	15
GO:0051891 positive regulation of cardioblast differentiation	11	0.0573345624770206	0.079	0.733	Biological Process	GO:0051891	positive regulation of cardioblast differentiation	0.00742067276645676	0.0573345624770206	0	0	11	15
GO:0061470 T follicular helper cell differentiation	11	0.0573345624770206	0.079	0.733	Biological Process	GO:0061470	T follicular helper cell differentiation	0.00742067276645676	0.0573345624770206	0	0	11	15
GO:0061684 chaperone-mediated autophagy	11	0.0573345624770206	0.079	0.733	Biological Process	GO:0061684	chaperone-mediated autophagy	0.00742067276645676	0.0573345624770206	0	0	11	15
GO:0071549 cellular response to dexamethasone stimulus	11	0.0573345624770206	0.079	0.733	Biological Process	GO:0071549	cellular response to dexamethasone stimulus	0.00742067276645676	0.0573345624770206	0	0	11	15
GO:0072501 cellular divalent inorganic anion homeostasis	11	0.0573345624770206	0.079	0.733	Biological Process	GO:0072501	cellular divalent inorganic anion homeostasis	0.00742067276645676	0.0573345624770206	0	0	11	15
GO:0072656 maintenance of protein location in mitochondrion	11	0.0573345624770206	0.079	0.733	Biological Process	GO:0072656	maintenance of protein location in mitochondrion	0.00742067276645676	0.0573345624770206	0	0	11	15
GO:2000561 regulation of CD4-positive, alpha-beta T cell proliferation	11	0.0573345624770206	0.079	0.733	Biological Process	GO:2000561	regulation of CD4-positive, alpha-beta T cell proliferation	0.00742067276645676	0.0573345624770206	0	0	11	15
GO:0080135 regulation of cellular response to stress	631	0.057459080452765	4.534	0.42	Biological Process	GO:0080135	regulation of cellular response to stress	0.00744161164500725	0.057459080452765	0	0	631	1502
GO:0006026 aminoglycan catabolic process	28	0.0579575178001078	0.201	0.571	Biological Process	GO:0006026	aminoglycan catabolic process	0.00751102966957919	0.0579575178001078	0	0	28	49
GO:0001819 positive regulation of cytokine production	316	0.0580768725419706	2.271	0.434	Biological Process	GO:0001819	positive regulation of cytokine production	0.00753137217369016	0.0580768725419706	0	0	316	728
GO:0044877 macromolecular complex binding	1492	0.0582178647880655	10.79	0.408	Molecular Function	GO:0044877	macromolecular complex binding	0.00532777776954175	0.0582178647880655	0	0	1492	3659
GO:0005521 lamin binding	24	0.0582178647880655	0.174	0.6	Molecular Function	GO:0005521	lamin binding	0.00534713167437806	0.0582178647880655	0	0	24	40
GO:0015377 cation:chloride symporter activity	23	0.0584746652093097	0.166	0.605	Molecular Function	GO:0015377	cation:chloride symporter activity	0.00546131359925335	0.0584746652093097	0	0	23	38
GO:0070492 oligosaccharide binding	23	0.0584746652093097	0.166	0.605	Molecular Function	GO:0070492	oligosaccharide binding	0.00546131359925335	0.0584746652093097	0	0	23	38
GO:0005104 fibroblast growth factor receptor binding	17	0.0584746652093097	0.123	0.654	Molecular Function	GO:0005104	fibroblast growth factor receptor binding	0.00548747274177216	0.0584746652093097	0	0	17	26
[truncated: 14,446 more rows]

## Sheet: Group-B-vs-Group-Y.path
KEGG_A_class	KEGG_B_class	Pathway	Group-B-vs-Group-Y (7496)	All (19188)	Pvalue	Qvalue	Pathway ID	Genes	K_IDs
[truncated: 349 more rows]
